# Supplementary material for: MNetClass: a control-free microbial network clustering framework for identifying central subcommunities across ecological niches
Source: mSystems. 2025 Nov 13;10(12):e00989-25. doi: 10.1128/msystems.00989-25 (PMC12710344; doi:10.1128/msystems.00989-25)
Supplement: Supplemental Tables — Tables S1 to S7. [file msystems.00989-25-s0007.xlsx]

## Sheet: Table _S1-1
Table S1-1: OTU abundance table of 16S rRNA sequencing data from distinct oral sites
#OTU ID	B01	B02	B03	B04	B05	B06	B07	B08	B09	B10	B11	B12	B13	B14	B15	B16	B17	B18	B19	B20	B21	GCE01	GCE02	GCE03	GCE04	GCE05	GCE06	GCE07	GCE08	GCE09	GCE10	GCE11	GCE12	GCE13	GCE14	GCE15	GCE16	GCE17	GCE18	GCE19	GCE20	GCE21	PCE01	PCE02	PCE03	PCE04	PCE05	PCE06	PCE07
ASV_1	6989	3257	17252	24428	14816	2979	4677	647	21553	3525	17755	623	4112	11442	5498	35984	8849	11443	8028	24298	8930	128	677	653	590	180	1654	597	3183	3719	1922	1116	4170	4754	305	6241	3773	1301	3271	1106	3299	1120	1145	340	593	1156	1450	1729	4930
ASV_10	1994	127	151	986	167	1287	3	32	19	134	77	38	55	85	361	419	354	586	128	105	2638	11	32	37	6	12	2	2	21	24	5	20	51	268	11	56	816	1286	69	22	1646	86	218	65	11	30	78	192	1954
ASV_1000	0	0	0	0	0	5	27	2	0	0	0	0	0	0	0	0	0	0	0	0	0	0	0	0	0	3	52	58	0	0	0	0	0	0	0	0	0	0	0	0	0	0	0	0	0	0	0	16	20
ASV_1001	0	0	0	0	1	0	3	2	0	0	0	0	0	1	0	0	1	2	9	0	21	0	0	0	0	0	0	0	0	0	0	1	0	0	0	0	0	0	0	6	4	0	3	0	0	0	0	0	1
ASV_1002	0	0	0	0	0	0	0	0	0	10	1	0	0	0	0	0	0	0	0	0	0	0	0	0	0	0	0	0	0	1	26	0	0	0	0	0	0	0	0	0	0	0	0	0	0	0	0	0	0
ASV_1003	10	0	2	0	0	0	0	0	0	0	0	0	0	0	0	0	1	0	0	0	0	0	0	0	0	0	0	0	0	0	0	0	0	3	0	0	0	0	0	0	0	0	6	0	0	0	0	0	0
ASV_1004	0	5	1	0	0	0	0	1	0	9	0	0	0	0	0	0	0	0	0	0	0	0	3	0	0	0	0	0	3	2	6	0	0	0	0	0	0	0	0	0	1	0	0	0	0	0	0	0	0
ASV_1005	0	0	0	0	3	0	0	0	0	0	45	0	0	1	0	0	0	0	0	18	22	0	0	0	0	0	0	0	2	0	0	2	0	0	0	0	1	0	0	0	16	0	0	0	0	0	0	0	0
ASV_1006	0	0	0	0	0	0	0	0	0	0	0	0	0	0	0	0	0	0	4	0	0	0	0	0	0	3	0	0	1	0	0	0	0	0	0	0	0	0	0	8	0	0	0	0	0	0	0	0	0
ASV_1007	4	1	0	0	0	0	0	0	0	0	0	0	2	42	3	1	0	4	0	0	0	4	0	0	0	0	0	0	0	0	0	0	0	31	0	14	0	15	2	0	0	0	3	0	0	0	0	0	0
ASV_1008	4	0	0	0	0	0	5	0	0	0	1	0	4	0	0	0	0	0	0	0	0	0	4	0	0	1	2	187	0	0	1	0	0	0	0	0	0	0	0	0	0	0	0	0	0	0	0	1	1
ASV_1009	7	0	0	0	0	2	9	4	0	0	0	1	0	0	33	0	0	0	0	1	0	1	0	0	0	2	2	2	0	1	0	1	0	1	2	9	0	0	0	1	1	1	1	0	0	0	0	0	6
ASV_101	0	0	0	4	0	2	202	221	0	7	531	0	4	0	0	0	106	345	79	3	1	2	0	1	0	1	12	27	1	0	0	1	0	0	0	0	84	9	16	70	0	0	0	0	2	3	3	8	113
ASV_1010	0	0	0	0	0	8	15	0	0	0	0	0	0	0	0	0	0	0	0	0	0	0	0	0	0	5	22	28	0	0	0	0	0	0	0	0	0	0	0	0	0	0	0	0	0	0	0	10	8
ASV_1011	0	0	0	0	0	20	2	27	0	0	0	0	73	0	0	0	0	0	0	0	0	1	0	1	0	8	0	5	1	0	0	0	0	0	0	1	0	0	0	1	0	2	0	0	0	0	0	0	5
ASV_1012	2	0	0	0	0	7	13	6	0	0	0	0	0	0	0	0	0	0	0	0	0	0	0	0	0	4	23	26	0	0	1	0	0	0	3	0	0	0	0	0	0	0	0	0	0	1	0	8	8
ASV_1013	1	2	0	0	1	0	0	12	2	0	0	0	0	0	0	0	0	0	3	2	6	10	0	0	1	6	0	0	10	1	2	0	0	0	0	0	2	0	4	5	0	0	0	0	1	0	0	2	1
ASV_1014	129	0	0	0	0	3	1	0	0	0	0	4	0	2	0	0	0	5	0	0	7	0	0	5	0	0	5	2	0	0	0	0	0	0	4	11	0	4	0	0	0	0	0	0	0	0	0	0	2
ASV_1015	0	2	0	0	3	1	0	0	9	2	0	0	17	5	0	0	0	0	0	0	3	19	2	0	0	0	0	0	23	0	1	0	0	4	0	8	4	0	2	0	0	0	0	1	0	0	0	4	0
ASV_1016	0	1	2	0	0	2	0	0	4	15	0	2	0	3	15	3	0	0	0	0	0	0	13	0	0	0	0	0	1	9	0	0	27	0	8	43	1	0	0	0	0	0	0	0	0	0	0	0	0
ASV_1017	0	1	1	0	0	0	0	0	0	1	0	3	2	1	0	0	0	0	0	0	39	20	0	1	97	0	0	0	1	2	0	0	0	2	1	0	0	0	0	0	0	0	0	0	1	0	0	0	1
ASV_1018	0	0	0	0	0	41	31	3	0	0	0	0	0	0	0	0	0	0	0	0	0	0	0	0	0	15	34	46	0	0	0	0	0	0	0	0	0	0	0	0	0	0	0	0	0	0	0	1	8
ASV_1019	0	0	0	0	0	0	0	0	0	0	33	0	0	0	0	0	0	0	0	0	0	0	0	0	0	0	0	0	0	0	0	111	0	0	0	0	1	0	0	0	0	0	0	0	0	0	0	0	0
ASV_102	0	0	0	0	6574	11	0	0	0	0	0	0	0	0	0	1	0	0	0	354	11	0	0	0	0	5	0	0	0	0	0	0	0	0	0	0	0	0	0	0	330	0	0	0	0	0	60	1	0
ASV_1020	0	0	0	0	0	2	3	0	0	0	0	60	0	0	0	0	0	0	0	0	0	4	0	0	0	0	0	5	0	0	0	0	0	1	0	0	0	0	0	0	0	0	0	1	0	0	0	4	0
ASV_1021	6	0	0	0	0	0	0	0	9	1	0	0	0	0	0	0	0	0	0	0	0	0	0	2	0	0	0	0	1	6	1	0	0	0	0	0	0	0	0	0	0	0	0	0	0	0	0	0	0
ASV_1022	0	15	0	0	0	0	1	0	0	0	0	0	0	0	0	1	0	0	0	0	0	5	0	0	0	0	0	1	0	0	1	4	0	0	3	0	1	0	0	0	0	0	0	21	1	0	0	0	4
ASV_1023	0	0	4	0	2	0	0	0	0	1	0	0	0	0	0	1	0	0	12	0	0	0	3	0	1	0	0	0	0	9	1	0	0	0	0	0	32	2	0	90	0	0	0	0	1	0	0	0	0
ASV_1024	0	0	0	0	0	0	0	1	41	3	4	0	0	0	0	0	0	0	0	0	0	5	0	0	0	0	0	0	78	0	17	0	0	0	0	0	0	0	0	0	0	0	0	0	2	0	0	0	0
ASV_1025	0	0	0	0	0	0	0	0	0	0	2	0	0	0	0	0	0	1	28	0	0	0	0	0	0	0	0	0	0	0	0	0	0	0	0	0	0	0	0	13	0	0	0	0	0	0	0	0	0
ASV_1026	105	0	0	1	0	1	22	0	1	0	0	0	0	0	0	0	0	7	0	0	0	0	1	0	0	3	19	14	0	0	0	0	0	0	1	0	0	2	0	0	0	0	0	0	0	0	0	3	10
ASV_1027	0	11	0	0	0	0	4	4	0	1	17	0	3	0	0	0	1	1	0	0	0	1	0	4	0	3	5	6	0	0	0	0	3	2	4	1	11	0	0	1	1	0	0	0	0	0	0	1	2
ASV_1028	0	0	0	1	1	1	0	1	0	2	1	0	15	3	3	0	0	0	0	0	0	0	0	1	0	0	1	2	11	3	2	0	1	2	0	2	1	2	0	11	0	0	0	0	2	0	1	0	0
ASV_103	568	1470	0	1	0	49	4	10	0	0	0	3	32	3	6	0	0	0	0	53	79	1519	0	4	0	26	5	4	0	0	0	0	10	20	42	1	11	0	1	0	9	212	1058	822	2	0	0	21	4
ASV_1030	0	0	0	0	0	0	3	11	0	0	0	4	0	0	1	0	1	0	3	0	0	0	2	5	1	4	0	0	3	2	1	0	2	0	3	0	3	0	0	4	0	2	0	0	0	0	0	1	2
ASV_1031	0	0	1	0	0	0	0	0	0	0	0	0	0	0	0	0	0	0	0	0	0	0	170	3	0	0	0	0	0	0	0	0	0	0	0	0	0	0	0	0	0	0	0	0	0	0	0	0	0
ASV_1032	0	3	0	2	0	5	6	3	2	0	1	0	2	2	8	0	1	0	6	1	0	1	1	21	1	10	6	9	24	8	1	0	6	2	0	0	9	4	1	22	1	1	0	9	2	0	3	8	4
ASV_1033	0	2	0	0	0	26	3	7	0	0	1	0	0	0	2	0	0	0	0	0	1	8	3	1	0	8	5	15	1	0	2	0	0	0	2	0	0	1	0	1	0	1	0	0	0	0	0	2	1
ASV_1034	0	0	0	0	0	1	2	4	1	0	0	0	0	0	0	0	0	0	2	1	1	3	0	0	0	12	5	8	2	3	1	0	0	0	6	0	0	0	1	4	0	3	0	0	0	0	0	7	1
ASV_1035	0	0	0	0	0	0	0	0	0	12	3	0	0	0	0	0	0	3	0	0	0	0	0	0	0	0	0	0	0	1	20	0	0	0	0	0	0	0	11	29	3	0	0	0	0	0	0	0	0
ASV_1036	0	0	0	0	0	0	0	0	0	0	0	0	0	0	0	0	0	0	0	0	0	0	0	0	0	0	0	0	0	0	0	0	0	0	0	0	0	0	0	0	0	0	0	0	0	0	0	0	0
ASV_1037	0	16	0	0	0	0	22	11	0	0	0	0	2	3	0	0	0	0	0	1	1	4	1	3	0	1	10	15	1	0	0	2	7	0	9	2	0	0	0	0	1	2	0	0	2	0	0	8	4
ASV_1038	0	7	7	0	0	0	0	0	1	3	0	0	0	1	0	0	0	0	0	0	10	7	1	0	0	0	0	0	0	2	11	0	0	2	1	2	5	0	0	0	0	0	0	1	4	0	0	0	0
ASV_1039	0	1	0	0	0	2	0	0	7	0	0	0	0	5	0	0	1	0	0	0	0	0	0	0	0	0	0	0	0	0	0	0	0	1	0	0	0	0	0	0	0	0	5	0	0	0	0	1	0
ASV_1040	0	0	0	0	0	0	0	0	0	3	3	0	2	0	0	0	0	0	0	0	0	0	0	0	0	0	0	0	0	4	9	0	0	0	0	0	3	0	0	0	0	0	0	1	1	0	0	0	0
ASV_1041	0	31	0	0	0	0	0	0	0	3	1	0	0	0	0	0	0	0	0	0	0	1	7	0	0	0	0	0	0	1	0	0	0	0	0	0	0	0	0	0	0	0	0	4	0	0	0	0	0
ASV_1042	0	0	2	21	0	0	0	0	0	12	0	0	0	0	0	0	1	0	1	0	0	0	4	13	1	0	0	0	0	22	4	0	0	0	0	0	6	0	2	3	0	0	0	0	1	0	1	0	0
ASV_1043	0	0	0	7	0	0	0	0	0	0	0	0	0	0	0	0	0	0	0	0	0	0	0	0	2	0	0	0	0	0	0	0	0	0	0	0	0	0	0	0	0	0	0	0	0	2	3	0	0
ASV_1044	0	0	0	0	0	0	0	0	0	22	2	0	0	0	0	0	0	0	0	0	0	0	0	0	0	0	0	0	0	9	44	0	0	0	11	11	0	0	0	0	0	0	0	0	0	0	0	0	0
ASV_1045	0	54	0	0	0	19	21	1	0	0	0	0	0	0	3	0	0	0	0	0	0	8	0	0	0	10	5	16	0	0	0	7	1	0	1	0	0	0	0	0	0	3	0	1	0	0	0	82	6
ASV_1046	0	2	0	1	0	0	6	0	0	0	0	0	23	2	3	0	0	1	1	1	0	7	0	11	0	2	2	8	2	2	0	2	3	46	0	2	0	0	1	0	0	0	5	0	0	1	0	9	0
ASV_1047	0	0	0	0	0	5	23	0	0	0	0	0	0	0	0	0	0	0	0	0	0	0	0	0	0	2	37	43	0	0	0	0	0	0	0	0	0	0	0	0	0	0	0	0	0	0	0	18	3
ASV_1048	0	1	0	0	0	0	2	4	0	0	0	0	6	0	11	0	0	0	0	0	0	0	0	0	0	0	0	1	0	0	0	0	0	0	0	0	0	0	0	0	0	0	0	0	0	0	0	3	0
ASV_1049	0	0	0	0	1	0	3	4	0	0	0	0	0	1	0	0	0	1	0	0	0	0	0	4	0	2	1	6	0	0	0	0	22	2	0	0	0	1	0	0	0	0	0	0	0	0	0	0	1
ASV_1050	0	0	0	0	0	0	0	0	0	0	0	0	1	0	0	2	0	0	0	0	0	0	0	0	0	49	0	5	0	0	0	0	2	0	0	0	0	0	0	0	0	0	0	0	0	0	0	177	0
ASV_1051	0	1	0	0	0	0	1	30	0	1	0	57	1	0	0	0	0	0	1	0	10	0	0	0	0	3	0	3	0	1	0	0	0	0	0	0	2	0	0	0	0	0	0	0	0	0	0	0	2
ASV_1052	0	0	0	0	0	0	0	0	0	0	114	0	0	0	0	0	0	0	0	0	0	0	0	0	0	0	0	0	0	0	0	0	0	0	0	0	0	0	0	0	0	0	0	0	0	0	0	0	0
ASV_1053	8	0	0	0	0	0	0	0	0	0	0	0	0	0	0	0	0	0	0	0	0	0	0	0	0	0	0	2	0	0	0	0	0	0	0	0	0	0	0	0	0	181	20	0	0	0	0	0	0
ASV_1054	0	20	0	0	0	0	2	1	0	0	0	0	0	4	0	0	0	0	0	1	10	7	0	0	0	5	2	8	0	0	0	0	9	0	0	0	0	0	0	0	0	0	0	0	0	0	0	1	2
ASV_1056	0	0	1	0	0	0	0	0	0	9	1	1	3	2	1	5	0	1	0	0	3	0	0	1	0	0	0	1	0	9	0	23	0	6	2	7	0	13	0	1	0	0	0	0	0	0	0	0	0
ASV_1057	0	1	0	0	0	0	1	9	0	0	0	2	2	1	0	0	0	0	0	0	0	1	0	0	0	0	2	5	0	0	0	0	0	1	0	6	0	0	0	0	0	0	0	0	0	0	0	3	0
ASV_1058	144	0	0	0	0	0	0	0	0	0	0	0	0	0	0	0	0	3	0	0	0	1	0	0	0	0	5	5	0	0	0	0	0	0	0	0	0	0	0	0	0	0	0	0	0	0	0	0	0
ASV_1059	11	0	0	0	0	21	36	2	0	0	0	0	0	0	0	0	0	0	0	0	0	0	0	0	0	7	37	36	0	0	0	0	0	0	0	0	0	0	0	0	0	0	0	0	0	0	0	6	8
ASV_106	11	0	36	12	0	366	23	6	106	201	46	234	0	40	7	12	6	26	5	24	165	16	245	7	5	73	48	7	9	311	61	443	27	71	18	25	11	1898	18	0	100	2	8	2	0	28	1	10	88
ASV_1060	0	0	0	4	0	0	0	0	0	0	0	0	0	0	0	0	0	0	0	0	0	0	1	0	105	0	0	0	0	0	0	0	0	0	0	0	0	0	0	0	0	0	0	0	0	11	7	0	0
ASV_1061	0	0	0	0	0	0	0	0	0	2	2	1	12	7	0	0	0	0	0	0	0	0	0	0	2	0	0	0	0	0	10	0	0	8	0	0	0	58	0	0	2	0	0	0	0	23	0	0	0
ASV_1062	36	6	0	0	0	4	7	10	0	1	0	0	0	0	3	0	0	1	0	0	0	3	0	2	0	5	6	9	2	1	0	0	0	0	6	0	0	0	1	3	0	7	1	0	1	0	0	2	1
ASV_1064	0	0	0	0	0	1	4	0	0	0	0	0	0	0	0	0	0	0	0	0	0	0	0	0	0	0	4	87	0	0	0	0	0	0	0	0	0	0	0	0	0	0	0	0	0	0	0	4	0
ASV_1065	0	0	0	0	0	1	52	1	0	0	0	0	2	0	0	0	0	0	0	0	0	0	0	0	0	0	9	7	0	0	0	0	0	0	0	0	0	0	0	1	0	0	0	0	0	0	0	0	110
ASV_1066	0	1	0	0	0	0	0	37	0	0	3	1	0	0	0	0	0	0	3	0	20	0	0	0	0	5	1	3	0	0	0	0	0	0	0	0	0	0	0	3	0	0	0	0	0	0	0	0	2
ASV_1067	0	0	0	0	0	0	0	37	0	0	0	0	0	0	9	0	0	0	0	0	0	0	0	0	0	0	0	0	0	0	0	0	0	0	0	31	0	0	0	0	0	0	0	0	0	0	0	0	0
ASV_1068	0	0	0	0	0	0	0	0	0	0	0	40	0	18	0	0	0	0	0	0	4	0	0	0	1	0	0	0	0	0	0	0	0	35	0	0	0	4	0	0	1	0	0	0	0	0	0	0	0
ASV_1069	0	0	1	0	2	0	0	0	0	1	0	0	0	0	0	0	0	0	8	0	0	0	6	1	0	0	0	0	0	6	0	0	0	0	0	0	10	1	2	90	0	0	0	0	0	0	0	0	0
ASV_107	0	1	0	21	3	19	300	165	0	2	130	20	0	0	1	1	4	2	0	1	6	0	0	3	49	1	102	66	0	0	3	0	9	1	23	3	12	4	23	1	11	0	0	0	0	16	38	8	79
ASV_1070	1	11	0	0	1	5	6	1	0	1	0	0	2	0	0	0	5	0	2	4	0	1	0	0	0	6	2	13	2	0	1	0	3	0	1	1	39	0	0	1	0	0	0	1	1	0	0	3	12
ASV_1071	3	3	0	0	0	3	9	1	0	0	0	1	29	0	0	0	0	1	0	2	0	1	0	0	0	1	14	6	0	0	0	0	0	0	0	0	0	0	0	0	1	3	0	2	0	0	0	20	0
ASV_1072	1	0	0	0	0	0	3	7	0	0	1	1	0	0	0	0	0	0	0	0	0	1	0	0	0	0	0	9	0	0	0	0	4	0	6	0	102	0	0	0	0	0	0	0	0	0	0	4	1
ASV_1073	0	7	0	0	0	0	6	0	0	0	0	71	2	0	1	0	0	0	0	1	0	11	0	0	0	1	0	3	0	0	0	5	0	0	0	1	0	0	0	0	0	0	0	1	0	0	0	0	1
ASV_1074	19	0	0	0	0	23	15	2	0	0	0	0	0	0	0	0	0	0	1	0	0	0	0	0	0	9	19	19	0	0	0	0	0	0	0	0	0	0	0	0	0	1	0	0	0	0	0	16	1
ASV_1075	0	0	0	0	0	6	0	2	1	0	1	0	1	4	2	0	0	0	1	1	0	1	18	5	0	8	1	0	2	0	2	0	3	2	22	0	13	0	1	5	0	0	0	1	1	0	0	0	2
ASV_1076	0	1	0	0	0	0	4	0	0	0	0	0	17	0	1	0	0	0	0	0	0	0	0	0	0	0	7	21	0	0	0	0	0	0	0	0	0	0	0	0	0	1	0	0	0	0	0	4	4
ASV_1077	0	0	0	0	0	1	1	0	0	1	21	0	0	1	0	0	0	0	1	0	0	2	0	1	0	1	0	6	0	0	0	2	0	0	0	0	0	0	0	0	0	2	0	0	0	0	1	3	0
ASV_1078	0	0	0	0	0	0	0	0	0	0	0	0	0	130	0	0	0	0	0	0	0	0	0	0	0	0	0	0	0	0	0	0	0	0	0	0	0	0	0	0	0	0	0	0	0	0	0	0	0
ASV_1079	0	0	0	0	0	0	0	0	0	0	0	0	0	0	0	0	0	0	0	0	0	0	0	0	0	0	0	0	153	0	0	0	0	0	0	0	0	0	0	0	0	0	0	0	0	0	0	0	0
ASV_108	122	2	0	1	0	27	83	11	0	0	2642	0	0	0	0	0	0	5	0	0	0	6	4	1	1	15	40	77	3	0	0	0	1	0	3	2	1	2	1	0	0	0	0	1	1	3	0	23	74
ASV_1080	42	0	0	0	0	0	17	51	0	0	0	0	0	2	0	0	0	2	0	0	2	4	0	0	4	0	3	4	0	0	2	0	0	0	4	0	2	1	0	0	0	1	0	1	0	0	0	1	12
ASV_1081	3	0	0	0	0	6	16	0	0	0	0	0	0	0	0	0	0	0	0	0	0	0	0	0	0	3	24	25	0	0	0	0	0	0	0	0	0	0	0	0	0	0	0	0	0	0	0	11	7
ASV_1082	0	0	2	0	0	0	0	1	22	0	0	0	0	0	1	0	0	0	0	0	15	0	16	1	0	0	0	4	20	0	2	0	0	0	6	2	1	0	0	0	0	0	0	0	3	1	0	0	0
ASV_1084	0	0	0	0	0	3	16	3	0	0	0	0	0	0	0	0	0	0	0	0	15	0	0	0	0	2	18	45	0	0	0	0	0	0	0	0	0	0	0	0	0	0	0	0	0	0	0	5	2
ASV_1085	0	0	1	0	0	1	5	0	1	1	1	0	3	1	0	4	0	0	0	0	2	0	0	1	4	0	1	0	10	0	0	0	0	6	20	34	0	0	0	0	0	0	0	0	3	0	0	0	0
ASV_1086	0	0	0	0	0	0	0	0	19	0	0	73	0	0	0	0	0	0	0	0	0	0	0	0	0	0	0	0	15	1	0	0	0	0	0	0	0	0	0	0	0	0	0	0	0	0	0	0	0
ASV_1087	0	0	0	0	0	0	0	0	0	5	0	0	0	0	0	0	0	0	25	0	0	0	0	0	0	0	0	0	0	15	9	0	0	0	0	0	0	0	0	80	0	0	0	0	0	0	0	0	0
ASV_1088	0	0	0	0	0	0	0	0	0	0	3	52	0	0	0	0	0	5	0	1	30	0	0	0	0	0	0	0	0	0	0	0	1	0	0	0	0	0	0	0	21	0	0	0	0	0	0	0	0
ASV_1089	0	5	0	0	0	0	0	9	0	0	0	0	4	0	13	0	0	0	1	0	0	0	0	15	0	7	0	0	3	0	1	1	4	0	4	0	8	0	3	4	0	0	0	0	1	0	1	6	1
ASV_109	97	4	80	69	12	17	1	7	14	14	170	38	0	36	225	32	14	3	0	7	4	0	1	0	3	5	0	1	3	10	125	27	5	0	0	108	20	2	30	7	8	0	147	5	3	8	4	7	2
ASV_1090	0	0	0	3	1	0	0	0	0	0	0	0	0	0	0	0	0	0	0	0	0	0	0	1	140	0	0	2	0	1	0	0	0	0	0	0	0	0	0	0	0	0	0	0	0	4	2	0	0
ASV_1091	0	0	0	1	1	0	19	0	0	2	0	0	14	2	0	0	0	0	0	0	7	0	1	0	0	0	10	8	3	2	0	27	4	0	0	0	1	0	0	3	0	1	0	0	1	1	2	7	7
ASV_1092	0	0	0	0	0	2	9	0	0	0	17	0	3	3	0	0	0	1	0	0	1	0	0	0	0	6	2	1	2	0	0	0	0	0	0	0	0	0	0	4	0	0	0	0	0	0	0	3	1
ASV_1093	0	4	0	0	0	2	22	0	0	0	0	2	1	0	9	0	0	0	0	0	0	0	0	0	0	1	4	0	0	0	0	0	0	0	0	0	0	0	0	0	0	1	0	0	0	0	0	0	32
ASV_1094	1	2	10	0	0	8	0	0	2	2	0	1	3	1	2	1	0	0	0	1	3	0	0	0	0	0	0	0	0	0	0	0	1	7	0	1	0	0	0	0	1	0	0	0	0	1	0	2	0
ASV_1095	0	65	0	0	0	30	1	0	0	0	0	0	0	0	0	0	0	0	0	0	0	10	0	0	0	4	0	0	0	0	0	4	0	0	0	0	1	0	0	1	0	1	0	1	0	0	0	23	0
ASV_1096	0	0	1	0	0	0	0	5	0	0	0	0	1	3	8	0	0	0	0	1	38	2	3	0	0	0	0	2	0	0	0	0	0	3	3	0	0	0	0	0	0	1	4	0	0	0	0	0	0
ASV_1097	0	0	1	0	0	8	0	0	0	0	0	0	0	0	0	0	0	1	0	0	0	0	13	0	0	151	0	0	0	0	0	0	0	0	0	0	0	0	0	1	0	0	1	0	0	0	8	0	0
ASV_1098	0	0	0	0	0	2	9	7	0	1	4	0	0	1	3	1	0	0	0	0	0	1	0	6	1	1	6	6	19	1	0	0	1	0	2	0	4	2	1	1	0	0	5	0	1	0	0	1	0
ASV_11	1733	281	385	7279	1320	85	382	175	2964	212	6502	160	1084	333	4074	2923	3327	1646	16	4075	1366	28	7	44	6	5	192	47	689	178	37	23	845	555	26	4749	199	159	447	10	131	104	211	32	24	171	34	199	176
ASV_110	50	42	0	0	1	148	105	73	0	0	64	254	219	162	428	1	0	0	1	6	30	51	2	5	0	61	186	128	0	0	0	39	236	94	337	342	3	0	0	1	4	39	14	44	0	0	1	267	52
ASV_1100	2	0	0	0	0	16	20	3	0	0	0	0	5	6	0	0	0	0	0	0	0	0	0	0	0	12	33	27	0	0	0	0	0	0	0	0	0	0	0	1	0	0	0	0	0	0	0	7	0
ASV_1101	0	0	2	1	4	0	1	0	1	0	1	0	0	0	0	0	0	3	7	0	0	1	0	32	0	0	1	2	9	6	3	0	0	0	0	0	2	4	1	11	0	0	0	0	8	3	1	0	2
ASV_1102	1	0	0	0	0	40	1	55	0	0	0	0	0	0	0	0	0	0	0	0	0	3	0	0	0	10	0	0	0	0	0	0	0	0	0	0	0	0	0	0	0	1	0	1	0	0	0	0	0
ASV_1103	0	0	0	0	0	0	6	1	0	12	1	0	0	0	1	0	0	2	1	0	0	0	1	0	0	0	1	11	1	1	5	0	0	0	1	0	0	7	4	15	0	0	0	0	0	0	0	0	5
ASV_1104	0	0	4	0	0	0	0	0	0	5	0	0	0	0	0	0	0	0	0	0	0	0	1	0	0	0	0	0	0	1	4	0	0	0	0	0	0	0	0	0	0	0	0	0	0	0	0	0	0
ASV_1105	3	0	2	0	4	4	0	1	2	12	5	1	0	2	2	0	1	1	1	0	1	0	2	0	0	0	0	1	6	16	11	0	0	5	0	3	47	0	0	0	0	0	1	0	0	0	0	0	0
ASV_1106	116	0	0	0	0	2	15	0	0	0	0	0	0	0	0	0	0	6	0	0	0	1	0	0	0	0	4	9	0	0	0	0	0	0	0	0	0	2	0	0	0	0	0	0	0	0	0	2	8
ASV_1107	0	9	1	0	0	0	8	20	0	0	0	4	20	0	0	0	0	0	0	1	1	8	0	0	0	1	10	5	2	0	0	8	14	2	9	0	0	0	0	0	0	0	0	4	0	1	0	1	5
ASV_1108	0	0	10	0	0	0	0	0	0	0	0	0	0	0	0	0	0	0	0	0	0	0	1	0	0	0	0	0	0	0	0	0	0	0	0	0	0	0	0	0	0	0	0	0	0	0	0	0	0
ASV_1109	0	0	0	1	0	2	0	0	0	7	10	0	0	0	0	0	7	3	0	0	1	0	0	0	1	0	0	0	0	6	5	3	0	0	0	0	0	1	0	4	2	0	0	0	0	0	0	2	0
ASV_111	18	69	121	1	3	78	5	9	30	352	11	233	37	72	8	50	12	19	9	7	244	411	55	13	11	141	13	4	82	198	204	0	47	82	31	70	29	110	9	1	2042	6	15	18	18	4	2	11	4
ASV_1110	0	0	0	0	0	0	0	0	0	2	0	0	0	0	0	0	0	0	20	0	0	0	3	0	0	0	0	0	3	4	8	0	1	0	0	0	4	0	2	15	0	0	0	0	0	0	0	0	0
ASV_1112	3	2	0	0	0	24	36	8	0	0	0	0	4	0	2	0	0	1	0	11	0	12	0	0	0	4	6	10	0	0	0	3	3	0	0	0	0	3	0	0	1	7	1	1	0	0	0	4	40
ASV_1113	0	0	0	0	3	2	2	2	1	9	3	1	0	0	0	3	0	0	0	0	0	24	0	0	0	0	0	3	0	15	7	0	2	0	6	4	1	0	0	0	7	1	0	0	0	0	0	0	1
ASV_1114	0	0	0	0	123	0	5	0	0	0	0	0	0	0	0	0	0	0	0	0	0	0	0	0	0	0	0	0	0	0	0	0	0	0	0	0	0	0	0	0	0	0	0	0	0	0	9	1	0
ASV_1115	4	0	0	0	0	16	11	2	0	0	0	0	0	0	0	0	0	1	0	0	0	0	0	0	0	4	24	51	0	0	0	0	0	0	0	0	0	0	0	0	0	0	0	0	0	0	0	7	23
ASV_1116	0	1	0	0	0	0	2	1	7	6	9	0	2	0	0	1	0	0	1	0	0	0	0	0	36	0	0	8	17	0	13	6	0	0	1	2	0	0	2	0	0	0	0	0	4	0	1	0	0
ASV_1117	0	0	0	1	0	0	0	0	0	0	0	38	1	0	1	2	0	0	0	2	0	0	0	0	1	0	0	0	0	1	1	0	0	2	9	8	0	0	0	0	14	0	0	0	1	0	0	0	0
ASV_1118	0	0	0	0	0	0	0	0	1	1	0	0	0	0	4	0	87	1	3	0	0	0	0	0	1	0	0	0	1	0	0	0	0	0	0	7	0	13	0	0	0	0	0	0	0	0	0	0	0
ASV_1119	11	0	0	1	0	1	6	19	0	0	1	1	17	0	8	0	0	0	0	5	3	5	0	0	0	5	0	6	0	0	0	0	0	0	11	0	0	0	0	1	0	0	0	2	0	0	0	1	1
ASV_112	33	0	208	2	0	0	64	6	13	0	10	29	4	50	0	0	14	56	4	0	0	0	4	3	0	0	7	1	1	7	6	0	5	6	0	1	1	0	0	1	0	0	21	3	2	8	0	1	12
ASV_1120	3	4	2	0	0	2	2	7	1	2	3	0	1	0	8	0	0	0	1	0	0	0	0	2	1	2	1	4	2	5	1	0	0	0	3	0	3	1	3	2	0	0	0	4	3	2	0	2	11
ASV_1121	0	0	0	0	0	1	1	31	0	0	0	0	5	3	0	0	0	0	0	0	0	1	0	1	0	2	2	6	0	0	0	1	0	1	1	0	2	0	0	0	0	0	0	2	0	0	0	6	0
ASV_1122	1	0	0	0	0	0	2	1	0	1	4	0	0	0	1	0	0	0	2	1	0	0	0	2	0	2	5	1	1	0	3	0	0	0	6	2	0	1	0	0	0	0	1	2	2	0	0	8	0
ASV_1123	0	0	0	0	0	0	0	0	0	0	0	0	0	0	0	0	0	0	5	0	0	0	0	0	0	1	1	0	0	0	0	0	0	0	0	0	0	0	1	5	0	0	0	0	0	0	0	0	0
ASV_1124	55	0	0	0	0	19	2	0	0	0	0	0	0	0	0	0	0	3	0	0	0	0	1	0	0	6	8	3	0	0	0	0	0	0	8	4	0	1	0	0	0	0	0	0	0	0	0	1	3
ASV_1125	0	2	0	0	0	0	0	0	0	1	0	0	19	0	0	5	1	0	0	0	0	62	1	0	0	0	0	0	0	1	0	0	0	6	3	3	1	0	0	0	0	0	0	0	0	0	0	0	0
ASV_1126	1	0	0	0	0	4	8	14	0	0	3	0	0	3	1	0	0	1	0	0	0	0	0	0	0	8	10	22	5	0	1	15	9	0	7	1	0	0	0	0	0	0	0	0	0	0	0	1	6
ASV_1127	0	2	0	0	0	2	11	7	0	0	0	0	31	0	0	0	0	0	0	2	6	1	0	0	0	2	12	23	0	0	0	1	0	0	8	0	0	0	0	0	0	0	0	0	0	0	0	6	7
ASV_1128	0	0	0	0	0	27	30	1	0	0	0	0	0	0	0	0	0	0	0	0	0	0	0	0	0	7	36	51	0	0	0	0	0	0	0	0	0	0	0	0	0	0	0	0	0	0	0	7	3
ASV_1129	0	0	0	0	0	0	4	59	0	2	2	0	1	0	0	1	2	6	1	0	0	1	0	0	0	0	0	0	0	2	0	0	0	0	0	0	11	0	2	1	0	0	0	0	0	0	0	0	0
ASV_113	25	19	7	3	8	3	119	6	39	6	43	7	0	48	300	31	8	0	0	8	12	0	0	2	0	1	1	3	1	11	34	2	0	1	1	38	15	3	26	4	13	4	27	1	0	2	2	2	12
ASV_1130	0	0	6	0	3	2	0	0	2	50	17	0	0	0	0	0	0	0	1	0	0	0	0	0	1	1	0	0	30	38	48	2	0	0	1	1	0	0	0	0	1	0	0	0	2	0	0	1	0
ASV_1131	0	2	0	0	0	0	0	0	0	0	0	0	1	78	0	0	0	0	1	0	0	0	0	0	0	0	0	0	0	0	0	0	0	30	0	0	0	0	0	0	0	0	0	0	0	0	0	0	0
ASV_1132	0	9	2	0	0	0	1	0	5	6	1	11	0	0	1	0	1	0	0	0	2	2	1	0	1	0	4	0	16	0	4	0	0	0	1	3	0	25	0	0	5	0	0	0	0	0	0	0	0
ASV_1133	0	0	0	0	0	0	0	0	0	30	0	0	0	0	0	0	0	0	0	0	0	5	0	4	0	0	0	0	0	26	0	0	0	0	0	0	0	0	0	0	0	0	0	1	0	0	0	0	0
ASV_1134	10	0	0	0	0	0	0	0	0	0	0	0	11	0	1	0	0	0	0	0	0	1	0	1	0	0	0	1	0	0	0	0	17	0	0	1	0	0	0	0	0	0	0	0	0	0	0	0	0
ASV_1135	1	3	0	0	0	0	7	4	0	0	0	2	0	0	0	1	0	0	0	0	1	6	0	0	4	0	0	0	0	1	0	7	0	0	0	0	1	4	0	0	1	0	3	7	0	0	0	0	4
ASV_1137	7	4	0	0	0	79	0	2	0	0	0	0	0	0	0	0	0	0	0	0	9	0	0	0	0	22	0	4	0	0	0	0	0	0	1	0	1	0	0	0	0	6	13	1	0	0	0	0	0
ASV_1138	0	4	0	0	0	0	0	0	0	0	0	0	0	0	0	0	0	0	0	0	0	156	0	0	0	0	0	0	0	0	0	0	0	0	0	0	0	0	0	0	0	0	3	0	0	0	0	0	0
ASV_1139	0	0	2	0	0	0	6	1	1	2	7	0	0	4	0	0	0	14	0	0	0	0	0	0	0	0	0	0	0	1	11	0	0	0	0	0	0	0	0	0	0	0	0	0	0	0	0	1	2
ASV_114	11	70	54	38	24	71	6	11	1	204	27	14	1	3	52	33	19	223	2	28	4	3	249	3	7	1	1	3	8	16	275	0	2	0	83	56	39	103	70	19	581	0	7	13	16	23	14	12	30
ASV_1141	0	0	0	0	0	53	8	0	0	0	1	0	0	0	0	1	0	0	0	0	0	0	0	0	0	25	3	0	0	0	0	0	2	6	1	0	2	0	0	0	0	1	6	0	0	0	0	5	3
ASV_1142	0	0	0	0	0	61	0	0	0	0	0	0	42	1	0	0	0	0	0	0	0	0	0	0	0	11	0	0	0	0	0	0	0	0	0	0	0	0	0	0	0	2	0	0	0	0	0	2	1
ASV_1143	0	0	0	0	0	5	10	14	0	0	0	0	0	0	0	0	0	0	0	0	0	0	0	0	0	0	43	38	0	0	0	0	0	0	0	0	0	0	0	0	0	7	0	0	0	0	0	2	1
ASV_1144	0	0	0	0	0	0	5	1	0	0	0	0	0	0	0	0	0	0	3	0	0	0	0	0	0	5	1	0	0	0	1	0	0	0	0	0	0	0	0	7	0	2	1	0	0	0	0	0	0
ASV_1145	0	0	4	0	0	0	0	0	40	0	0	0	0	0	0	0	0	1	0	0	0	0	0	0	3	0	0	0	87	0	0	0	0	0	0	0	0	0	0	0	0	0	0	0	0	0	0	0	0
ASV_1146	0	0	2	0	0	0	2	0	0	0	0	0	25	24	0	0	0	1	0	0	1	0	0	0	0	0	0	0	0	0	0	0	0	52	0	0	0	0	0	0	4	0	0	0	0	0	0	0	0
ASV_1147	1	0	0	0	0	31	6	34	0	0	0	0	0	0	1	1	0	1	2	0	0	0	0	12	0	5	1	2	1	0	0	0	0	0	3	0	0	1	0	1	0	0	0	1	0	0	0	0	1
ASV_1148	4	0	0	0	0	4	0	5	0	0	0	0	0	0	0	0	0	0	2	0	0	0	1	11	0	7	1	0	0	1	0	0	9	0	0	0	0	0	0	3	0	0	0	0	1	0	0	4	1
ASV_1149	0	6	0	0	0	0	1	3	0	0	0	0	10	0	7	0	0	0	0	0	0	0	0	0	0	0	0	0	0	0	1	0	1	0	2	0	0	1	1	0	1	0	0	2	0	0	0	0	1
ASV_115	0	0	0	0	0	0	3	0	0	0	27	0	0	0	0	0	2	1413	1	0	0	0	0	1	0	0	0	0	0	0	0	0	0	0	0	0	0	1	5	0	0	0	0	0	0	0	0	0	0
ASV_1150	0	1	5	0	0	0	7	1	7	1	1	0	0	0	0	1	0	2	6	1	5	3	0	0	7	0	0	6	16	0	1	6	0	0	1	1	0	18	13	6	2	0	0	0	3	0	0	1	6
ASV_1151	0	0	0	1	0	37	5	16	0	0	0	1	0	0	1	0	0	0	0	0	0	5	0	0	0	11	3	0	1	0	0	2	0	0	0	4	0	0	1	2	0	1	0	0	0	0	0	1	2
ASV_1152	0	1	0	0	0	9	8	0	0	0	0	0	6	0	0	0	0	0	0	0	0	0	0	0	0	5	3	34	0	0	0	0	0	0	0	1	33	0	0	0	0	30	2	0	0	0	0	1	3
ASV_1153	0	0	0	1	0	0	2	0	0	0	5	2	3	6	1	0	1	0	1	1	0	0	0	0	1	0	2	3	2	4	1	0	6	4	0	0	3	1	0	1	0	0	0	1	3	0	0	2	1
ASV_1154	0	0	1	1	0	0	1	0	20	1	2	0	2	3	0	0	0	0	0	0	0	0	3	0	0	0	0	2	25	1	1	0	0	3	0	0	7	3	0	7	0	0	0	0	0	0	0	1	0
ASV_1155	100	0	0	0	0	0	5	0	0	0	0	0	0	0	0	0	0	5	0	0	0	0	0	0	0	0	3	15	0	0	0	0	0	0	10	0	0	2	0	0	0	0	0	0	0	0	0	1	7
ASV_1156	4	0	0	0	0	0	0	0	0	0	0	0	0	0	0	0	0	0	0	0	0	0	0	0	0	0	1	0	0	0	0	0	0	0	0	0	0	0	0	0	0	168	27	0	0	0	0	2	0
ASV_1157	0	0	0	0	1	0	0	0	0	0	1	0	1	0	4	0	0	0	0	0	0	1	0	6	0	0	6	5	4	1	0	0	0	1	0	1	0	1	0	1	0	0	0	0	3	0	0	7	2
ASV_1158	0	3	0	0	0	1	1	0	0	0	0	0	29	0	0	0	0	0	0	0	0	4	0	0	0	2	2	2	0	0	0	0	0	3	0	0	0	0	0	0	0	3	0	0	0	0	0	0	1
ASV_1159	0	0	0	0	0	15	0	63	0	0	0	0	0	0	0	0	0	0	0	0	0	0	0	0	0	7	0	1	0	0	0	0	0	5	0	0	4	0	0	0	0	0	0	0	0	0	0	0	0
ASV_116	1	8	2	15	7	4	0	0	18	9	1	0	3	3	11	22	3	2	0	0	0	56	0	627	2	7	0	0	1	29	1	153	7	1	8	45	41	11	0	0	0	220	53	1	3828	1	134	0	0
ASV_1160	0	0	0	1	0	0	5	2	0	0	7	1	3	1	5	0	0	0	0	0	12	1	6	0	0	0	0	1	0	0	0	0	1	1	0	0	0	0	2	0	0	6	0	0	0	0	0	1	0
ASV_1161	0	2	0	0	0	0	0	3	19	0	0	0	1	0	1	0	0	0	0	0	0	35	0	0	0	1	0	0	12	2	0	0	0	0	10	6	0	0	0	0	0	0	0	0	0	0	0	0	0
ASV_1162	0	0	0	0	0	0	0	0	0	0	0	0	19	34	0	0	0	0	0	0	0	0	0	0	0	0	0	0	0	0	0	0	0	61	0	0	0	0	0	0	0	0	0	0	0	0	0	0	0
ASV_1163	0	0	0	0	0	0	0	0	0	0	0	0	0	0	0	0	0	0	0	0	0	1	0	0	0	0	0	0	0	0	0	0	0	0	0	0	0	0	0	0	0	0	0	0	0	0	0	0	0
ASV_1164	1	0	0	0	0	0	0	0	0	0	0	0	0	0	0	0	0	0	0	0	0	0	0	0	0	0	0	0	0	0	0	0	0	0	0	0	0	0	0	0	0	0	0	0	0	0	0	0	0
ASV_1165	0	0	7	8	0	0	7	0	0	0	0	0	0	0	0	0	19	5	10	0	0	0	0	3	3	0	1	0	0	0	0	0	0	0	0	0	0	0	0	2	0	0	0	0	12	7	8	0	5
ASV_1166	0	0	1	0	1	1	5	4	2	7	2	0	0	0	0	0	1	0	0	0	0	0	0	0	0	0	0	10	8	0	12	2	0	0	0	0	0	0	0	0	0	0	0	0	0	0	0	4	2
ASV_1168	3	0	0	0	0	0	28	0	0	0	0	0	0	0	0	0	0	0	0	0	0	0	0	0	0	2	12	45	0	0	0	0	0	0	0	0	0	0	0	0	0	0	0	0	0	0	0	10	2
ASV_117	11	0	0	13	1760	13	0	0	14	5	3	4	0	1	11	0	7	13	1191	623	50	1	0	0	0	0	14	0	3	6	0	0	15	0	1	12	140	63	0	38	1664	0	13	2	1	0	12	5	0
ASV_1170	0	0	0	0	0	0	0	5	1	0	0	0	5	3	3	0	0	0	0	0	0	0	4	3	0	0	0	0	11	0	1	0	1	0	2	0	1	0	0	0	1	0	0	0	0	0	0	2	0
ASV_1171	0	7	5	0	0	0	0	0	43	18	0	0	0	0	6	3	6	1	0	0	0	27	7	0	0	4	0	0	40	146	16	0	1	0	1	30	1	1	0	0	0	1	5	1	0	0	0	0	0
ASV_1172	0	0	0	0	0	0	0	0	0	0	0	0	0	0	0	0	0	0	4	0	0	0	0	0	0	3	0	0	0	0	0	0	0	0	0	0	0	0	0	6	0	0	0	0	0	0	0	0	0
ASV_1173	0	0	0	0	0	0	2	0	0	0	0	0	0	0	0	0	0	0	0	0	0	0	0	0	0	0	0	1	0	0	0	0	0	0	0	0	0	0	0	0	0	0	0	0	0	0	0	0	0
ASV_1174	0	5	0	0	0	59	10	0	0	0	1	0	0	0	0	0	0	0	0	0	0	0	0	0	0	20	5	20	0	0	0	0	1	0	0	0	0	0	0	0	0	0	0	0	0	0	0	2	2
ASV_1175	0	0	111	0	0	0	0	0	0	0	0	0	0	0	0	0	0	0	0	0	0	0	5	0	0	0	0	0	0	0	0	0	0	0	0	0	0	0	0	0	0	0	0	0	0	0	0	0	0
ASV_1177	0	0	0	0	0	0	0	2	0	0	0	0	0	0	0	0	0	0	5	0	0	0	0	0	0	8	0	0	0	0	0	0	0	0	0	0	0	0	0	2	0	0	0	0	0	0	0	0	0
ASV_1178	1	0	0	0	0	0	0	4	0	0	0	0	3	1	10	0	0	0	0	0	45	2	0	0	0	0	0	0	0	0	0	0	1	1	7	0	0	0	0	0	0	4	4	0	0	0	0	0	0
ASV_1179	0	7	0	0	0	6	4	0	0	0	0	0	0	0	0	1	0	1	0	0	0	0	13	0	0	6	2	7	1	0	1	0	1	0	0	0	0	0	0	1	0	1	0	0	0	0	0	9	0
ASV_118	2	6	4	0	419	2	38	22	41	696	238	22	15	67	2	1	250	20	6	570	189	0	0	0	0	2	8	2	3	2919	25	10	10	80	0	1	0	807	4	0	1506	0	0	0	0	0	7	5	7
ASV_1180	0	4	9	0	0	1	4	4	0	9	1	3	0	2	1	1	0	0	0	1	6	2	3	0	0	0	0	1	0	11	1	0	7	0	4	6	1	0	0	1	12	0	0	0	0	0	0	1	0
ASV_1181	0	0	5	0	0	0	1	0	4	5	0	0	2	0	0	1	1	1	0	0	9	2	5	0	0	0	0	0	1	12	2	0	0	4	3	1	2	18	0	0	1	0	0	0	0	0	0	0	0
ASV_1182	0	0	0	1	0	0	0	0	1	2	0	0	0	0	0	0	0	0	28	0	0	0	0	0	0	0	0	0	5	5	4	0	1	0	0	0	8	0	0	24	0	0	0	0	0	0	0	0	0
ASV_1183	0	0	0	0	0	2	25	1	0	0	0	0	0	0	0	0	0	0	0	0	0	0	0	0	0	1	38	50	0	0	0	0	0	0	1	0	0	0	0	0	0	0	0	0	0	0	0	8	11
ASV_1184	0	0	0	0	0	2	2	26	0	0	0	1	0	0	0	0	0	0	1	0	0	0	0	1	0	0	0	0	0	0	0	0	7	0	0	0	0	0	0	0	0	0	0	0	1	0	0	2	1
ASV_1185	0	0	0	0	0	0	0	0	16	0	0	0	0	1	0	0	1	3	13	0	0	0	2	0	7	0	0	0	32	1	0	8	0	0	0	0	0	0	15	17	0	0	0	0	0	0	0	0	0
ASV_1186	0	0	0	0	0	0	0	0	0	0	0	114	0	0	0	0	0	0	0	0	0	0	0	0	0	0	0	0	0	0	0	0	0	0	0	0	0	0	0	0	0	0	0	0	0	0	0	0	0
ASV_1187	0	0	0	0	0	1	1	1	0	0	0	0	1	131	0	0	0	0	0	0	0	0	0	0	0	0	0	0	1	1	0	0	0	0	0	0	0	0	0	0	0	1	0	0	0	0	0	0	0
ASV_1188	0	0	0	0	0	0	0	0	0	0	0	0	0	0	0	0	0	14	9	0	0	0	0	0	0	0	0	0	0	0	0	0	0	0	0	0	0	0	15	0	0	0	0	0	0	0	0	0	0
ASV_1189	61	0	0	0	0	2	9	3	0	0	0	0	0	0	0	0	0	1	0	0	0	0	0	0	0	0	8	8	0	0	0	0	0	0	0	0	0	2	1	0	0	0	0	0	0	1	0	3	6
ASV_119	3	2	18	1	31	75	5	7	0	102	222	17	0	17	4	1	60	2	10	0	0	0	0	0	1	3	0	7	39	25	441	1	1	0	0	3	2	5	0	7	2	0	0	0	0	2	1	7	3
ASV_1190	4	5	0	0	0	0	0	0	0	0	0	0	0	0	0	0	0	0	0	0	52	7	0	0	0	0	0	0	0	0	0	0	0	0	0	0	0	0	0	0	1	5	5	24	0	0	0	0	0
ASV_1191	1	10	0	0	0	29	20	7	0	0	2	0	10	0	0	0	0	0	0	0	0	1	0	0	0	17	4	14	0	0	0	0	1	0	0	0	10	0	0	0	0	25	2	2	0	0	0	9	5
ASV_1193	0	0	0	0	0	0	0	0	0	11	1	0	0	0	0	0	0	5	1	0	0	0	0	0	0	0	0	0	1	2	11	0	0	0	0	0	0	0	1	13	1	0	0	0	0	0	0	0	0
ASV_1194	0	0	2	0	2	0	0	0	0	14	0	0	0	3	8	0	0	0	0	0	24	2	1	0	0	0	0	0	0	12	0	0	0	0	0	6	0	12	0	0	0	3	0	0	0	0	0	0	0
ASV_1195	4	1	0	1	0	0	3	28	0	0	1	0	0	0	0	0	0	1	1	0	0	0	0	4	0	2	1	4	1	0	3	0	0	0	0	0	0	0	1	1	0	2	0	24	0	0	0	2	1
ASV_1197	0	2	0	0	0	0	1	0	0	0	4	0	0	0	0	0	1	1	0	0	1	11	1	2	0	0	1	3	0	1	0	88	0	0	1	3	1	0	0	0	0	0	1	0	0	0	0	0	1
ASV_1198	0	0	0	0	1	0	0	0	0	0	0	0	0	0	0	0	0	0	2	0	0	0	0	0	0	0	0	0	1	1	1	0	0	0	0	0	73	0	0	30	0	0	0	0	0	0	0	0	0
ASV_1199	0	0	0	0	0	1	0	0	0	0	0	0	0	144	0	0	0	0	0	0	0	0	0	0	0	0	0	0	0	0	0	0	0	0	0	0	0	0	0	0	0	0	0	0	0	0	0	0	0
ASV_12	0	2	255	310	9	6	612	47	177	1554	79	18	400	959	204	89	41	373	621	118	154	3	17	8854	71	83	17	67	146	1468	798	4611	713	380	13677	366	7457	684	3818	4114	141	3709	33	1	7505	227	59	1	51
ASV_120	16	7	50	23	219	65	66	32	3	35	28	118	16	29	7	4	9	181	11	5	9	13	63	3	85	26	16	31	95	3	19	1116	5	113	1	12	6	21	21	4	98	0	3	5	5	58	37	15	14
ASV_1200	0	0	0	0	0	0	0	0	0	0	0	0	0	0	0	0	0	0	0	0	0	0	0	0	0	0	0	0	0	0	0	0	0	0	0	0	0	0	0	0	0	0	0	0	0	0	0	0	0
ASV_1201	71	0	0	0	0	1	3	2	0	0	0	0	0	0	0	0	0	2	0	0	0	0	2	0	0	0	2	5	0	0	0	0	0	0	0	0	0	1	0	0	0	0	0	0	0	1	0	0	5
ASV_1202	0	1	0	0	0	0	0	0	0	0	0	126	0	0	0	0	0	0	0	0	0	0	0	0	0	0	0	0	0	0	0	0	0	0	0	0	0	0	0	0	0	0	0	0	0	0	0	0	0
ASV_1203	0	0	0	0	0	64	8	0	0	0	0	0	1	0	2	0	0	0	0	0	0	0	0	0	0	15	7	27	0	0	0	1	0	3	0	0	0	0	0	0	0	0	0	0	0	0	0	6	1
ASV_1204	0	0	0	0	0	5	39	2	0	0	0	0	10	0	0	0	0	0	0	1	2	0	0	0	0	1	12	8	0	0	1	0	0	0	0	0	0	0	0	0	0	0	0	0	0	0	0	7	37
ASV_1205	0	0	1	0	0	0	5	0	0	7	2	0	0	1	0	0	0	0	0	1	1	1	0	0	120	0	0	2	0	11	2	0	0	0	0	2	0	0	1	0	3	0	0	0	0	2	12	0	0
ASV_1206	1	0	0	0	0	0	4	0	0	0	0	5	0	0	2	0	0	0	0	0	1	0	0	0	0	0	16	6	0	0	0	1	17	13	5	0	0	0	0	0	2	1	0	1	0	0	0	0	1
ASV_1207	1	3	0	0	0	0	0	0	0	0	0	0	0	0	10	0	0	0	0	0	0	4	0	0	0	0	0	0	0	0	0	0	0	0	2	37	0	0	0	0	0	1	8	1	0	0	0	0	0
ASV_1208	0	13	0	0	0	18	20	0	0	0	0	0	14	2	4	0	0	0	0	0	0	0	0	0	0	3	1	13	0	0	0	0	0	0	1	0	0	1	0	0	0	1	1	1	0	0	0	9	9
ASV_1209	0	3	2	0	0	2	0	0	0	0	0	0	0	0	0	0	0	0	0	0	0	0	0	3	0	1	0	0	0	0	0	0	0	0	0	0	0	0	0	0	0	0	0	0	0	0	0	0	0
ASV_121	178	30	85	44	54	32	4	9	14	95	13	40	599	96	69	7	17	323	3	1	98	2	0	18	10	5	2	0	0	65	0	0	45	1973	16	46	5	3	11	1	0	7	31	8	10	11	71	11	6
ASV_1210	0	0	1	0	0	0	2	0	0	1	0	0	1	0	0	0	0	1	10	0	0	0	29	3	0	4	0	0	0	0	0	0	0	0	0	0	0	0	0	13	0	0	0	0	0	0	0	1	0
ASV_1211	1	0	6	1	12	1	14	2	0	2	0	0	4	0	0	8	0	10	0	4	20	1	0	0	3	0	4	2	0	3	0	1	0	6	0	0	3	1	3	0	10	0	0	1	1	0	0	1	1
ASV_1212	0	0	0	0	0	0	0	0	0	1	4	0	0	0	0	0	4	0	0	0	0	0	0	0	0	0	0	0	0	2	0	1	0	0	0	0	0	0	0	0	0	0	0	0	0	0	0	0	0
ASV_1213	0	0	0	0	0	0	0	0	0	0	0	0	0	0	0	0	37	0	0	0	0	0	0	0	0	0	0	0	0	0	0	0	0	0	0	0	0	2	0	0	0	0	0	0	0	0	0	0	0
ASV_1214	0	0	0	0	0	0	0	0	0	0	0	0	0	0	0	0	0	0	0	0	0	0	0	0	0	0	0	0	0	0	0	0	0	0	0	0	0	0	0	0	0	0	0	0	0	0	0	0	0
ASV_1215	3	0	0	0	0	0	0	5	0	0	0	0	0	0	0	0	0	0	5	0	0	1	0	11	0	8	0	0	2	0	1	0	0	0	0	0	1	1	0	1	0	2	1	6	3	0	0	1	0
ASV_1216	1	0	1	0	0	3	2	4	0	1	0	0	0	0	0	0	0	1	0	0	0	0	0	0	0	0	1	0	0	0	1	0	0	0	0	0	0	0	0	0	0	0	0	0	0	2	0	0	1
ASV_1217	0	0	6	3	0	0	0	0	0	8	2	0	4	4	0	0	0	0	0	0	0	0	4	31	14	0	0	0	1	1	9	0	0	2	0	0	0	1	0	0	3	0	0	0	18	19	0	0	1
ASV_1218	0	0	0	3	1	1	0	1	0	1	0	0	0	0	0	0	0	0	0	0	0	0	0	2	122	0	0	0	0	0	1	0	0	0	0	0	0	0	0	0	0	0	0	0	0	3	0	0	0
ASV_1219	1	4	0	0	0	2	6	8	0	1	3	1	10	0	0	0	1	0	0	0	0	1	1	0	0	8	0	2	3	2	1	0	4	1	13	0	0	0	0	4	0	0	0	4	0	0	0	3	7
ASV_122	17	8	78	17	85	38	87	26	4	46	204	6	5	72	5	4	722	124	356	2	39	2	3	2	1	2	12	7	3	14	42	0	6	29	2	7	29	5	5	57	9	0	4	6	6	5	4	19	33
ASV_1220	0	0	0	0	0	0	36	1	0	0	0	5	0	0	0	0	0	0	0	0	0	0	0	0	0	0	9	12	0	0	0	0	2	0	0	0	0	0	0	0	0	0	0	0	0	0	0	0	63
ASV_1221	0	0	0	0	0	0	0	3	0	1	0	0	0	0	0	0	0	0	7	0	0	0	0	0	0	11	0	0	0	0	0	0	0	0	0	0	0	0	0	5	0	0	0	0	0	0	0	0	1
ASV_1222	0	0	0	0	0	0	0	3	30	0	1	0	0	0	0	1	0	0	0	0	1	0	0	0	0	0	0	0	20	0	0	0	0	0	0	0	0	0	0	0	2	0	0	0	0	0	0	0	0
ASV_1223	0	0	1	0	0	0	0	0	0	30	4	0	0	0	0	0	0	0	0	0	0	0	0	0	0	0	0	0	0	7	33	0	0	0	0	0	0	0	0	0	0	0	0	0	0	0	0	0	0
ASV_1224	3	2	0	0	0	0	0	0	1	0	0	0	0	0	0	0	0	0	0	0	0	0	0	0	0	0	0	1	0	0	0	0	0	0	0	0	0	0	0	0	0	0	0	0	0	0	0	0	0
ASV_1225	0	3	4	0	0	0	0	2	0	0	1	2	0	0	0	1	0	1	0	0	0	8	0	0	0	0	0	0	0	0	0	0	1	3	10	8	1	19	0	0	0	0	0	0	0	0	0	0	0
ASV_1226	0	0	3	0	0	0	0	0	1	11	0	0	0	1	0	0	0	0	0	0	8	38	6	0	0	0	0	0	0	9	0	0	0	0	0	0	13	0	0	0	0	0	0	0	0	0	0	0	0
ASV_1227	0	0	0	0	1	0	0	0	0	0	0	1	2	0	3	0	0	0	14	0	0	0	0	0	0	1	0	0	0	0	0	0	6	0	3	0	0	0	0	27	0	1	0	0	0	0	0	0	0
ASV_1228	0	2	0	0	0	1	3	6	0	0	0	0	4	0	1	0	0	0	0	1	0	3	0	0	0	4	3	4	8	0	1	0	3	3	9	0	0	0	0	1	0	0	1	2	0	0	0	1	0
ASV_123	22	4	5	1	51	50	12	15	2	1	2	11	2	101	16	0	0	61	29	2	1	0	2	0	1	2	10	5	0	0	14	0	7	1	1	5	6	0	16	23	0	0	7	2	0	1	14	21	38
ASV_1230	1	0	0	0	0	0	2	0	0	0	0	0	1	1	0	0	0	0	0	0	0	0	0	0	0	1	0	0	0	0	0	18	0	0	6	3	6	0	0	0	2	0	0	0	0	0	0	0	0
ASV_1231	0	5	0	0	0	25	9	0	0	0	1	0	0	3	0	0	0	0	0	2	0	9	2	0	0	24	3	4	1	0	0	0	2	1	1	0	0	0	1	0	4	0	0	0	0	0	0	3	4
ASV_1232	0	0	1	0	2	0	0	0	9	1	0	0	0	0	0	0	0	2	3	0	0	0	0	3	0	0	0	0	18	1	1	0	0	0	0	0	1	2	6	13	0	0	0	0	4	0	2	0	0
ASV_1233	0	0	2	1	2	16	3	1	3	4	2	0	0	2	0	0	4	0	5	0	0	0	2	0	0	10	0	0	2	2	0	3	0	0	0	0	0	1	0	1	1	0	0	0	0	1	0	2	1
ASV_1234	0	0	1	0	3	6	0	0	1	3	0	0	1	2	1	0	0	2	0	0	0	0	0	0	0	0	0	0	0	0	1	0	0	1	0	1	3	0	0	0	0	0	0	3	1	0	0	3	0
ASV_1235	3	0	2	1	0	10	6	6	0	0	7	0	2	0	0	0	0	0	0	0	0	0	2	1	0	9	3	1	6	3	0	0	4	0	0	0	0	0	1	4	0	0	0	2	0	0	0	25	7
ASV_1237	0	0	0	0	0	0	0	14	1	14	6	0	0	0	0	0	0	0	0	0	0	0	0	0	0	0	1	0	0	0	1	1	0	0	0	0	0	0	0	0	0	0	0	0	0	0	0	0	0
ASV_1238	0	0	0	0	0	0	0	0	0	12	1	0	0	1	0	0	0	0	0	0	0	0	0	0	0	0	0	0	0	1	26	0	0	0	0	0	0	0	0	0	0	0	0	0	1	0	0	0	0
ASV_1239	0	1	0	0	0	1	1	0	0	0	0	0	0	0	0	0	0	0	0	0	9	1	0	0	0	0	1	1	0	0	0	0	0	0	0	0	0	0	0	0	0	0	0	1	0	0	0	129	2
ASV_124	329	678	1	0	1	29	221	5	1	0	80	14	31	0	16	0	0	0	1	24	36	815	0	16	0	21	137	359	3	0	2	172	7	9	37	2	6	0	0	1	12	186	561	571	1	0	0	30	7
ASV_1240	0	0	0	0	98	1	0	0	0	0	0	0	0	0	0	0	0	0	0	0	0	0	0	0	0	0	0	0	0	0	0	0	0	0	0	0	0	0	0	0	0	0	0	0	0	0	4	4	0
ASV_1241	0	0	0	0	0	1	6	0	3	1	0	2	0	1	5	0	0	14	3	0	0	0	0	0	0	0	0	0	1	1	0	0	10	0	0	11	0	0	14	0	0	0	0	0	0	0	0	0	1
ASV_1242	0	1	3	0	0	5	1	0	0	2	4	0	3	6	1	0	0	0	1	0	0	8	1	0	15	1	0	0	19	2	3	2	0	12	1	0	1	0	1	0	0	0	0	0	0	6	0	0	0
ASV_1243	0	0	0	0	0	1	0	1	0	0	0	0	0	0	0	0	0	0	1	0	0	0	0	2	0	4	1	0	3	2	0	0	0	0	0	0	0	0	0	4	0	0	0	1	0	0	0	0	0
ASV_1244	0	0	0	0	0	21	23	0	0	0	0	0	0	0	0	0	0	0	0	0	0	0	0	0	0	6	18	33	0	0	0	0	1	0	0	0	0	0	0	0	0	0	0	0	0	0	0	14	12
ASV_1245	2	2	0	0	0	1	1	1	0	0	0	1	1	5	3	1	0	0	0	0	34	0	0	8	0	2	1	4	0	0	0	0	4	0	1	0	0	0	2	0	0	1	1	0	1	0	0	0	0
ASV_1246	0	0	0	0	0	0	0	0	0	0	0	0	63	0	0	0	0	0	0	0	0	4	0	0	0	0	0	0	0	0	0	0	0	0	0	0	0	0	0	0	0	0	0	0	0	0	0	0	0
ASV_1247	0	0	0	0	0	0	0	0	0	0	0	0	1	131	0	0	0	0	0	0	0	0	0	0	0	0	0	0	0	0	0	0	0	0	0	0	0	0	0	0	0	0	0	0	0	0	0	1	0
ASV_1248	0	0	0	0	0	0	0	0	0	0	0	0	0	0	0	0	0	1	0	0	5	0	0	0	0	0	0	0	1	0	1	0	0	0	0	0	0	0	18	64	0	0	0	0	0	0	0	0	0
ASV_1249	0	0	0	0	0	2	0	1	0	0	0	0	0	0	0	0	0	0	2	0	0	0	0	0	0	4	0	0	0	0	0	0	0	0	0	0	0	0	0	9	0	0	0	0	0	0	0	0	0
ASV_125	2	5	143	0	4	134	29	35	49	35	28	49	5	67	116	3	53	14	37	0	116	10	16	16	1	1	4	10	12	8	40	0	7	16	15	15	14	0	3	20	0	38	25	6	4	8	4	51	14
ASV_1250	4	0	0	0	0	43	4	3	0	1	0	0	0	0	1	0	7	0	0	0	3	0	0	0	0	28	1	3	0	0	0	1	0	2	5	2	4	0	0	0	0	0	0	0	0	0	0	1	12
ASV_1251	1	0	1	0	0	1	1	1	1	1	5	0	0	1	0	0	0	0	4	0	1	0	0	0	0	0	0	0	0	0	4	0	0	0	0	0	2	0	0	4	0	0	0	0	2	1	0	0	4
ASV_1252	0	0	1	0	0	3	9	0	0	0	0	2	0	0	0	0	0	0	0	0	0	0	12	27	0	2	1	0	1	0	0	0	0	0	0	0	1	0	0	0	0	0	0	0	0	0	0	7	0
ASV_1253	0	0	0	0	1	1	23	4	0	0	0	0	0	0	0	0	0	0	0	0	0	1	0	0	0	1	15	20	0	0	0	0	0	0	2	0	0	0	0	0	0	0	0	0	0	0	0	3	32
ASV_1254	0	0	0	0	0	3	9	0	0	0	0	0	2	0	0	0	0	1	0	0	1	2	0	0	0	4	11	9	0	0	1	1	0	0	0	12	0	3	0	0	0	2	0	2	0	0	0	1	1
ASV_1255	0	1	0	0	0	0	3	0	0	0	0	0	6	2	1	0	0	0	0	0	0	4	0	0	0	1	6	1	1	0	0	0	0	0	1	0	6	2	0	0	0	5	0	2	0	0	0	8	1
ASV_1256	0	0	0	0	0	0	2	0	0	0	0	0	0	0	0	0	0	0	0	0	0	0	0	0	0	0	0	1	0	0	0	0	0	0	0	0	0	0	0	0	0	0	0	0	0	0	0	0	0
ASV_1257	37	0	0	0	0	1	10	2	0	0	1	0	1	0	1	0	0	2	0	0	0	0	1	2	0	0	6	11	0	0	0	0	0	1	0	1	2	0	0	0	0	0	1	0	0	0	0	3	2
ASV_1258	0	1	2	0	0	0	0	0	0	0	0	0	0	3	0	0	0	0	0	0	0	0	0	0	0	0	0	0	0	0	0	0	0	0	0	0	0	0	0	0	0	0	0	0	0	0	0	0	0
ASV_1259	0	0	0	8	5	2	5	0	2	5	5	0	1	0	0	0	0	1	0	0	0	0	0	34	1	0	2	2	0	0	0	0	0	0	0	0	0	0	0	0	1	0	0	0	0	7	6	0	0
ASV_1260	0	0	0	0	0	0	0	0	1	19	4	0	1	0	0	0	0	0	0	0	0	0	0	0	0	0	0	0	5	0	73	0	0	1	0	0	0	0	0	1	0	1	0	0	0	0	0	0	0
ASV_1261	0	0	0	0	0	0	0	0	0	0	0	0	0	0	0	0	0	0	0	0	0	0	0	0	0	6	0	0	1	0	0	0	0	0	0	0	0	0	0	4	0	0	0	0	0	0	0	0	0
ASV_1262	18	0	0	0	0	0	0	0	3	0	0	7	0	1	0	0	0	2	0	0	2	1	0	0	0	0	1	0	1	0	1	0	0	1	0	0	2	0	1	0	0	0	0	0	0	0	0	0	0
ASV_1263	0	2	0	0	0	0	15	6	0	0	0	0	0	1	3	0	0	0	0	0	0	0	0	10	0	2	4	3	0	0	4	0	0	0	9	4	5	0	0	1	0	1	0	1	0	0	0	3	1
ASV_1264	1	1	43	0	8	0	2	8	6	3	0	0	0	0	0	0	18	3	0	0	2	0	5	1	4	0	3	11	43	1	1	0	0	2	0	0	1	26	0	0	3	0	1	0	2	1	1	1	0
ASV_1265	0	1	1	0	0	0	0	0	0	8	1	0	0	0	0	0	0	0	0	0	0	0	0	0	1	0	0	0	0	0	31	0	0	0	0	0	0	0	11	10	0	0	0	0	0	0	0	0	0
ASV_1266	0	0	0	0	0	0	0	0	0	0	0	0	0	0	0	0	0	0	0	0	0	0	0	0	0	0	0	2	1	0	0	0	0	0	0	0	0	0	0	2	0	0	0	0	0	0	0	0	2
ASV_1267	2	1	0	0	0	0	0	0	0	4	0	0	0	0	3	0	0	3	0	0	0	3	0	0	0	0	0	0	1	4	0	0	0	0	3	8	6	0	0	0	0	0	0	0	0	0	0	0	0
ASV_1268	0	0	3	2	1	0	0	0	0	2	1	0	0	1	0	0	1	0	9	0	1	0	0	20	1	0	0	0	4	6	2	0	0	0	0	0	5	3	2	0	2	0	0	0	5	0	1	0	0
ASV_127	1	0	0	0	1	1	0	0	1111	3	0	24	0	341	56	0	0	0	1	0	6	0	0	0	0	0	0	0	176	48	3	0	2	1	3	1	0	0	0	0	0	0	1	0	0	0	0	0	0
ASV_1271	0	0	0	0	0	10	11	2	0	0	0	0	1	0	0	0	0	0	0	0	0	3	0	0	0	2	16	17	0	0	0	0	6	0	0	0	0	0	0	0	0	0	0	0	0	0	0	5	9
ASV_1272	0	0	0	0	0	4	5	0	0	0	0	0	0	0	0	0	0	0	0	0	0	0	0	0	0	2	17	14	0	0	0	0	0	0	0	0	0	0	0	0	0	0	0	0	0	0	0	10	3
ASV_1273	0	0	0	0	0	0	20	5	0	0	0	0	0	0	0	0	0	0	16	0	0	1	0	0	0	4	17	5	0	0	0	1	5	0	32	0	0	1	1	21	0	1	0	0	0	0	0	0	2
ASV_1274	0	0	0	0	0	1	0	0	2	5	0	0	0	0	8	1	0	0	0	0	0	0	0	0	0	0	0	6	1	6	2	0	0	0	1	5	1	0	0	0	0	0	0	0	0	0	0	0	2
ASV_1276	5	0	0	0	0	0	0	0	0	0	0	1	0	0	0	0	0	1	0	0	0	0	0	0	0	0	0	0	0	0	0	0	0	0	0	0	0	0	0	0	0	165	16	0	0	0	0	0	0
ASV_1277	0	3	10	0	0	0	0	0	0	0	1	20	2	1	0	0	0	2	0	0	3	3	1	0	0	0	0	0	0	0	0	0	0	3	0	0	0	0	2	1	1	0	1	1	0	0	0	0	0
ASV_1278	0	0	8	0	0	0	0	0	0	0	0	0	0	1	0	0	0	0	0	0	0	0	1	0	0	0	0	0	0	0	0	0	0	1	0	0	0	0	0	0	0	0	0	0	1	1	0	0	0
ASV_1279	0	0	2	0	1	0	0	0	0	0	16	0	1	4	0	0	0	0	2	0	0	0	2	0	0	0	0	0	0	0	0	7	0	3	0	0	0	0	0	0	0	0	0	1	0	0	0	0	0
ASV_128	1	0	37	132	129	64	3	0	0	94	0	1	19	176	55	10	3	0	0	0	142	0	0	17	77	0	0	0	0	96	77	0	2	492	13	6	10	1	0	2	0	206	331	1	25	145	274	0	0
ASV_1280	1	0	0	0	0	62	7	0	0	0	0	0	0	0	0	0	0	0	1	0	0	0	0	0	0	19	5	7	0	0	0	0	0	0	0	0	0	0	0	0	0	0	0	0	0	0	0	5	0
ASV_1281	0	0	0	0	0	0	4	10	0	0	0	0	0	0	0	0	8	0	0	0	0	0	0	0	0	0	0	33	0	0	0	0	0	0	0	0	0	3	0	0	9	0	0	0	0	0	0	0	1
ASV_1282	0	0	0	0	0	0	0	0	0	1	0	0	0	0	0	0	0	0	0	0	57	0	0	0	0	0	0	0	0	1	0	0	0	0	12	2	10	0	1	0	0	0	0	0	0	0	0	0	0
ASV_1283	0	0	0	0	0	0	0	0	0	4	0	0	13	4	0	0	0	0	0	0	0	2	0	0	0	0	0	0	0	3	2	0	0	25	1	0	0	0	0	0	0	0	0	0	0	0	0	0	0
ASV_1284	0	0	0	0	0	0	0	0	0	0	0	1	0	6	0	0	0	0	0	0	0	0	0	0	0	0	0	0	0	0	0	0	0	10	0	0	0	0	0	0	0	0	0	0	0	0	0	0	0
ASV_1285	160	0	0	0	0	0	9	1	0	0	0	0	0	0	0	0	0	4	0	0	0	0	0	7	0	1	5	0	0	0	0	0	0	0	12	0	0	0	0	1	0	0	0	0	0	0	0	1	37
ASV_1286	1	1	0	0	0	14	2	9	0	1	0	0	1	0	0	0	0	1	3	1	1	2	0	0	0	4	2	6	2	0	0	0	0	1	3	0	1	0	0	0	0	0	0	0	0	0	0	2	0
ASV_1287	0	1	0	0	0	1	0	0	0	0	2	0	0	7	0	0	0	0	1	0	0	1	0	0	0	0	1	0	5	3	0	0	0	1	1	2	0	0	0	1	0	0	0	0	0	0	0	1	1
ASV_1288	0	1	1	0	0	12	1	0	0	0	2	0	1	1	0	0	0	1	1	1	0	0	0	11	0	9	7	3	0	0	0	0	0	4	0	0	1	1	0	0	0	0	0	0	1	0	0	1	3
ASV_1289	0	0	11	0	0	5	0	0	0	0	0	0	1	0	0	0	0	1	0	0	0	0	66	2	0	0	0	0	2	0	0	0	0	0	0	0	0	0	0	4	0	0	0	0	1	0	0	0	0
ASV_129	0	0	40	37	80	0	1	0	55	17	16	0	0	0	0	13	20	45	89	0	0	1	2	1667	9	0	0	0	225	89	34	0	0	0	0	0	124	103	52	363	0	0	0	0	286	16	27	4	0
ASV_1290	0	1	5	2	2	1	7	1	0	0	0	0	6	1	0	0	0	0	2	0	2	7	0	25	1	0	5	1	6	1	1	1	2	3	0	3	1	1	2	1	0	2	0	1	4	0	0	12	2
ASV_1291	0	0	0	0	0	0	1	0	0	0	0	1	1	0	3	0	0	0	0	0	0	2	0	0	0	2	0	2	1	0	1	0	0	0	0	0	0	0	0	0	0	1	0	0	0	0	0	7	0
ASV_1292	0	1	2	0	0	0	0	0	0	0	0	28	0	0	0	2	0	0	0	0	0	2	0	0	0	0	0	0	0	0	0	1	1	1	0	9	0	0	0	0	0	0	0	2	6	0	0	0	0
ASV_1293	0	0	0	0	0	1	2	1	0	0	0	7	9	1	3	0	0	0	0	0	16	0	0	0	0	0	2	4	0	0	0	0	1	6	4	0	0	0	1	0	1	0	1	0	0	0	0	0	4
ASV_1294	0	0	0	0	0	0	0	0	0	0	0	0	0	116	0	0	0	0	0	0	0	0	0	0	0	0	0	0	0	0	0	0	0	0	0	0	0	0	0	0	0	0	0	0	0	0	0	0	0
ASV_1295	0	0	0	0	0	0	0	0	0	0	0	0	0	0	3	0	0	0	0	0	0	0	0	0	0	0	0	0	0	0	0	0	0	0	0	0	0	0	0	0	0	0	0	0	0	0	0	0	1
ASV_1296	0	0	0	0	0	0	0	0	0	0	0	0	0	0	3	0	0	0	0	0	0	0	0	0	0	0	0	0	0	0	0	0	0	0	0	0	0	0	0	0	0	0	0	0	0	0	0	0	0
ASV_1297	0	1	0	0	0	0	1	0	7	1	0	0	2	0	0	0	1	0	0	0	0	34	0	0	0	0	0	0	5	1	1	0	0	0	0	0	0	0	0	0	0	0	0	0	1	0	0	1	0
ASV_1299	44	0	1	0	0	8	2	1	0	0	2	0	0	0	40	0	0	2	0	0	0	0	0	0	0	6	1	3	0	0	0	0	0	0	0	4	0	1	2	0	0	0	0	0	0	0	0	0	0
ASV_13	4	1942	132	122	252	126	636	386	115	3722	3789	31	175	407	1164	131	218	395	349	56	35	194	5394	74	1233	141	133	207	1692	1674	4813	1603	725	511	153	202	430	758	618	791	614	26	19	41	170	2732	617	96	275
ASV_130	0	2	74	19	19	29	19	9	6	61	31	0	0	0	142	1	298	2	0	0	7	1	0	0	0	2	7	13	4	25	98	0	0	0	0	8	9	17	28	0	4	0	0	0	14	0	5	2	12
ASV_1300	14	0	0	0	0	0	5	1	0	0	0	0	0	0	0	0	0	1	0	0	0	0	0	0	0	0	7	35	0	0	0	0	1	0	0	0	0	0	0	0	0	0	0	0	0	0	0	3	3
ASV_1301	3	1	1	0	0	1	1	13	0	0	0	0	3	0	0	0	0	0	2	3	1	5	5	0	0	1	0	0	1	0	0	0	8	0	7	0	0	0	0	2	0	0	0	3	0	0	0	0	1
ASV_1302	2	23	0	0	0	0	2	2	0	0	0	0	7	0	0	0	0	0	0	0	0	5	0	0	0	1	1	0	0	0	0	7	7	0	0	0	8	1	0	0	0	2	0	4	0	0	0	20	2
ASV_1303	1	4	0	0	0	0	0	0	1	0	0	0	2	1	1	0	0	0	0	0	0	0	0	1	0	0	1	1	0	0	0	0	0	0	0	1	1	0	0	0	0	0	0	0	0	0	0	0	0
ASV_1304	0	4	0	0	0	0	1	33	0	0	0	0	0	0	4	0	0	0	0	0	0	1	0	0	0	2	0	3	2	0	0	0	0	0	12	0	0	0	0	1	0	0	0	0	0	0	0	1	1
ASV_1305	0	0	91	0	0	0	0	0	0	0	0	0	0	0	0	0	0	0	0	0	0	0	2	2	0	0	0	0	0	0	0	0	0	0	0	0	1	1	0	0	0	0	0	0	6	0	0	0	0
ASV_1306	0	0	0	0	0	29	17	3	0	0	0	0	0	0	0	0	0	0	0	0	0	0	0	0	0	10	28	28	0	0	0	0	0	0	0	0	0	0	0	0	0	0	0	0	0	0	0	3	7
ASV_1307	0	0	0	0	0	0	0	60	4	0	0	0	1	0	0	0	0	0	0	0	0	1	0	0	0	0	0	0	1	0	0	0	0	0	0	0	0	0	0	0	0	0	0	0	0	0	0	0	0
ASV_1308	0	1	0	0	0	0	0	1	0	0	0	0	0	0	2	0	0	0	2	0	0	0	0	1	0	3	0	1	0	1	2	0	0	0	1	2	0	1	0	4	0	0	0	0	1	0	0	0	4
ASV_1309	0	0	0	0	0	0	1	9	0	0	1	0	1	0	0	0	0	0	0	0	0	0	0	1	0	1	4	2	38	0	0	0	12	0	1	0	5	1	3	0	0	0	0	0	0	1	0	0	0
ASV_1310	2	0	0	0	0	3	3	42	0	0	0	0	22	0	0	1	0	0	0	0	0	0	0	0	0	12	1	0	0	0	0	0	0	0	0	0	0	0	0	1	0	2	0	0	1	0	0	15	0
ASV_1311	0	3	0	0	0	17	1	0	0	0	0	0	3	0	0	0	0	0	0	0	1	0	0	0	0	3	0	0	3	0	0	0	1	0	0	0	0	0	0	0	0	0	0	0	0	1	0	4	0
ASV_1312	0	12	0	0	0	0	5	1	0	0	0	0	0	3	0	2	1	0	0	0	0	0	4	0	0	0	0	0	0	0	0	0	0	0	0	0	6	0	0	0	0	0	0	2	0	0	0	0	0
ASV_1313	0	3	0	0	0	1	8	1	0	0	0	1	8	0	0	0	0	0	0	0	0	6	1	0	0	1	2	13	0	0	0	0	0	0	3	0	0	0	0	0	0	5	2	1	0	0	0	5	3
ASV_1314	0	0	9	1	0	0	0	0	0	0	0	0	0	0	0	0	0	0	0	0	0	0	0	0	0	0	0	0	0	0	0	0	0	0	0	0	0	0	0	0	0	0	0	0	6	1	0	0	0
ASV_1316	0	0	0	0	1	0	0	0	0	0	0	0	0	0	0	0	0	1	0	1	1	0	0	0	2	0	0	0	0	0	2	0	0	0	1	0	0	3	0	0	6	0	0	0	0	116	0	0	0
ASV_1317	0	0	0	0	0	0	0	0	0	0	0	0	0	99	0	3	0	0	0	0	0	0	0	0	0	0	0	0	0	0	0	0	0	0	0	0	0	0	0	0	0	0	0	0	0	0	0	0	0
ASV_1318	0	0	0	0	0	0	0	0	0	0	0	0	0	0	3	0	0	0	0	0	0	0	0	0	0	0	3	1	0	0	0	0	0	0	0	0	0	0	0	0	0	0	0	0	0	0	0	1	0
ASV_132	166	3	2252	381	23	14	0	9	39	5	339	2	8	14	28	146	2	2	44	123	32	1	45	50	1	2	0	0	12	4	0	1	15	54	3	45	241	11	0	2	46	1	33	14	5	36	4	4	0
ASV_1320	3	0	2	1	0	0	0	0	4	0	0	0	0	0	0	0	1	0	0	0	2	0	0	0	0	0	0	0	0	1	0	0	0	0	0	0	0	0	0	0	0	0	3	0	0	0	0	0	0
ASV_1321	2	0	0	0	0	2	44	1	0	0	0	3	10	0	0	0	0	0	0	0	0	0	0	0	0	3	10	14	1	0	1	0	0	2	0	0	0	0	0	0	0	0	1	0	0	0	0	11	50
ASV_1322	0	0	37	0	0	0	0	0	0	0	0	0	1	5	3	1	0	0	0	0	3	0	2	0	0	0	0	0	0	0	0	0	0	11	1	0	0	0	0	0	3	0	0	0	0	1	0	0	0
ASV_1323	0	0	0	0	0	0	2	0	0	0	0	5	1	1	6	0	0	0	0	0	11	0	0	0	0	0	0	3	0	0	0	0	0	0	4	0	0	0	0	0	1	4	2	0	0	0	0	0	1
ASV_1324	0	0	0	0	0	0	23	1	1	0	0	0	0	28	0	0	0	0	0	0	0	0	0	0	0	1	9	11	0	3	2	0	0	0	0	0	0	0	0	0	0	0	0	2	0	0	0	0	6
ASV_1325	0	0	0	0	0	0	0	24	0	0	0	0	0	0	0	0	0	0	0	0	0	0	0	0	0	0	0	0	0	0	0	0	0	0	2	0	0	0	0	0	0	0	0	0	1	0	0	0	2
ASV_1326	0	0	0	0	0	0	0	0	0	0	1	0	0	0	0	0	0	0	0	0	0	0	0	0	0	0	0	0	0	0	0	0	0	0	0	0	0	0	0	0	0	0	0	0	0	0	0	0	0
ASV_1327	0	0	0	0	0	0	1	0	0	0	56	0	1	0	0	0	0	0	0	0	0	0	0	0	0	0	0	0	0	0	0	0	0	0	0	0	0	0	0	0	0	0	0	0	0	0	0	0	0
ASV_1328	0	0	0	0	0	0	0	0	0	0	0	0	0	0	0	0	0	0	0	0	0	0	0	0	0	0	0	0	0	0	0	0	0	0	0	0	0	0	0	0	0	0	0	0	89	0	0	0	0
ASV_1329	83	0	0	0	0	0	1	0	0	0	0	0	1	0	0	0	0	3	0	0	0	0	0	0	0	0	1	1	0	0	0	0	0	0	0	0	0	0	0	0	0	0	0	0	0	0	0	0	7
ASV_133	0	3	106	1	1	35	63	3	34	41	21	1	7	191	17	3	107	113	302	0	5	0	13	0	1	0	6	1	10	17	170	0	0	36	12	2	27	6	8	29	14	1	1	0	17	13	4	8	15
ASV_1330	0	13	0	0	3	2	2	2	0	0	0	0	1	0	0	0	0	0	0	1	28	2	0	1	0	0	0	4	2	0	0	0	0	0	0	0	19	0	0	2	0	5	0	10	0	0	0	2	0
ASV_1331	0	2	0	0	0	0	0	1	0	0	0	0	0	0	0	0	0	0	0	0	0	0	0	0	0	1	0	0	0	0	0	0	0	0	0	0	0	0	0	0	0	0	0	0	0	0	0	4	0
ASV_1332	0	0	0	2	0	1	1	0	2	0	1	0	0	0	0	0	0	1	0	0	0	0	0	3	43	0	0	1	13	0	1	0	0	0	0	0	0	0	0	0	7	0	0	0	0	4	0	0	0
ASV_1334	0	0	0	0	0	6	0	0	0	0	0	0	27	0	0	0	0	0	0	0	0	0	0	0	0	4	3	0	0	0	0	0	0	0	0	1	0	0	0	0	0	8	0	2	0	0	0	36	0
ASV_1335	0	0	0	0	0	6	5	0	0	0	0	0	0	1	0	0	0	0	0	0	0	0	0	0	0	0	1	2	0	0	0	0	0	0	0	0	0	0	0	0	0	0	0	0	0	0	0	0	0
ASV_1336	0	0	0	0	0	0	3	0	0	0	0	0	1	0	1	0	0	0	0	0	0	0	0	0	0	0	1	1	0	0	0	18	1	5	0	9	0	1	0	1	0	0	0	0	0	0	0	0	3
ASV_1337	0	0	0	0	0	0	6	26	0	1	3	0	0	2	0	0	0	0	0	0	0	1	1	8	0	2	0	4	6	1	0	0	0	0	10	0	0	0	0	0	0	0	0	0	1	0	0	2	2
ASV_1338	0	0	0	0	0	0	0	2	0	0	0	3	2	1	2	0	0	0	0	0	14	0	2	0	0	0	0	0	0	0	0	0	7	1	8	0	0	0	0	2	1	0	0	0	0	0	0	0	0
ASV_1339	0	0	0	0	0	0	0	0	0	0	0	0	0	98	0	0	0	0	0	0	0	0	0	0	0	0	0	0	0	0	0	0	0	0	0	0	0	0	0	0	0	0	0	0	0	0	0	0	0
ASV_134	1	11	1	2	5	5	2	2	6	212	143	3	174	35	2	51	34	3	7	0	0	14	0	4	7	4	2	14	156	53	895	184	0	47	28	37	46	2	6	6	0	0	0	1	1	14	1	8	3
ASV_1340	0	0	5	0	3	0	0	0	0	0	0	0	0	0	0	0	0	6	1	0	0	0	2	1	0	0	0	0	0	0	0	0	0	0	0	0	1	0	22	19	0	0	0	0	0	0	0	1	0
ASV_1342	4	0	0	0	0	4	0	0	0	0	0	0	0	0	5	0	0	0	0	0	0	0	0	0	0	4	1	3	0	0	0	0	0	0	2	12	1	0	0	0	0	1	7	1	0	0	0	2	0
ASV_1343	4	1	0	0	0	0	0	0	4	0	0	0	1	7	1	1	0	0	2	0	0	3	0	0	0	1	7	2	1	4	4	0	0	3	0	1	2	0	0	0	0	0	1	1	0	0	0	2	0
ASV_1344	0	4	0	0	0	2	0	2	0	0	0	0	32	2	4	0	0	0	0	2	0	5	0	1	0	2	0	5	15	0	1	0	3	1	7	3	1	0	0	0	0	0	0	1	0	0	0	1	0
ASV_1345	0	5	0	0	0	5	8	2	0	0	0	0	13	0	10	0	0	0	0	0	8	0	0	0	0	6	5	11	0	1	2	0	0	0	3	1	0	2	0	0	0	4	1	0	0	0	0	7	2
ASV_1346	0	0	0	0	0	1	2	0	0	0	0	0	1	0	0	13	0	0	0	0	0	0	0	0	0	14	1	2	0	0	0	0	0	0	0	0	0	0	0	0	0	0	0	0	0	0	0	99	0
ASV_1347	0	3	0	0	0	0	5	2	0	0	0	0	2	0	0	0	0	0	0	2	0	2	0	0	0	0	10	16	0	0	0	0	0	1	0	0	0	1	0	0	0	0	0	1	0	0	0	6	3
ASV_1348	0	3	0	0	0	3	0	11	0	0	0	2	13	0	3	0	0	0	0	0	0	0	0	0	0	0	1	2	5	0	0	0	0	1	9	5	0	1	0	0	0	0	0	2	0	0	0	9	7
ASV_1349	0	1	1	0	0	0	0	0	0	0	0	0	0	3	3	0	0	0	0	0	1	0	1	0	0	0	0	0	0	0	0	0	0	1	1	0	1	0	0	0	0	0	0	0	0	0	0	0	0
ASV_135	1	72	14	27	86	37	59	142	29	290	46	1	90	184	412	3	1	1	16	7	0	157	26	35	439	39	9	17	88	132	125	2	38	296	53	68	2	0	5	3	26	2	20	2	4	555	176	28	26
ASV_1350	0	0	0	0	0	0	0	0	0	0	0	0	0	0	0	0	0	0	0	9	6	0	0	0	0	0	0	0	0	0	0	0	0	0	0	0	0	0	4	0	3	0	0	0	0	0	0	0	0
ASV_1351	0	0	0	0	0	0	0	0	0	0	0	0	9	0	0	0	0	0	0	0	0	0	0	0	0	0	10	8	0	0	0	0	0	0	0	0	0	0	0	0	0	0	1	0	0	0	0	3	1
ASV_1353	0	0	0	0	0	0	0	0	0	0	0	0	0	0	0	0	0	0	0	0	0	0	0	0	0	0	0	0	0	0	0	0	0	0	0	0	0	0	0	0	0	0	0	0	0	0	0	0	0
ASV_1354	3	0	0	0	0	0	1	6	0	0	0	3	0	0	0	0	0	1	1	0	0	2	0	1	0	2	1	2	3	0	2	0	0	0	3	0	11	0	0	3	0	0	0	0	0	0	1	4	1
ASV_1355	3	1	4	0	0	4	1	0	2	1	0	0	1	1	0	0	0	0	0	0	0	0	0	0	0	0	0	0	0	3	0	0	0	2	0	0	0	0	0	0	0	1	1	0	0	1	0	3	0
ASV_1356	3	1	0	0	0	0	0	0	0	0	0	0	0	0	0	0	0	0	0	2	20	3	0	0	0	0	0	0	0	0	0	0	0	0	0	0	0	0	0	0	0	3	4	28	0	0	0	0	0
ASV_1357	0	5	1	0	0	39	0	0	0	0	0	0	0	0	0	0	0	0	0	0	0	0	6	0	0	13	0	0	0	0	0	0	0	0	0	0	0	0	0	0	0	0	0	0	0	0	0	0	0
ASV_1358	0	0	0	0	0	2	5	2	0	0	0	0	0	0	0	0	0	0	1	0	3	0	0	1	0	3	2	7	0	0	0	0	0	0	6	0	0	0	2	4	0	1	0	0	0	0	0	2	1
ASV_1359	0	0	0	0	0	1	4	4	0	0	0	0	2	0	1	0	0	0	0	1	0	8	0	0	0	1	1	4	0	0	2	0	0	0	0	1	0	0	0	0	0	0	0	0	0	0	0	0	1
ASV_136	0	0	1	0	73	24	1	0	939	153	0	0	0	0	0	0	0	0	2	0	0	0	1	0	1	23	0	0	705	646	169	0	0	0	0	0	0	0	0	0	0	0	0	0	0	0	62	8	0
ASV_1360	0	0	0	0	0	2	2	0	0	0	0	3	1	0	1	0	0	0	0	0	2	0	0	0	0	0	6	2	0	0	0	0	0	0	0	0	0	0	0	0	0	0	0	0	0	0	0	2	4
ASV_1361	0	6	0	0	0	0	4	0	0	0	0	0	3	0	0	0	0	0	1	0	0	0	0	0	0	0	5	10	0	0	0	0	0	10	0	0	0	0	0	0	0	15	0	5	0	0	0	59	5
ASV_1362	1	0	0	0	0	0	1	0	0	0	0	1	0	1	3	0	0	0	0	0	1	4	0	5	0	0	3	5	0	0	0	3	0	1	9	0	0	0	4	0	0	1	2	0	0	0	0	0	0
ASV_1363	0	0	0	0	0	0	0	0	0	0	2	10	0	0	0	0	0	0	1	0	0	0	2	0	1	0	0	0	0	0	3	0	52	0	0	0	0	0	0	0	5	0	0	0	0	0	0	0	0
ASV_1364	0	4	0	0	0	0	0	1	0	0	0	0	7	0	0	0	0	0	0	0	0	0	1	0	0	2	3	7	0	0	0	0	0	1	0	0	0	1	0	0	0	1	0	0	0	0	0	19	2
ASV_1365	8	0	0	0	0	5	2	2	0	0	0	3	7	7	4	0	0	0	0	0	17	2	0	0	0	3	2	1	0	0	0	0	0	2	3	2	0	0	3	2	1	3	1	0	0	0	0	6	2
ASV_1366	6	2	1	0	0	0	0	0	0	0	0	0	0	0	0	0	0	0	0	0	0	0	0	0	0	0	0	0	0	0	0	0	0	0	0	0	0	0	0	0	0	0	2	1	0	0	0	0	0
ASV_1367	7	3	0	0	0	0	0	0	0	0	0	0	0	0	0	0	0	0	0	1	27	13	0	0	0	1	0	0	0	0	0	0	0	0	0	0	0	0	0	0	0	1	4	25	0	0	0	0	0
ASV_1368	3	9	0	0	0	0	0	0	0	0	0	0	0	0	0	0	0	0	0	0	0	34	0	0	0	0	0	0	0	0	0	0	0	0	0	0	1	0	0	0	0	3	57	9	0	0	0	0	0
ASV_1369	0	6	0	0	0	51	3	0	0	0	0	3	0	0	3	0	0	0	0	0	4	1	0	0	0	23	0	0	0	0	0	3	0	0	2	0	0	0	0	0	0	0	0	1	0	0	0	0	2
ASV_137	534	13	4	0	212	0	43	0	23	92	0	25	1007	20	66	0	129	6	1	31	108	1	0	1	0	0	6	9	8	42	0	0	300	544	0	85	1	26	3	0	52	0	22	4	1	1	1	0	6
ASV_1370	0	1	7	0	0	0	3	1	17	0	0	0	0	0	0	0	0	0	0	0	0	0	6	0	0	0	0	5	29	0	0	0	0	0	0	0	0	0	0	0	0	0	0	1	0	0	0	0	0
ASV_1371	0	0	1	2	5	0	1	1	0	0	1	0	0	0	0	0	0	3	3	0	0	2	0	15	2	1	4	3	2	3	1	0	0	3	0	0	3	0	1	3	0	0	0	0	6	2	0	4	0
ASV_1372	0	0	0	0	0	3	15	1	0	0	0	0	0	0	0	0	0	0	0	0	0	0	0	0	0	1	13	36	0	0	0	0	0	0	0	0	0	0	0	0	0	0	0	0	0	0	0	12	2
ASV_1373	2	0	0	0	1	0	0	0	5	4	0	0	0	0	4	0	6	1	2	0	0	0	0	0	0	0	0	0	0	1	3	0	0	0	0	2	0	1	0	0	0	0	2	0	0	0	0	0	0
ASV_1375	0	2	0	0	0	1	0	0	0	0	0	13	1	0	0	0	0	0	0	0	0	3	3	14	0	0	5	0	0	0	0	0	1	0	0	1	1	0	0	0	0	0	0	3	0	0	0	0	0
ASV_1376	0	0	0	0	0	0	0	0	0	0	0	1	32	6	2	0	0	0	0	0	0	0	0	0	0	0	1	1	0	0	0	0	0	6	15	3	0	0	0	0	0	0	0	0	0	0	0	0	0
ASV_1377	0	0	0	0	0	0	0	0	0	0	0	0	0	1	10	3	0	0	0	1	0	0	0	0	0	0	0	0	0	0	0	0	0	0	0	16	0	0	0	0	0	0	0	0	0	0	0	0	0
ASV_1378	0	0	0	0	0	0	0	0	0	0	0	0	0	0	0	0	0	0	3	0	0	0	0	0	0	2	0	0	0	0	0	0	0	0	0	0	0	0	0	9	0	0	0	0	0	0	0	0	0
ASV_1379	1	4	0	0	0	0	0	8	0	0	0	1	0	0	4	0	0	0	2	0	0	0	0	0	0	5	0	0	0	0	0	0	1	0	18	0	0	0	0	4	0	0	0	0	0	0	0	0	0
ASV_138	3	0	142	0	0	0	2	2	1	0	0	0	1	0	1	0	0	0	0	0	0	2	5136	11	0	1	0	0	1	0	0	0	0	0	0	0	2	0	2	0	0	0	0	37	1	0	0	4	3
ASV_1380	0	0	6	0	0	0	0	0	0	0	1	0	0	0	0	0	0	0	0	0	0	0	8	0	0	0	0	0	0	2	1	0	0	0	0	0	1	0	0	0	0	0	0	0	0	0	0	0	0
ASV_1381	0	0	1	0	0	0	1	0	0	0	0	0	0	0	10	0	0	0	0	0	0	0	0	1	0	0	0	0	0	0	0	0	3	0	1	0	0	1	0	3	0	0	0	0	0	0	0	0	2
ASV_1382	2	0	0	0	0	4	3	23	0	0	0	0	4	0	7	0	0	0	0	0	0	1	0	0	0	2	1	0	0	0	0	0	1	0	0	1	0	1	0	0	0	10	0	0	0	0	0	0	0
ASV_1383	0	0	0	0	0	4	5	6	0	0	0	0	19	0	0	0	0	0	0	0	1	0	0	0	0	1	8	3	1	0	0	0	0	0	2	0	0	0	0	0	0	0	0	0	0	0	0	6	1
ASV_1385	0	0	0	0	0	2	7	1	0	0	0	0	0	0	15	1	0	0	2	0	0	5	0	0	0	0	2	6	0	0	0	0	0	0	15	25	0	0	0	0	0	0	0	0	0	0	0	0	2
ASV_1386	0	0	0	0	0	0	2	0	0	0	0	3	6	1	0	0	0	0	0	6	1	0	0	0	0	0	0	0	0	0	0	0	0	0	0	0	0	0	0	0	1	0	0	0	0	0	0	2	1
ASV_1387	0	0	0	0	0	0	1	32	0	0	0	0	1	0	0	0	0	0	0	0	0	0	0	0	0	14	0	2	0	0	0	0	1	0	0	0	0	0	0	0	0	0	0	0	0	0	0	21	5
ASV_1388	0	0	0	0	0	0	0	0	0	1	11	0	0	0	0	0	0	0	0	0	0	0	4	0	1	0	1	1	1	0	2	0	0	0	0	0	0	0	0	1	0	0	0	0	0	0	0	0	0
ASV_1389	6	0	1	0	0	0	0	0	0	3	8	1	0	3	0	0	0	0	2	0	0	0	0	0	0	0	0	0	0	0	0	0	0	0	4	0	0	0	0	5	0	0	1	3	0	0	0	0	0
ASV_139	1	270	0	0	0	23	31	1202	0	0	2	136	534	0	0	0	0	0	1	0	0	3	0	0	0	8	30	28	0	0	0	0	1	143	0	0	1	0	0	1	1	215	0	193	0	0	0	868	11
ASV_1391	0	0	0	0	0	0	0	0	0	0	0	0	0	0	0	0	0	0	0	0	0	1	0	2	0	1	0	0	0	0	1	0	4	0	0	1	0	0	0	0	0	0	0	0	0	0	0	0	0
ASV_1392	0	1	0	0	0	3	5	1	0	0	0	0	0	1	0	1	0	0	0	1	0	1	0	0	0	3	0	19	1	0	2	0	5	1	0	0	0	0	0	0	0	1	0	0	0	0	0	9	1
ASV_1393	0	0	0	0	0	0	0	0	0	0	0	0	0	0	0	0	0	0	0	0	0	0	0	0	0	0	0	0	0	0	0	0	0	0	0	0	0	0	0	0	0	0	0	0	0	0	0	0	0
ASV_1394	111	0	0	0	0	0	0	0	0	0	0	0	0	0	0	0	0	8	0	0	0	0	0	0	0	0	2	4	0	0	0	0	0	0	0	0	0	1	0	0	0	0	0	0	0	0	0	0	0
ASV_1395	2	0	0	0	0	0	0	0	0	0	0	1	0	0	7	0	0	0	0	0	14	0	2	0	0	0	0	0	0	0	0	0	0	0	1	2	0	0	0	0	0	0	1	0	0	0	0	1	0
ASV_1396	0	1	2	3	0	6	0	1	5	5	0	1	0	0	2	0	0	0	1	0	6	0	2	0	0	0	1	0	14	1	5	0	0	0	0	5	3	0	0	1	0	0	1	1	1	0	0	1	0
ASV_1397	0	3	0	0	0	1	0	2	0	0	0	0	0	0	5	0	0	0	0	3	0	1	0	0	0	0	0	0	0	0	0	0	0	0	0	0	0	0	0	0	0	0	0	0	0	0	0	0	0
ASV_1398	2	3	0	0	0	2	1	1	0	0	0	0	4	0	0	0	0	0	0	0	0	114	0	0	0	3	0	1	0	0	1	0	0	0	0	0	0	1	1	0	0	0	0	0	0	0	0	0	0
ASV_1399	0	0	94	0	0	2	0	0	0	0	0	0	0	0	0	0	0	0	0	0	0	0	2	0	0	0	0	0	0	0	0	0	0	0	0	0	0	0	0	0	0	0	0	0	0	0	0	0	0
ASV_14	1114	135	1032	1119	1043	91	379	633	1836	804	474	745	1968	429	1206	6	713	2411	11	484	1357	111	28	111	111	115	47	19	480	3255	9	441	2170	3224	77	363	636	69	11	34	1523	434	302	112	67	172	301	39	106
ASV_140	1	45	259	17	35	8	13	65	43	128	28	82	10	17	2	16	122	13	36	1	53	28	90	43	306	2	15	48	185	102	42	0	465	5	19	26	22	105	11	1	69	0	7	0	108	77	24	2	14
ASV_1401	0	0	0	0	1	22	4	4	0	0	0	0	2	0	0	0	0	0	0	0	0	0	0	0	0	2	6	11	0	0	0	1	0	0	0	0	0	2	0	1	0	1	0	0	0	0	0	0	3
ASV_1402	0	2	0	0	0	1	0	0	1	9	0	1	0	0	0	0	0	0	0	0	0	3	0	0	0	0	0	0	0	20	2	0	0	0	2	0	0	0	1	0	0	0	0	1	0	0	0	0	0
ASV_1403	0	0	0	0	0	21	0	12	0	0	0	0	1	0	0	0	0	0	0	0	0	0	0	0	0	11	1	1	18	0	0	0	0	0	0	0	0	0	0	2	0	0	0	6	0	0	0	1	0
ASV_1404	0	0	0	0	0	28	5	0	0	0	0	0	0	0	0	0	0	0	0	0	0	0	1	0	0	10	3	26	0	0	1	0	0	0	4	0	0	0	0	0	0	0	0	0	0	0	0	1	1
ASV_1405	0	0	0	0	0	6	0	1	12	2	0	0	0	1	1	0	0	0	1	0	0	0	1	0	0	0	0	0	2	0	0	0	0	0	0	0	0	0	1	1	0	0	0	0	0	0	0	0	0
ASV_1406	0	0	0	0	0	0	0	28	0	0	0	0	0	0	0	0	0	0	0	0	0	0	1	0	0	3	0	1	5	0	0	0	0	0	0	0	1	0	0	1	0	2	0	0	0	0	0	0	2
ASV_1407	0	0	1	0	0	0	0	0	0	6	0	0	0	0	0	1	2	0	0	0	0	0	0	0	0	0	0	0	0	1	5	0	0	0	2	0	0	0	0	1	0	0	0	1	5	0	0	0	0
ASV_1408	0	1	1	0	0	0	0	0	0	0	0	0	2	31	0	0	0	0	0	1	2	0	0	0	0	0	0	0	0	0	0	0	0	37	0	2	0	0	0	0	0	2	2	0	0	0	0	0	0
ASV_1409	0	0	0	0	0	0	0	0	0	0	0	0	0	0	0	0	0	0	0	5	1	0	0	0	0	0	0	0	0	0	0	0	0	0	0	0	0	0	0	0	50	0	0	0	0	0	0	0	0
ASV_141	0	18	2	4	4	5	0	4	104	76	1	19	0	1	6	1	0	4	7	1	2	0	25	2	254	0	1	0	1305	48	380	1	2	0	17	9	0	53	28	22	60	0	0	3	1	66	3	0	0
ASV_1410	0	1	0	0	0	0	0	0	0	0	0	0	0	0	0	0	0	0	0	0	0	0	0	0	0	0	0	0	0	0	0	0	0	0	0	0	0	0	0	0	0	117	4	0	0	0	0	0	0
ASV_1411	3	0	0	0	0	0	0	0	0	0	0	0	0	0	0	0	0	0	0	0	0	0	0	0	0	0	0	0	0	0	0	0	0	0	0	0	0	0	0	0	0	101	10	0	0	0	0	0	0
ASV_1412	1	0	0	0	0	3	5	4	0	0	0	0	14	0	4	0	0	0	0	1	1	2	0	0	0	2	1	4	0	0	0	0	0	1	0	0	0	1	0	0	0	0	0	0	2	0	0	1	13
ASV_1413	0	18	0	0	0	3	7	0	0	0	0	0	0	0	1	0	0	0	0	0	3	3	0	0	0	1	1	0	0	0	0	2	2	0	3	0	0	0	0	0	0	0	0	0	0	0	1	1	1
ASV_1414	0	5	0	0	0	40	5	3	0	0	0	0	0	0	1	0	0	0	0	0	20	6	0	0	0	13	4	2	0	0	0	2	0	0	0	0	0	0	0	0	0	0	0	0	0	0	1	0	1
ASV_1415	0	1	0	0	0	1	27	1	0	0	0	3	0	0	5	0	0	3	0	0	0	0	0	12	0	10	14	13	0	0	0	0	0	0	0	0	0	0	2	1	0	0	0	0	1	0	0	5	13
ASV_1416	0	1	0	0	0	0	3	3	0	0	0	1	13	0	1	0	0	0	0	0	1	0	0	0	0	0	0	3	0	0	0	0	0	0	1	0	0	0	0	0	0	5	0	2	0	0	0	13	2
ASV_1417	0	0	9	0	0	0	0	0	0	0	1	0	1	7	0	0	0	3	0	0	0	3	12	0	0	0	0	0	0	1	1	0	2	0	1	0	0	0	0	0	0	0	0	0	0	0	0	1	0
ASV_1418	2	1	1	0	0	0	6	0	0	0	0	0	0	0	0	0	0	0	0	0	0	0	0	0	0	2	5	33	3	0	0	20	0	0	0	0	2	1	0	1	1	0	0	0	0	1	0	2	1
ASV_142	101	146	315	70	9	30	48	131	543	9	62	24	38	130	26	14	36	13	5	0	8	97	16	8	47	7	2	1	301	36	7	4	12	227	12	7	492	129	3	1	0	8	8	14	24	8	23	12	6
ASV_1420	0	0	0	1	0	0	0	0	0	6	7	0	0	0	0	0	0	0	0	0	0	0	0	1	35	0	2	0	0	1	4	0	0	0	0	0	0	0	0	0	0	0	0	0	0	17	1	0	0
ASV_1422	0	0	0	0	0	3	5	0	0	0	0	5	1	0	2	0	0	0	0	2	0	2	0	0	0	0	0	5	0	0	0	0	0	0	0	0	0	0	0	0	1	0	0	0	0	0	0	1	0
ASV_1423	1	2	0	0	0	14	29	0	0	0	0	7	9	0	3	0	0	1	0	0	1	6	0	0	0	7	6	13	0	0	1	0	1	0	0	0	0	0	0	0	0	0	4	1	0	0	0	9	3
ASV_1424	0	0	0	0	0	0	3	0	0	0	0	11	1	0	4	0	0	0	0	0	1	0	0	0	0	1	1	1	0	0	0	0	0	0	1	1	0	1	0	0	0	0	0	0	0	0	0	0	1
ASV_1425	0	0	1	0	0	0	0	0	0	6	1	0	3	0	0	0	0	0	0	0	1	0	0	1	0	0	0	0	2	0	4	0	0	0	1	0	0	0	0	0	0	0	0	0	1	0	0	0	0
ASV_1426	13	0	0	0	0	5	0	0	0	0	0	45	0	0	0	0	0	1	0	0	0	0	1	0	0	14	1	2	0	0	0	0	3	0	0	0	1	1	0	0	0	0	0	0	1	0	0	0	0
ASV_1427	3	0	0	0	0	7	1	3	0	0	0	0	0	0	1	0	0	0	1	0	0	1	0	0	0	2	0	0	0	1	2	0	0	0	5	4	0	1	0	2	0	0	0	0	0	0	0	0	4
ASV_1428	1	24	1	0	0	0	1	0	0	0	3	0	3	1	1	0	0	0	0	1	11	18	3	1	0	0	1	4	0	1	0	3	0	1	0	2	0	0	1	0	1	2	0	37	0	0	0	2	0
ASV_1429	0	1	3	0	0	0	0	0	0	0	0	0	0	0	0	0	0	0	0	0	0	15	2	1	0	0	0	0	0	0	2	0	0	0	4	5	0	0	0	0	0	0	0	0	3	0	0	5	1
ASV_143	4	17	0	0	0	79	23	181	1	1	24	6	16	1	2	0	0	3	5	1	0	6	6	7	0	48	10	11	15	4	2	0	11	15	127	1	13	1	0	6	1	3	10	12	2	2	0	28	8
ASV_1430	0	0	2	1	1	5	1	3	0	2	0	0	2	0	4	0	0	0	1	0	0	0	0	3	1	0	1	5	1	1	4	1	0	2	0	1	0	0	0	2	1	0	0	0	0	0	1	4	0
ASV_1431	0	0	0	0	0	7	2	0	0	0	0	0	0	92	0	0	0	0	0	0	0	0	0	0	0	2	0	0	0	2	0	0	0	0	0	0	0	0	0	0	0	0	0	0	0	0	0	0	1
ASV_1432	0	0	0	0	0	1	3	0	0	0	0	0	3	0	0	0	0	0	0	0	0	2	0	0	0	0	4	2	0	0	0	9	0	0	4	0	6	0	0	0	1	0	0	1	0	0	0	0	1
ASV_1433	1	2	0	0	0	9	3	8	0	0	0	0	0	0	0	0	1	0	0	0	1	3	0	0	0	7	10	11	1	0	3	0	0	0	0	3	0	0	0	4	0	0	1	0	0	0	0	6	7
ASV_1434	0	0	0	0	0	2	8	0	0	0	0	8	2	1	0	0	0	0	0	1	0	0	0	0	0	3	0	1	0	0	0	0	1	0	0	0	0	0	0	0	0	0	0	0	0	0	0	10	2
ASV_1435	0	0	0	0	0	0	1	0	0	0	0	0	0	46	3	0	0	0	0	0	0	0	0	0	0	0	0	12	0	0	0	0	0	18	0	1	0	0	0	0	0	0	1	0	0	0	0	0	2
ASV_1437	0	1	2	1	0	1	6	0	0	3	2	0	3	3	0	0	0	0	1	0	0	5	0	1	4	0	0	2	4	2	0	0	0	27	1	3	0	1	0	0	0	0	0	1	0	2	2	1	1
ASV_1438	0	0	0	0	0	0	0	0	1	0	0	0	0	0	0	0	0	0	0	0	6	0	0	0	0	0	0	0	0	0	1	0	2	4	0	0	1	0	0	0	0	0	0	0	0	0	0	0	0
ASV_1439	3	0	6	0	0	0	0	0	0	1	0	0	0	0	0	0	0	5	0	0	0	1	1	0	0	0	0	0	1	2	1	0	0	0	0	0	1	5	1	0	0	0	3	0	0	0	0	0	0
ASV_144	0	1	0	0	0	0	1	0	0	0	0	0	3781	0	0	0	0	0	0	0	14	2	0	0	0	0	0	1	0	0	0	0	0	1	3	0	0	0	0	0	0	61	0	0	0	0	0	27	0
ASV_1440	0	4	0	0	0	0	0	0	0	0	0	0	0	0	0	0	0	0	0	0	0	0	3	0	0	0	1	0	0	0	0	0	1	0	0	0	0	0	0	0	0	0	0	91	0	0	0	0	0
ASV_1441	0	2	0	0	0	0	13	0	0	0	0	0	0	0	0	0	0	0	0	0	3	2	0	0	0	0	8	8	0	0	0	8	0	0	0	0	0	0	0	0	0	0	0	1	0	0	0	3	0
ASV_1442	0	0	0	0	0	1	14	15	0	0	0	0	2	0	0	0	0	0	0	0	0	0	0	0	0	0	42	16	0	0	0	0	0	0	0	0	0	0	0	0	0	0	0	0	0	0	0	4	19
ASV_1443	0	0	1	0	0	0	3	25	0	0	0	2	0	0	0	0	0	0	0	0	0	0	0	0	0	0	0	5	1	0	0	0	1	0	1	0	0	0	0	0	0	0	0	0	0	0	0	0	0
ASV_1444	0	0	0	0	0	0	48	1	0	0	0	0	0	0	0	0	0	0	1	0	0	0	0	0	0	0	0	12	0	0	0	0	0	0	0	0	0	0	0	0	0	0	0	0	0	0	0	0	34
ASV_1445	0	0	0	0	0	0	0	1	0	0	0	0	0	0	6	0	0	0	0	0	0	0	0	0	0	0	0	0	0	0	0	0	0	0	9	0	0	0	0	0	0	0	0	0	0	0	0	3	10
ASV_1446	0	0	10	1	0	0	0	2	20	0	5	0	0	2	0	0	0	0	0	0	0	0	0	0	3	0	1	0	92	0	0	1	0	0	2	0	3	3	0	0	0	0	0	0	0	0	0	0	0
ASV_1447	0	0	0	0	0	0	0	0	0	3	0	0	0	0	0	0	0	0	0	0	0	0	0	0	0	0	0	0	0	1	19	0	0	0	0	0	0	0	0	0	0	0	0	0	0	0	0	0	0
ASV_1448	0	0	0	0	0	0	0	0	0	0	0	8	0	0	0	0	0	0	0	0	0	0	0	0	0	0	0	0	0	0	0	0	0	0	0	0	0	0	0	0	0	0	0	0	0	0	0	0	0
ASV_1449	0	0	0	0	0	0	0	0	0	0	0	3	7	9	0	0	0	0	0	0	0	0	0	0	0	0	0	0	0	0	0	0	0	44	0	0	0	0	0	0	0	0	0	0	0	0	0	0	0
ASV_145	5	131	4	1	3	1	10	10	26	66	315	0	1	0	0	0	8	1	7	14	0	14	98	1	1	0	4	3	278	63	140	992	1	1	0	0	2	115	16	0	131	1	6	9	1	1	1	0	9
ASV_1450	0	0	0	0	0	0	0	1	0	0	0	0	17	0	7	0	0	0	0	0	0	3	0	0	0	0	3	0	0	0	1	0	0	3	2	0	0	0	0	1	0	0	0	0	0	0	0	6	0
ASV_1451	0	0	0	0	0	0	0	0	0	0	0	0	0	0	0	0	0	0	0	3	0	0	0	0	0	0	0	0	0	0	0	0	0	0	0	0	0	0	0	0	70	0	0	0	0	0	0	0	0
ASV_1452	0	0	0	0	0	0	0	0	0	0	0	4	0	0	0	0	0	0	0	23	36	0	0	0	0	0	0	0	0	0	0	0	1	0	0	0	0	0	0	0	16	0	0	0	0	0	0	0	0
ASV_1453	0	0	0	0	0	0	0	0	0	0	0	0	0	0	0	0	0	0	0	0	0	0	0	0	0	0	0	0	0	0	0	0	0	0	0	0	1	0	0	0	0	0	0	0	0	0	0	0	0
ASV_1454	0	0	0	0	0	0	0	0	0	0	0	0	0	0	0	0	0	0	0	0	0	0	0	0	0	0	0	0	0	0	0	0	0	0	0	0	0	0	0	0	0	0	0	0	0	0	0	0	0
ASV_1455	0	3	0	0	0	0	2	0	0	0	0	0	0	0	0	0	0	0	0	0	0	81	0	0	0	0	2	0	0	0	0	0	0	0	0	0	0	0	0	0	0	0	0	0	0	0	0	0	0
ASV_1456	1	5	0	0	0	0	9	1	0	0	0	0	3	0	0	0	0	0	0	3	1	4	0	0	0	1	3	6	0	0	0	0	0	0	0	15	1	1	1	0	1	1	1	1	0	0	0	4	4
ASV_1457	0	0	2	0	0	0	1	0	0	0	0	0	0	0	0	0	0	0	0	0	0	0	92	0	0	0	0	0	0	0	0	0	1	0	0	0	0	0	0	0	0	0	0	0	0	0	0	0	0
ASV_1458	1	2	0	0	0	5	2	2	0	0	0	0	0	0	0	1	0	0	0	0	0	0	0	0	0	0	1	7	1	0	2	0	0	0	0	0	0	0	0	0	0	0	0	1	0	0	0	5	1
ASV_1459	0	0	0	0	0	11	35	0	0	0	0	0	0	0	0	0	0	0	0	0	0	0	0	0	0	1	16	19	0	0	0	0	0	0	0	0	0	0	0	0	0	0	0	0	0	0	0	13	2
ASV_146	33	34	10	2	0	0	2	0	166	11	217	78	17	5	69	1	1	0	12	11	5	40	2	0	0	0	2	10	4	195	2	526	195	8	3	383	1	1	0	0	379	9	13	9	0	0	0	8	0
ASV_1460	0	0	0	0	0	2	2	8	0	1	0	0	0	0	0	0	0	0	0	0	11	1	1	0	0	4	0	2	5	0	0	0	0	0	15	4	0	1	0	1	0	0	3	1	0	0	0	1	0
ASV_1461	0	0	0	0	0	0	0	0	0	0	1	0	0	0	0	0	0	0	0	0	0	0	0	0	0	0	0	0	0	0	0	0	0	0	0	0	0	0	0	0	0	0	0	0	0	0	0	0	0
ASV_1462	2	0	0	0	0	0	1	1	0	0	0	39	0	0	0	0	1	0	0	0	0	0	0	0	0	0	0	0	0	0	0	0	5	0	0	0	0	1	0	0	0	0	1	2	0	0	0	0	0
ASV_1463	0	0	0	0	0	0	0	0	0	0	0	0	0	99	0	0	0	0	0	0	0	0	0	0	0	0	0	0	0	0	0	0	0	0	0	0	0	0	0	0	0	0	0	0	0	0	0	0	0
ASV_1464	0	0	0	0	0	0	0	0	0	0	0	0	0	86	0	0	0	0	0	0	0	0	0	0	0	0	0	0	0	0	0	0	0	0	0	0	0	0	0	0	0	0	0	0	0	0	0	0	0
ASV_1465	4	0	0	0	0	0	0	0	0	0	0	0	0	0	2	0	0	0	0	0	22	0	1	0	0	0	2	0	0	0	0	0	0	6	0	0	0	0	0	0	1	0	0	0	0	0	0	0	0
ASV_1466	4	0	0	0	0	0	5	0	0	0	0	0	2	1	3	0	0	0	0	1	0	0	0	0	0	2	2	1	0	0	0	0	0	0	0	0	3	3	0	0	0	1	0	0	0	0	0	6	0
ASV_1467	1	12	0	0	0	2	17	5	0	0	0	1	31	0	5	0	0	2	0	9	0	7	0	0	0	7	14	9	1	2	1	2	0	5	5	6	3	1	1	0	4	1	1	0	1	0	0	2	7
ASV_1468	1	0	0	0	0	45	9	0	0	0	0	0	0	0	0	0	0	0	0	0	0	0	0	0	0	16	15	20	0	0	0	0	0	0	0	0	0	0	0	0	0	0	0	0	0	0	0	4	2
ASV_1469	2	2	0	0	0	0	0	0	0	0	0	62	0	0	0	0	0	0	0	0	0	0	0	0	0	0	0	0	0	0	0	0	0	1	4	14	0	0	1	0	0	2	0	1	0	0	0	6	0
ASV_147	0	33	10	44	41	1	0	3	58	4	1	3	4	4	8	1	1	0	0	0	0	5	101	7	2014	2	0	0	487	2	26	0	0	5	28	8	1	1	1	0	3	0	0	10	0	462	36	0	0
ASV_1470	0	2	0	0	0	1	3	0	0	0	0	0	0	3	0	0	0	0	0	0	0	0	0	0	0	0	0	0	0	0	0	12	0	0	0	4	1	0	0	1	0	0	0	0	0	0	0	5	5
ASV_1471	0	3	0	0	0	0	0	0	0	0	0	0	0	0	0	0	0	0	0	0	0	102	0	0	0	0	0	0	0	0	0	0	0	0	0	0	0	0	0	0	0	0	0	0	0	0	0	0	0
ASV_1472	0	4	0	1	0	4	1	4	0	0	0	0	8	0	0	0	0	0	0	0	0	0	4	1	0	3	2	1	14	0	2	0	0	0	0	0	0	0	0	0	0	0	0	0	0	0	0	0	0
ASV_1474	1	0	0	0	0	17	5	1	0	0	0	0	16	8	0	0	0	0	0	0	0	0	0	0	0	4	7	7	0	0	0	0	0	2	0	0	0	0	0	0	0	1	0	0	0	0	0	3	0
ASV_1475	0	0	0	0	0	0	0	0	0	0	45	0	0	0	0	0	0	0	0	0	0	0	0	0	0	0	1	0	0	0	0	0	0	0	0	0	0	0	0	0	0	0	0	0	0	0	0	0	0
ASV_1476	0	0	0	0	3	1	0	0	0	0	0	5	0	3	0	0	0	1	0	0	0	0	0	0	0	0	1	2	1	0	0	0	0	0	0	0	0	0	1	0	1	0	0	0	0	0	0	0	0
ASV_1477	0	1	0	0	0	0	0	0	0	0	0	0	0	1	0	0	2	0	0	0	0	0	0	0	0	0	0	0	0	0	2	0	0	0	0	0	0	59	0	0	0	0	0	0	0	0	0	0	0
ASV_1478	0	0	0	0	0	0	0	0	0	0	0	0	0	0	0	0	0	0	0	0	0	0	0	0	0	0	0	0	0	0	0	0	0	0	0	0	0	0	0	1	0	0	0	0	0	0	0	0	0
ASV_1479	2	0	0	0	0	0	0	1	0	3	0	0	0	1	1	0	0	0	0	0	0	0	0	0	0	0	0	0	0	5	1	1	0	0	0	0	0	0	0	0	0	0	0	1	0	0	0	0	1
ASV_148	3	165	16	0	0	0	128	39	11	60	10	0	0	0	0	0	101	19	13	0	1	51	111	0	0	0	22	43	204	32	16	1	0	4	0	0	2	969	14	4	0	22	3	40	4	0	0	1	48
ASV_1480	4	1	0	0	0	0	3	8	0	0	0	0	0	0	0	0	0	0	0	0	0	0	0	0	0	1	7	4	0	0	1	0	34	3	0	0	0	0	0	0	1	0	0	1	0	0	0	2	5
ASV_1481	0	1	0	0	0	27	11	6	0	0	0	0	1	0	0	0	0	0	0	0	0	0	1	0	0	7	8	10	0	0	1	0	6	0	0	0	0	0	0	0	0	9	0	0	0	0	0	0	2
ASV_1482	0	0	17	0	0	0	0	0	0	0	0	0	0	0	0	0	0	0	0	0	0	0	0	0	0	0	0	0	0	0	0	0	0	0	0	0	0	0	0	0	0	0	0	0	0	0	0	0	0
ASV_1483	0	0	6	0	0	1	0	0	0	0	0	0	0	0	0	0	0	0	0	0	1	1	81	1	0	0	0	1	1	0	0	1	0	0	0	0	0	0	0	0	0	0	0	2	0	0	0	0	4
ASV_1485	0	1	0	0	0	21	14	3	0	0	0	0	0	0	0	0	0	0	1	0	0	2	0	0	0	9	3	6	0	0	0	0	2	0	0	2	0	0	0	0	0	0	0	0	0	0	0	1	2
ASV_1486	0	0	0	0	0	1	6	8	0	0	0	0	0	0	0	0	0	1	0	0	1	1	0	0	0	0	4	5	4	0	4	0	9	0	0	0	1	0	0	3	0	0	0	2	0	0	0	2	6
ASV_1487	0	3	0	0	0	0	5	1	0	0	0	0	0	0	1	0	0	0	0	0	0	0	0	0	0	0	0	8	0	0	0	0	0	0	0	0	0	1	0	0	0	1	2	0	0	0	0	0	17
ASV_1488	0	0	0	0	0	0	5	4	2	1	3	0	1	2	0	0	0	0	0	0	1	0	1	2	17	0	2	1	4	0	2	1	0	1	0	0	0	0	0	0	5	0	0	0	0	1	0	0	2
ASV_1489	1	1	0	0	0	0	0	1	0	0	6	0	2	0	0	0	0	0	0	0	31	20	0	0	0	0	0	0	0	0	0	0	0	0	0	0	0	0	0	0	0	4	1	26	0	0	0	0	0
ASV_149	2	84	0	0	0	45	29	6	0	1	404	0	103	2	1	0	0	0	0	0	25	3	0	2	0	20	11	34	4	1	1	14	2	297	0	1	0	0	0	1	1	377	1	115	0	0	0	1290	13
ASV_1490	0	0	0	0	0	0	0	0	13	2	0	0	0	0	0	0	0	0	0	0	0	0	1	0	0	0	0	0	51	9	2	0	0	0	0	0	0	0	0	0	0	0	0	0	0	0	0	0	0
ASV_1491	0	0	0	0	0	0	0	0	15	1	0	0	0	0	0	0	3	0	0	0	0	67	0	0	0	0	0	0	7	0	0	0	0	0	0	0	0	0	0	0	0	0	0	0	0	0	0	0	0
ASV_1492	0	0	0	0	0	0	0	0	0	1	0	0	0	0	4	0	0	0	0	0	0	0	0	0	0	0	0	0	0	0	1	0	0	0	0	0	0	0	0	0	0	0	0	0	0	0	0	0	0
ASV_1493	0	0	0	0	0	1	12	1	0	0	0	9	1	0	1	0	0	0	0	0	1	2	0	0	0	6	4	4	0	0	0	0	0	0	0	7	0	0	0	0	0	0	0	1	0	0	0	5	3
ASV_1495	0	0	0	0	0	0	0	0	0	0	0	0	0	0	0	0	1	0	3	0	0	0	1	0	1	0	0	0	0	2	0	0	0	0	0	0	15	0	1	43	0	0	0	0	0	0	0	0	0
ASV_1496	0	0	0	0	0	0	0	0	0	0	0	0	0	0	0	0	0	1	0	0	0	0	0	0	0	0	0	0	1	3	5	0	0	1	0	2	0	58	0	0	0	0	0	0	0	0	0	0	0
ASV_1497	3	0	0	0	0	0	0	0	0	0	0	0	0	1	1	0	0	0	0	0	0	1	0	0	0	0	0	0	0	0	0	0	0	2	0	2	0	0	0	0	0	0	1	0	0	0	0	0	0
ASV_1498	0	0	5	0	0	0	0	0	0	0	0	0	0	0	0	0	0	0	0	0	0	0	93	0	0	0	0	0	0	0	0	0	1	0	0	0	0	0	0	0	0	0	0	0	0	0	0	0	0
ASV_1499	0	0	0	0	0	38	7	1	0	0	0	0	0	0	0	0	0	0	0	0	0	0	0	0	0	20	11	7	0	0	0	0	0	0	0	0	0	0	0	0	0	0	0	0	0	0	0	5	0
ASV_15	7	29	193	158	777	241	865	21	130	2638	120	23	2	2	663	183	65	89	76	37	127	61	2394	7232	638	6589	13	1909	550	1108	1798	114	2079	8	153	3680	7717	1014	500	393	67	4389	174	10	6277	1213	3473	52	847
ASV_150	65	0	5	1	17	51	28	30	21	10	1	78	1	70	6	10	19	0	189	1	0	0	0	0	0	1	0	0	7	2	4	6	1	7	2	16	13	12	7	107	3	0	45	7	0	0	24	6	12
ASV_1501	0	1	1	0	0	73	9	0	0	0	0	0	1	0	0	0	0	0	0	0	0	0	1	0	0	23	8	26	0	0	0	0	0	0	0	0	0	0	0	0	0	1	0	0	0	0	0	9	2
ASV_1502	0	0	0	0	0	0	5	0	0	4	1	0	0	1	1	0	0	0	0	0	0	0	0	1	0	0	0	0	0	3	9	0	0	0	6	2	0	0	0	0	0	0	0	0	0	0	0	1	0
ASV_1503	0	0	0	0	0	2	2	0	0	0	0	0	0	0	0	0	0	0	0	0	0	0	0	0	0	2	4	3	0	0	0	2	5	0	0	0	1	0	0	0	0	0	3	0	0	0	0	0	7
ASV_1504	0	0	0	0	0	0	0	0	0	1	0	0	0	0	0	0	2	0	0	0	0	0	0	0	0	0	0	0	0	1	0	0	0	0	1	1	6	0	0	0	0	0	0	0	0	0	0	0	0
ASV_1505	0	0	0	0	0	0	0	0	0	0	13	0	0	0	0	0	0	0	0	0	0	0	0	0	0	0	0	0	0	0	0	0	0	0	0	0	1	0	0	0	0	0	0	0	0	0	0	0	0
ASV_1506	0	0	0	0	0	0	0	0	0	0	2	0	0	0	0	0	1	0	0	0	0	0	1	0	0	0	0	0	0	0	0	11	0	0	0	0	1	0	4	17	17	0	0	0	0	0	0	0	0
ASV_1507	0	0	0	0	0	0	0	1	0	0	0	1	0	0	5	0	0	0	0	1	1	2	0	0	0	0	0	0	0	0	0	0	0	0	0	0	0	0	0	0	0	0	0	1	0	0	0	0	2
ASV_1508	0	0	0	0	0	0	0	0	0	0	0	0	0	79	0	0	0	0	0	0	0	0	0	0	0	0	0	0	0	0	0	0	0	0	0	0	0	0	0	0	0	0	0	0	0	0	0	0	0
ASV_151	0	0	0	0	0	0	0	0	0	0	0	0	0	0	0	0	0	0	0	2236	37	0	0	0	0	0	1	0	0	0	0	0	0	3	0	0	0	0	2	0	33	0	0	0	0	0	0	0	1
ASV_1511	0	3	0	0	0	0	0	0	0	0	0	0	0	0	1	0	0	0	0	0	0	0	0	0	0	0	0	5	0	0	0	0	18	1	7	0	0	0	0	0	0	2	1	0	0	0	0	21	0
ASV_1512	0	0	0	0	0	0	0	0	0	0	0	0	0	0	0	0	0	0	0	0	0	0	0	0	0	1	2	0	0	0	0	0	0	0	0	0	2	0	0	0	0	0	0	0	0	0	0	0	0
ASV_1513	4	12	0	0	0	3	23	3	0	0	0	0	0	0	0	0	0	0	0	1	6	26	0	0	0	3	5	14	0	1	0	0	0	0	0	0	0	0	0	0	0	1	2	1	0	0	0	1	4
ASV_1514	0	2	0	0	0	1	0	10	1	0	29	0	0	4	0	0	0	0	1	1	0	0	0	1	0	0	0	3	3	2	1	0	0	0	0	0	0	1	0	0	0	0	0	0	4	0	0	0	3
ASV_1515	0	4	0	0	0	0	0	0	2	1	0	0	3	1	0	0	0	1	0	0	0	9	0	0	0	0	5	0	4	0	0	0	0	10	0	0	1	0	3	1	1	0	0	0	0	0	0	2	0
ASV_1516	0	0	0	0	8	3	0	0	0	0	0	0	0	0	0	0	0	0	0	0	0	0	0	0	0	0	0	0	0	0	0	0	0	0	0	0	0	0	0	0	0	0	0	0	0	0	1	2	0
ASV_1517	0	0	0	0	0	56	0	0	0	0	0	0	0	0	0	0	0	0	0	0	0	0	1	0	0	17	0	10	0	0	0	0	0	0	0	0	0	0	0	0	0	0	0	0	0	0	0	0	0
ASV_1518	0	0	0	0	0	0	11	5	0	0	0	2	0	0	0	0	0	0	0	0	0	0	0	0	0	0	9	26	1	0	0	0	0	0	0	0	0	0	0	0	0	0	0	0	0	0	0	4	0
ASV_1519	0	4	0	0	0	0	9	0	0	0	0	0	3	0	0	0	0	0	0	1	0	0	0	0	0	4	0	0	0	0	0	0	0	0	7	0	0	0	0	0	0	0	0	0	0	0	0	1	0
ASV_152	11	29	268	34	41	67	191	105	10	18	12	198	140	89	33	4	1	140	2	13	113	8	7	7	30	30	236	7	4	10	0	0	50	208	1	30	573	0	5	0	74	0	4	8	14	25	51	7	117
ASV_1520	0	2	0	0	0	0	8	0	0	0	0	0	0	0	5	0	0	0	0	1	0	1	0	0	0	0	0	3	0	0	0	0	0	0	0	0	0	2	0	0	0	0	0	1	0	0	0	0	0
ASV_1521	0	0	0	0	0	0	0	0	0	0	0	0	0	99	0	0	0	0	0	0	0	0	0	0	0	0	0	0	0	0	0	0	0	1	0	0	0	0	0	0	0	0	0	0	0	0	0	0	0
ASV_1522	1	0	0	0	0	0	1	0	0	0	0	0	0	0	0	0	0	0	0	1	0	0	0	0	0	0	1	1	0	0	0	8	0	0	0	12	0	0	0	0	0	0	0	0	0	0	0	1	1
ASV_1523	49	1	0	0	0	17	1	1	0	0	0	0	1	0	0	0	0	1	0	0	0	2	0	0	0	6	2	2	0	0	0	0	1	0	2	0	0	0	0	0	0	3	1	0	0	0	0	0	0
ASV_1524	0	31	0	0	0	0	1	0	0	0	0	1	8	0	0	0	1	0	0	0	1	38	0	0	0	1	0	1	0	0	0	0	0	3	1	0	0	0	0	0	0	1	0	1	0	0	0	5	0
ASV_1525	0	2	0	0	0	0	1	1	0	0	0	0	0	0	1	0	0	0	0	0	0	1	0	0	0	0	0	1	2	0	0	3	0	8	0	0	0	0	0	0	0	0	0	1	0	0	0	0	0
ASV_1526	0	0	5	0	0	0	0	0	0	1	0	0	0	0	0	0	1	0	0	0	0	0	0	0	0	0	0	0	0	0	0	0	0	0	0	0	10	0	0	65	0	0	0	0	0	0	0	0	0
ASV_1527	0	2	0	0	0	30	22	1	0	1	0	0	0	1	0	0	0	0	0	0	0	0	0	0	0	11	4	8	0	0	0	0	2	3	5	0	0	0	0	0	0	0	1	0	0	0	0	1	8
ASV_1528	0	0	0	0	0	3	0	13	1	0	0	0	0	0	0	0	0	0	0	0	0	0	0	10	0	5	0	0	2	1	0	0	0	0	1	0	0	0	3	0	0	0	0	0	0	0	0	9	0
ASV_1529	0	1	0	0	0	1	3	2	0	0	0	0	11	0	0	0	0	0	0	0	0	1	0	0	0	1	0	1	0	0	0	0	8	1	1	0	0	0	0	0	0	0	0	0	0	0	0	1	0
ASV_153	4	6	4	21	7	73	55	4	25	2	35	6	2	224	25	0	1	196	5	1	3	1	9	1	2	2	8	13	78	1	5	1056	72	1	11	2	0	0	6	6	1	13	13	2	1	5	4	13	14
ASV_1530	0	1	0	0	0	0	14	1	0	1	0	3	4	1	0	0	0	0	1	2	0	0	0	0	0	0	1	11	0	0	0	0	0	0	0	0	0	0	0	0	1	1	0	0	0	0	0	8	8
ASV_1531	0	0	0	0	0	1	1	0	0	0	0	0	11	0	0	0	0	0	0	1	0	0	0	0	0	2	2	2	0	0	0	0	0	0	0	0	0	0	0	0	0	3	0	1	0	0	0	13	0
ASV_1532	0	0	0	0	0	0	0	0	0	1	0	0	0	0	0	0	0	0	0	0	0	0	6	0	0	0	0	0	0	18	2	0	0	0	0	0	23	0	2	0	0	0	0	0	0	0	0	0	0
ASV_1533	0	0	0	0	0	0	0	0	0	0	0	0	0	0	0	0	0	0	0	0	0	0	0	0	5	0	0	0	0	0	0	0	0	2	0	0	0	0	0	0	0	0	0	0	0	1	0	0	0
ASV_1534	0	0	0	0	0	0	0	0	0	0	0	0	0	0	0	0	0	0	0	0	0	0	0	0	0	0	0	0	0	0	0	0	0	0	0	0	0	0	0	0	0	0	0	0	0	0	0	0	0
ASV_1535	3	0	0	0	0	0	2	1	0	0	0	0	0	0	1	0	0	0	0	1	22	2	4	0	0	0	3	1	0	1	0	0	0	11	1	0	0	0	0	0	0	0	0	0	0	0	0	0	0
ASV_1536	2	0	0	0	0	0	0	9	0	1	2	2	0	0	1	0	0	0	0	0	0	0	0	0	0	1	0	0	1	0	0	0	0	0	1	0	0	0	0	0	0	0	0	0	1	1	0	0	0
ASV_1537	11	2	0	0	0	43	4	2	0	0	0	2	0	0	0	0	0	0	0	0	0	1	0	0	0	11	7	7	0	0	0	0	0	2	0	0	0	2	0	0	1	0	0	0	0	0	0	8	1
ASV_1538	5	2	1	0	6	1	1	0	0	2	0	1	0	0	0	0	0	0	0	0	0	1	0	0	0	4	0	3	0	4	0	0	0	0	1	0	1	0	0	0	2	0	4	2	0	0	0	0	0
ASV_1539	0	9	0	0	0	36	2	0	0	0	0	0	0	0	0	0	0	0	0	0	0	2	0	0	0	9	2	2	0	0	0	1	0	0	1	0	0	0	0	2	0	2	0	0	0	0	1	5	0
ASV_154	4	0	76	209	0	0	0	0	0	17	16	1	7	186	1	1	11	0	0	4	2	0	3	0	4	0	0	0	0	0	0	0	0	145	0	0	0	1	1	0	1	0	1	0	3	5	4	0	2
ASV_1540	0	2	0	0	0	0	0	0	0	0	0	0	0	0	0	1	0	0	0	0	0	0	0	0	0	0	0	0	0	0	0	0	0	0	0	0	0	0	0	0	0	0	0	0	0	0	0	0	0
ASV_1541	0	0	2	0	2	0	0	0	0	0	0	0	0	0	0	0	0	9	0	0	0	0	0	12	1	0	1	0	0	0	0	0	0	0	0	0	0	22	0	0	0	0	0	0	7	5	0	0	0
ASV_1542	0	1	1	0	0	16	2	23	0	0	24	0	2	1	0	0	0	0	1	1	0	1	0	1	0	5	1	7	0	0	0	0	1	0	0	0	0	0	0	0	0	0	0	4	0	0	0	0	5
ASV_1543	0	0	21	0	14	2	9	1	0	0	0	0	0	0	0	1	0	0	0	0	0	0	0	0	0	0	5	11	0	0	0	0	0	0	1	5	1	0	0	0	0	0	0	0	0	0	0	2	2
ASV_1544	0	0	0	0	0	0	7	0	0	0	0	0	0	0	0	0	0	0	0	0	0	0	0	0	0	1	0	13	0	0	0	0	0	0	0	1	0	0	0	0	0	0	0	0	0	0	0	0	1
ASV_1546	0	0	0	1	0	0	0	0	0	0	0	0	50	0	0	0	0	0	0	0	0	0	0	0	0	0	0	1	0	0	0	0	0	0	0	0	0	0	0	0	0	2	0	0	0	0	0	1	0
ASV_1547	0	0	0	0	0	0	0	0	0	0	0	0	0	0	5	0	0	0	0	0	0	0	0	0	0	0	0	4	0	0	0	0	0	0	0	0	0	0	0	0	0	0	0	0	0	0	0	1	0
ASV_1548	0	0	0	0	0	0	0	0	0	0	0	0	0	0	0	1	0	0	1	1	5	0	5	2	1	0	0	0	0	2	0	0	0	0	1	1	4	0	13	25	0	14	0	0	0	0	0	0	0
ASV_1549	0	0	0	0	0	0	0	0	0	0	0	0	0	0	1	0	0	0	0	11	1	0	0	0	0	0	1	0	0	0	0	0	1	0	0	2	0	0	0	0	3	0	0	0	0	0	0	0	0
ASV_155	1	2	91	7	2	177	4	1	1	33	4	31	56	88	27	3	1	21	0	0	12	0	10	42	26	119	0	0	0	40	6	2	2	50	17	158	0	350	2	1	0	0	0	2	5	301	51	16	0
ASV_1550	0	0	0	0	0	0	0	0	0	0	0	0	0	0	0	0	0	0	0	0	0	0	0	0	0	0	0	0	0	0	0	0	8	0	0	0	0	0	0	0	0	0	0	0	0	0	0	0	0
ASV_1552	1	0	0	0	0	0	0	0	0	0	0	0	0	0	0	0	0	0	0	0	0	0	0	0	0	0	0	0	0	0	0	0	0	0	0	0	0	0	0	0	0	0	0	0	0	0	0	0	0
ASV_1553	0	0	0	0	0	0	0	0	0	0	0	0	0	0	0	0	0	0	0	0	0	1	0	0	0	0	0	0	0	0	0	0	0	0	0	0	0	0	0	0	0	0	0	0	0	0	0	0	0
ASV_1554	11	3	8	0	0	19	0	0	0	0	0	0	0	0	1	0	0	0	0	0	0	0	0	0	0	8	0	0	0	0	0	0	0	0	0	0	0	0	0	0	0	0	6	6	0	0	0	0	0
ASV_1555	0	2	1	0	1	1	0	0	0	3	0	0	8	6	0	0	0	1	0	0	3	28	3	0	7	0	1	2	0	1	1	0	0	3	1	1	0	0	0	0	0	0	2	0	3	0	1	0	0
ASV_1556	0	2	0	0	0	0	0	0	0	3	0	1	12	0	0	0	0	1	0	0	0	3	3	0	0	0	0	3	0	0	2	0	0	0	2	1	0	0	1	0	0	0	0	0	0	0	0	2	0
ASV_1557	0	4	0	0	0	0	26	19	0	0	0	0	2	0	4	0	0	0	0	0	0	8	0	0	0	0	3	5	1	0	0	0	0	1	0	0	0	0	0	0	0	0	0	2	0	0	0	0	27
ASV_1558	0	2	0	0	0	93	11	0	0	0	0	0	1	0	0	0	0	0	0	0	0	0	0	0	0	18	7	27	0	0	0	0	0	0	0	0	0	0	0	0	0	0	0	0	0	0	0	2	2
ASV_1559	0	1	0	0	0	15	2	0	0	0	0	0	0	0	0	0	0	0	0	0	0	0	0	0	0	2	0	0	0	0	0	0	0	0	0	0	3	0	0	0	0	0	0	0	0	0	0	0	0
ASV_156	0	10	4	0	29	15	0	0	0	1	8	0	0	0	21	0	740	460	21	0	0	1	0	29	1	3	0	0	4	5	0	0	0	1	3	0	2	64	76	4	0	0	0	0	0	0	4	25	0
ASV_1560	2	0	0	0	0	2	3	5	0	0	1	1	1	1	0	0	1	0	1	0	0	1	0	9	0	2	4	3	0	0	0	1	1	0	4	0	0	0	1	2	1	2	0	6	0	1	0	3	9
ASV_1561	0	0	0	0	0	3	5	0	0	0	0	0	0	0	0	0	0	0	0	0	0	0	0	0	0	1	9	1	0	0	0	0	0	0	0	0	0	0	0	0	0	0	0	0	0	0	0	5	2
ASV_1562	0	0	0	0	0	29	5	1	0	0	0	0	0	0	0	0	0	0	0	1	0	0	0	0	0	13	0	5	0	0	0	0	0	0	0	0	1	0	0	0	0	0	0	0	0	0	0	0	0
ASV_1563	0	0	0	0	0	0	2	0	0	0	0	2	0	0	1	0	0	0	0	0	0	0	0	0	0	0	0	0	0	0	0	0	0	0	0	0	0	0	0	0	0	0	0	0	0	0	0	0	0
ASV_1564	0	0	0	0	0	0	0	0	0	2	2	0	0	1	0	0	3	0	1	0	2	0	1	1	1	0	0	1	0	0	12	0	0	0	0	0	0	0	1	0	0	0	0	0	2	0	0	0	0
ASV_1565	0	0	0	0	0	0	0	0	0	4	1	0	0	0	0	0	0	0	0	0	0	0	0	0	0	0	0	0	0	3	1	0	0	0	0	0	0	0	0	0	0	0	0	0	0	0	0	0	0
ASV_1566	0	0	0	0	0	0	0	0	0	0	0	0	0	0	57	0	0	0	0	0	0	0	0	0	0	0	0	0	0	0	0	0	0	0	0	8	0	0	0	0	0	0	0	0	0	0	0	0	0
ASV_1567	0	0	0	0	1	0	0	0	0	0	0	0	0	0	0	0	0	0	5	0	0	0	7	0	0	0	0	0	0	0	0	0	0	0	0	0	0	0	0	73	0	0	0	0	0	0	0	0	0
ASV_1568	0	0	0	0	0	0	0	0	0	0	0	0	0	0	0	0	0	0	0	0	0	0	0	0	0	0	0	0	0	0	0	0	0	0	0	0	0	0	0	0	0	0	0	0	0	0	0	0	0
ASV_1569	10	6	0	0	0	0	1	19	1	0	0	0	1	0	3	0	0	0	0	2	0	1	0	0	0	1	2	1	2	0	0	0	0	0	0	0	0	0	0	0	0	0	0	25	0	0	0	4	0
ASV_157	67	37	7	24	8	329	2	0	48	2	0	0	13	11	23	5	1	6	5	7	42	3	1	0	1	1	2	1	1	12	1	0	0	26	1	17	16	0	9	3	37	9	28	2	0	0	0	1	8
ASV_1570	1	0	0	0	0	0	10	2	0	0	0	4	0	0	0	0	0	0	0	0	0	0	6	12	0	1	3	6	0	0	0	0	0	0	0	0	0	0	0	0	0	0	0	0	0	0	0	2	0
ASV_1571	4	0	0	0	0	0	0	39	0	0	1	0	0	0	0	0	0	0	1	0	0	0	0	0	0	0	0	0	0	0	0	2	0	0	5	0	0	0	0	0	0	0	0	0	0	0	0	0	0
ASV_1572	0	1	0	0	0	13	0	3	0	0	0	8	0	0	0	0	0	0	1	0	0	1	0	0	0	5	0	1	0	1	0	0	1	0	0	1	0	0	0	2	0	0	0	0	0	0	0	0	0
ASV_1573	0	0	1	1	0	0	0	0	2	2	1	0	0	0	0	0	0	1	1	0	0	7	0	0	0	0	0	1	11	3	2	0	0	0	0	0	1	6	1	4	0	0	1	0	1	0	0	0	0
ASV_1574	0	0	1	0	0	1	4	0	1	6	12	0	0	0	0	0	4	1	3	0	0	0	0	0	3	0	0	1	48	1	10	0	0	0	0	0	1	0	3	0	0	0	0	0	0	0	0	0	1
ASV_1575	0	0	0	0	0	3	26	2	0	0	0	0	1	0	0	0	0	0	0	0	0	0	0	0	0	1	6	4	0	0	0	0	0	0	0	0	0	0	0	1	0	1	0	0	0	0	0	0	41
ASV_1576	0	0	0	0	0	2	43	1	0	0	0	0	1	0	0	0	0	0	0	0	0	0	0	0	0	1	3	7	0	0	0	0	0	0	0	0	0	1	0	0	0	0	0	0	0	0	0	0	62
ASV_1577	0	0	0	0	0	9	4	2	0	0	0	0	0	1	1	0	0	0	0	0	0	0	0	4	0	4	10	5	0	0	0	0	5	0	6	0	0	0	0	0	0	0	0	0	0	0	0	7	8
ASV_1578	0	0	0	0	0	3	6	1	0	0	0	29	1	0	5	0	0	0	0	0	0	0	3	0	0	3	2	1	0	0	0	2	0	0	2	0	1	0	0	0	0	0	0	0	0	0	0	0	1
ASV_1579	0	0	0	0	0	1	1	0	0	0	0	0	0	0	0	0	0	0	0	0	0	0	0	0	0	0	1	0	0	0	0	0	0	0	0	0	0	0	0	0	0	0	0	0	0	0	0	0	1
ASV_158	3	4	6	86	13	92	13	6	22	39	28	48	1	57	26	0	105	13	46	6	6	5	0	5	2	1	16	8	38	8	18	6	5	1	17	25	6	17	12	18	24	0	1	1	7	1	2	3	65
ASV_1580	0	0	0	0	0	1	0	3	0	0	0	0	0	0	0	0	0	0	0	0	0	0	5	0	0	1	2	10	0	0	0	4	2	0	2	0	9	0	0	0	0	0	0	0	0	0	0	1	0
ASV_1581	0	0	0	0	0	0	2	0	0	0	0	0	0	0	0	0	0	0	0	0	0	0	0	0	0	0	0	0	0	0	0	0	0	0	56	0	1	0	0	0	0	0	0	0	0	0	0	0	0
ASV_1582	0	0	0	0	0	0	1	0	0	0	0	2	0	0	2	0	0	0	0	0	1	1	0	0	0	1	2	0	0	0	0	0	0	0	0	0	0	0	0	0	0	1	0	2	0	0	0	0	4
ASV_1583	0	0	0	0	0	0	0	0	0	0	0	0	4	80	0	0	0	0	0	0	0	0	0	0	0	0	0	0	0	0	0	0	0	1	0	0	0	0	0	0	0	0	0	0	0	0	0	0	0
ASV_1584	5	0	0	0	0	0	0	0	0	0	0	0	1	1	3	0	0	0	0	0	0	0	0	0	0	0	0	3	0	0	0	0	0	1	0	0	0	0	0	1	0	0	0	0	0	0	0	0	0
ASV_1585	0	0	0	0	0	0	0	1	0	0	0	0	0	0	0	0	0	0	2	0	0	0	0	0	0	2	0	0	0	0	0	0	0	0	0	0	0	0	0	5	0	0	0	0	0	0	0	0	0
ASV_1586	0	0	0	0	1	0	0	0	0	1	1	0	0	0	0	0	0	0	0	0	0	0	0	0	71	0	0	0	2	1	0	0	0	0	0	0	0	2	0	1	0	0	0	0	1	0	0	1	0
ASV_1587	0	5	0	0	0	5	2	0	0	0	0	1	4	1	0	0	0	0	0	0	0	2	0	0	0	1	5	4	0	0	0	0	12	8	0	0	0	0	0	1	2	0	0	10	0	0	0	4	0
ASV_1588	0	0	3	0	0	0	0	0	0	2	2	0	0	0	0	0	0	1	0	0	3	0	1	0	0	0	0	0	0	4	1	0	0	0	1	8	0	0	1	0	0	0	0	0	0	0	0	0	0
ASV_159	322	0	8	0	0	0	1	0	0	0	1	0	0	0	116	0	0	3	0	0	0	0	0	0	0	0	0	0	0	0	0	0	0	0	1	0	0	0	1	0	0	0	25	0	0	0	0	0	0
ASV_1590	0	0	0	0	0	42	0	0	0	0	0	0	1	0	0	0	0	0	0	0	0	0	0	0	0	19	0	3	0	0	0	0	0	0	3	0	0	0	0	0	0	0	0	0	0	0	0	2	0
ASV_1591	0	0	0	0	0	2	0	1	0	0	0	0	0	0	0	1	0	0	0	0	0	0	0	0	0	0	0	0	0	0	0	0	0	0	10	0	0	0	0	0	0	0	0	0	0	0	0	2	0
ASV_1592	0	0	0	0	0	46	0	0	0	0	0	0	0	0	0	0	0	0	0	0	0	0	0	0	0	15	0	0	0	0	0	0	0	1	2	0	0	0	0	0	0	0	0	0	0	0	0	0	0
ASV_1593	0	0	0	0	0	0	2	1	1	0	0	0	0	0	0	0	0	0	0	0	0	0	6	0	0	0	1	0	1	0	0	0	0	0	0	0	0	0	0	0	0	0	0	0	0	0	0	0	0
ASV_1594	0	0	0	0	0	0	3	1	0	0	0	0	0	0	1	0	0	0	0	0	0	0	1	0	1	0	2	22	0	0	0	0	0	0	0	0	0	1	0	0	0	0	0	0	0	0	0	0	1
ASV_1595	4	1	0	0	0	0	24	0	0	0	0	0	2	0	1	0	0	0	0	1	1	0	0	0	0	0	5	2	0	0	0	0	0	0	1	0	0	0	0	0	0	1	0	0	0	0	0	1	32
ASV_1596	0	0	0	0	0	0	0	0	1	0	0	0	0	0	0	0	2	0	0	0	0	0	0	0	0	0	0	0	56	0	0	0	0	0	0	0	2	0	0	0	0	0	0	0	0	0	0	0	0
ASV_1597	0	0	0	0	1	2	0	0	0	4	8	0	0	0	0	1	1	0	0	0	0	0	0	0	10	0	0	0	0	5	6	1	0	0	0	0	1	4	1	0	0	0	0	1	0	1	0	1	0
ASV_1598	0	0	0	0	0	0	0	0	0	0	1	7	0	0	0	0	0	1	0	0	0	0	0	1	0	0	0	0	0	0	0	0	2	0	0	0	0	0	0	0	0	0	0	0	0	0	0	0	0
ASV_1599	0	0	0	0	0	0	4	0	0	0	1	60	0	0	0	0	0	0	0	0	0	0	0	0	0	0	0	0	0	0	0	0	0	0	0	0	1	0	0	0	0	0	0	0	0	0	0	0	0
ASV_16	48	1102	184	236	193	262	245	105	32	889	2465	32	90	294	148	29	2035	531	2050	8	15	47	3365	36	163	4	85	38	39	354	3396	336	120	261	31	46	205	377	114	353	218	7	14	20	164	285	79	87	93
ASV_160	5	1	18	1	7	71	44	40	1	5	96	10	0	32	4	2	45	12	31	1	2	0	2	0	1	7	20	12	2	2	129	2	5	3	1	0	10	5	17	86	0	3	5	1	6	11	3	36	54
ASV_1600	0	0	0	0	0	0	0	0	0	0	0	24	0	0	0	0	0	0	0	0	0	0	0	0	0	0	0	0	0	0	0	0	3	0	0	0	0	0	0	0	0	0	0	0	0	0	0	0	0
ASV_1601	0	0	0	0	0	0	1	0	0	0	0	1	5	0	1	0	0	0	1	0	1	0	0	0	0	0	0	0	0	0	0	0	6	0	0	0	0	0	0	0	0	0	0	0	0	0	0	0	0
ASV_1602	0	0	0	0	0	0	2	0	0	0	0	1	1	0	3	0	0	0	0	0	0	0	0	0	0	0	0	2	1	0	0	0	0	1	0	0	0	1	0	0	0	2	0	0	0	0	0	1	2
ASV_1603	0	0	0	0	1	0	0	0	4	1	0	0	0	2	0	0	0	26	2	0	0	0	0	0	2	0	0	0	1	2	0	9	0	1	0	0	0	20	0	2	0	0	0	0	0	0	1	0	0
ASV_1604	0	0	0	0	0	0	0	0	0	0	0	0	0	0	0	0	1	0	0	0	0	0	0	1	0	0	0	0	0	31	1	0	0	0	0	0	0	0	0	0	0	0	0	0	0	0	0	0	0
ASV_1605	0	0	0	0	0	0	0	0	0	0	0	0	0	0	0	0	0	0	0	0	0	0	0	0	0	0	0	0	0	0	0	0	0	0	0	0	1	0	0	0	0	0	0	0	0	0	0	0	0
ASV_1606	0	0	0	0	0	0	0	0	0	0	0	0	0	0	0	0	0	0	0	0	0	0	0	0	0	0	0	0	0	0	0	0	0	0	0	0	0	0	0	0	0	0	0	0	0	0	0	0	0
ASV_1607	12	0	0	0	0	4	4	1	0	0	0	0	0	0	0	0	0	1	0	0	0	0	0	0	0	1	9	11	0	0	0	1	4	0	0	3	0	1	0	0	0	0	0	0	0	0	0	0	0
ASV_1608	4	6	0	0	0	0	0	0	0	0	0	0	0	0	0	0	0	0	0	15	1	14	4	0	0	2	0	0	0	0	0	0	0	0	0	0	1	0	0	0	3	0	0	0	0	0	0	0	0
ASV_1609	0	0	5	0	0	0	0	0	0	0	0	0	1	1	0	1	2	0	0	0	0	0	0	0	0	0	0	0	0	0	0	0	0	7	0	0	0	0	0	0	0	0	0	2	0	0	0	0	0
ASV_161	24	48	69	10	108	42	14	2	56	83	34	198	3	14	6	7	5	59	12	55	93	84	8	1	2	62	19	4	308	93	21	40	15	18	19	6	11	14	124	1	382	8	21	13	12	109	4	11	4
ASV_1610	0	0	0	0	1	0	0	2	1	0	0	0	0	6	0	0	0	0	0	0	0	0	0	0	0	0	0	1	8	1	4	0	0	0	0	0	0	0	0	1	0	0	0	0	0	0	0	0	0
ASV_1611	0	0	0	0	0	6	2	3	0	0	0	1	0	0	0	0	0	0	0	0	0	0	0	0	0	0	4	2	0	0	0	0	0	1	1	0	0	0	0	0	0	0	0	0	0	0	0	1	1
ASV_1612	3	0	0	0	0	27	4	0	0	0	0	5	18	0	0	0	0	0	0	0	0	3	0	0	0	11	3	0	0	0	0	0	0	0	3	0	1	0	0	0	0	0	0	1	0	0	0	0	0
ASV_1613	0	0	0	0	0	0	25	2	0	0	0	0	0	0	0	0	0	0	0	0	0	0	0	0	0	0	7	4	0	0	0	0	0	0	0	0	0	0	0	0	0	0	0	0	0	0	0	0	37
ASV_1614	0	0	0	0	0	0	0	1	0	0	0	0	0	0	0	0	0	0	0	0	1	2	0	0	0	1	0	0	0	0	0	0	0	0	1	0	0	0	0	0	0	30	4	0	0	0	0	0	0
ASV_1615	0	0	0	0	0	0	0	8	0	0	6	0	0	0	0	0	0	0	0	0	0	0	0	0	0	0	0	6	0	0	0	0	0	0	5	0	0	1	0	0	0	0	0	0	0	0	0	0	1
ASV_1616	0	0	1	0	0	0	0	0	11	0	1	0	0	0	0	0	21	0	0	0	0	0	0	0	0	0	0	0	1	1	0	0	0	0	0	0	0	0	0	0	0	0	0	0	0	0	0	0	0
ASV_1617	0	0	0	0	0	0	0	0	0	0	24	0	0	0	0	0	0	0	0	0	0	0	0	0	0	0	0	0	0	0	0	0	0	0	0	0	0	0	0	0	0	0	0	0	0	0	0	0	0
ASV_1618	0	0	0	0	0	0	0	0	0	0	0	0	0	0	0	0	0	0	1	0	0	0	0	0	0	0	0	0	0	0	0	0	0	0	0	0	0	0	0	70	0	0	0	0	0	0	0	0	0
ASV_1619	0	0	0	0	0	0	0	0	0	0	0	0	0	0	0	0	0	0	0	0	0	0	0	0	0	0	0	0	0	0	0	0	0	0	0	0	0	0	0	0	0	0	0	0	0	0	0	0	0
ASV_1620	0	0	0	0	0	0	0	0	0	0	0	0	0	0	0	0	0	0	0	0	0	1	0	0	0	0	0	0	0	0	0	0	0	0	0	0	0	0	0	0	0	0	0	0	0	0	0	0	0
ASV_1621	0	0	0	0	0	0	0	0	0	0	0	0	0	0	0	0	0	0	0	0	0	0	0	0	0	0	0	0	0	0	0	0	0	0	0	0	0	0	0	0	0	0	0	0	0	0	0	0	0
ASV_1622	1	1	0	0	2	2	0	0	0	1	0	0	5	2	0	0	0	0	0	0	0	1	0	0	0	5	0	0	0	1	0	0	0	2	0	0	4	0	0	0	0	0	0	0	0	0	0	1	0
ASV_1623	0	6	0	0	0	7	2	4	0	0	0	0	1	0	0	0	0	0	0	0	0	2	0	2	0	0	3	3	0	0	0	0	6	8	0	0	3	0	0	1	0	0	0	1	1	0	0	2	0
ASV_1624	1	5	0	0	0	0	10	2	0	0	0	8	4	4	0	0	0	0	0	1	1	32	0	6	0	4	1	2	0	1	0	0	4	1	2	0	0	0	0	0	0	0	2	1	0	0	0	10	7
ASV_1625	0	0	36	1	0	0	0	0	0	0	0	0	0	0	0	0	0	0	0	0	0	0	1	9	0	0	0	0	0	0	0	0	0	0	0	0	0	0	0	0	0	0	0	0	5	7	0	0	0
ASV_1626	0	0	1	0	0	0	1	0	0	0	0	0	0	0	0	0	0	0	0	0	0	0	0	0	0	0	0	0	0	0	0	0	0	0	0	0	2	0	0	0	0	0	0	0	0	0	0	0	0
ASV_1627	0	0	0	0	0	0	1	0	0	0	0	0	13	0	1	0	0	0	0	0	0	0	2	0	0	1	0	3	0	0	0	0	0	1	9	1	0	0	0	0	0	4	1	0	0	0	0	2	0
ASV_1628	0	0	0	0	0	0	6	1	0	0	0	3	0	0	0	0	0	0	0	0	0	0	0	0	0	0	2	19	0	0	0	0	0	0	0	0	0	0	0	0	0	0	0	0	0	0	0	0	0
ASV_1629	0	2	0	0	0	0	0	7	0	0	0	1	0	0	4	0	0	0	0	0	23	3	0	0	0	1	1	0	0	0	0	0	0	0	0	0	2	0	0	0	0	0	0	27	0	0	0	1	1
ASV_163	0	0	1	0	0	0	4	0	1	3	0	1	4	182	340	0	0	0	0	0	0	0	0	0	0	0	1	52	0	17	1	0	2	75	26	2213	0	23	0	0	0	0	1	0	0	0	0	0	4
ASV_1631	0	0	0	0	0	0	0	0	0	1	56	0	0	0	0	0	0	0	0	0	0	0	0	0	0	0	0	0	0	0	0	0	0	0	1	0	0	0	0	0	0	0	0	0	0	0	0	0	0
ASV_1632	0	1	0	0	0	0	0	0	0	0	0	104	0	0	0	0	0	0	0	0	0	0	0	0	0	0	0	0	0	0	0	0	0	0	0	1	0	0	0	0	0	0	0	2	0	0	0	0	0
ASV_1633	0	0	0	0	0	2	0	0	0	0	0	0	65	0	0	0	0	0	0	0	0	0	0	0	0	0	0	0	0	0	0	0	0	0	0	0	0	0	0	0	0	1	0	0	0	0	0	0	0
ASV_1634	0	1	0	0	0	0	1	0	0	0	0	1	16	7	0	0	0	0	0	1	12	1	0	0	0	0	1	1	0	0	0	0	0	0	0	0	24	0	0	0	0	0	0	0	0	0	0	1	0
ASV_1635	0	0	0	0	0	0	0	0	0	0	0	0	0	79	0	0	0	0	0	0	0	0	0	0	0	0	0	0	0	0	0	0	0	0	0	0	0	0	0	0	0	0	0	0	0	0	0	0	0
ASV_1636	0	0	0	0	0	0	0	0	0	0	0	0	0	0	19	0	0	0	0	0	0	0	0	0	0	0	0	0	0	0	0	0	0	0	0	2	2	0	0	0	0	0	0	0	0	0	0	0	0
ASV_1637	0	0	0	0	0	3	2	0	0	0	0	0	1	0	1	0	0	0	0	0	0	0	0	0	0	0	0	0	0	0	0	0	0	0	0	0	0	0	0	0	0	0	0	0	0	0	0	0	2
ASV_1638	5	5	0	0	0	0	4	0	0	0	0	0	7	11	1	0	0	0	0	1	0	3	0	0	0	0	0	14	0	0	0	0	0	0	9	2	0	0	0	0	0	0	0	24	0	0	0	3	0
ASV_1639	2	4	0	0	0	0	4	3	0	0	1	0	15	0	0	0	0	0	1	0	0	1	0	25	0	2	2	3	3	0	0	0	1	0	5	2	1	0	3	0	0	0	0	0	0	0	0	19	4
ASV_164	20	41	207	0	29	42	3	1	7	235	159	0	1	73	68	7	94	6	51	0	0	4	17	8	0	2	0	4	5	79	511	1	0	13	3	3	3	1	3	51	1	1	10	4	19	5	9	11	38
ASV_1640	0	1	0	0	0	0	0	0	0	0	0	1	0	0	27	0	0	0	0	0	0	4	0	0	0	0	3	0	0	0	0	0	0	0	0	7	0	0	0	0	0	2	0	1	0	0	0	1	0
ASV_1641	0	0	1	0	0	1	0	13	0	0	0	0	0	0	1	0	0	0	0	0	0	1	2	1	0	11	0	0	0	0	1	1	0	1	0	0	0	0	0	3	0	1	2	0	0	0	0	3	0
ASV_1642	0	0	10	0	0	7	0	0	0	0	2	0	0	2	0	0	0	0	1	0	0	0	1	0	0	0	0	0	0	0	0	5	0	0	0	0	0	0	0	8	0	0	0	0	0	0	0	25	0
ASV_1643	0	0	0	1	2	0	0	0	0	0	0	0	0	0	0	0	0	0	0	0	0	0	0	1	48	0	0	0	0	0	0	0	0	0	0	0	0	0	0	0	0	0	0	0	0	3	1	0	0
ASV_1644	0	5	0	0	0	23	4	2	0	0	0	0	2	0	0	0	0	0	0	0	0	2	0	0	0	11	8	0	1	0	0	0	1	0	0	0	0	1	0	0	0	0	0	0	0	0	0	0	2
ASV_1645	0	0	0	0	0	0	3	5	0	0	0	0	0	0	0	0	0	0	1	0	0	0	4	0	0	4	2	7	1	0	0	0	0	5	0	2	2	0	0	1	0	1	0	0	0	0	0	5	1
ASV_1646	4	0	0	0	0	0	8	0	0	0	0	32	0	0	0	0	0	0	0	0	0	0	0	0	0	0	4	12	0	0	0	0	0	0	0	0	0	0	0	0	0	0	0	0	0	0	0	2	6
ASV_1648	0	0	0	0	0	0	14	0	0	0	0	0	0	0	0	0	0	0	0	0	0	0	0	0	0	1	6	10	0	0	0	0	0	0	0	0	0	0	0	0	0	0	0	0	0	0	0	3	7
ASV_1649	0	0	0	0	0	0	0	0	3	2	0	0	0	0	0	0	0	0	0	0	0	0	0	2	0	0	0	0	7	1	2	0	0	0	0	0	0	0	3	2	0	0	0	0	2	0	0	0	0
ASV_165	0	14	61	12	4	24	32	18	2	11	4	10	1	0	4	4	6	43	4	12	24	15	18	8	20	8	3	11	93	3	22	22	25	0	18	9	18	88	27	44	806	0	0	5	17	60	8	19	19
ASV_1650	0	0	0	0	0	0	0	0	0	3	0	0	0	4	1	0	0	0	0	0	0	0	0	0	0	0	0	0	0	1	2	0	0	0	0	0	1	0	0	0	0	2	0	0	0	0	0	0	0
ASV_1651	0	0	0	0	0	0	3	0	0	0	0	66	0	0	0	0	0	0	0	0	0	0	0	0	0	0	0	0	0	0	0	0	0	0	0	0	0	0	0	0	0	0	0	0	0	0	0	0	0
ASV_1652	0	0	0	0	0	0	0	0	0	0	0	6	0	0	0	0	0	0	0	0	0	0	0	0	0	0	0	0	0	0	0	0	0	0	0	0	0	0	0	1	0	0	0	0	0	0	0	0	0
ASV_1654	0	0	0	0	0	0	0	0	0	0	0	0	0	0	1	0	0	0	0	1	0	0	0	0	0	0	0	1	0	0	0	1	13	0	0	0	0	0	0	0	0	0	0	0	0	0	0	0	0
ASV_1655	0	0	0	0	0	0	0	0	0	0	0	0	0	0	0	1	0	0	0	0	0	0	0	0	0	0	0	0	0	0	0	0	0	0	0	0	0	0	0	0	0	0	0	0	0	0	0	0	0
ASV_1656	0	0	0	0	0	0	0	0	0	0	0	0	0	0	0	0	0	0	2	0	0	0	0	0	0	0	0	0	0	0	0	0	0	0	0	0	0	0	0	6	0	0	0	0	0	0	0	0	0
ASV_1657	0	0	0	0	0	0	0	0	0	0	0	0	0	0	0	0	0	0	0	0	0	0	0	0	0	0	0	0	0	0	0	0	0	0	0	0	0	0	0	0	0	0	0	0	0	0	0	0	0
ASV_1658	0	0	0	0	0	0	0	0	0	0	0	0	0	0	0	0	0	0	0	0	0	0	0	0	0	0	0	0	0	0	0	0	0	0	0	0	0	0	0	0	0	0	0	0	0	0	0	0	0
ASV_1659	74	0	0	0	0	0	2	0	0	0	0	0	0	0	0	0	0	0	0	0	0	0	0	0	0	0	1	0	0	0	0	0	0	0	0	0	0	0	0	0	0	0	0	0	0	0	0	0	0
ASV_166	0	1	81	26	3	0	1	4	4	111	39	0	0	0	3	80	22	4	73	9	16	0	10	14	24	0	0	1	14	8	35	46	0	0	0	0	123	1	12	8	42	2	2	0	18	134	0	0	0
ASV_1660	0	10	0	0	0	19	8	2	0	1	0	0	4	0	0	0	0	0	0	0	2	17	0	0	0	10	0	2	2	0	0	0	0	0	1	0	0	1	0	0	0	1	4	1	1	0	0	0	15
ASV_1661	0	0	1	0	0	0	0	0	0	0	0	0	0	0	0	0	0	0	0	0	0	0	75	0	0	0	0	0	1	0	0	0	0	0	0	0	0	0	0	0	0	0	0	0	0	0	0	0	0
ASV_1664	0	0	0	0	0	3	1	0	2	0	0	0	0	0	0	0	0	0	0	0	0	0	5	0	0	3	1	6	0	0	0	0	0	0	0	0	0	0	0	1	0	0	0	0	0	0	0	12	0
ASV_1665	0	0	0	0	0	41	0	0	0	0	0	0	0	0	0	0	0	0	0	0	0	0	0	0	0	19	0	0	0	0	0	0	0	0	0	0	0	0	0	0	0	0	0	0	0	0	0	0	0
ASV_1666	0	0	0	0	0	66	0	0	0	0	0	0	0	0	0	0	0	0	0	0	0	0	0	0	0	0	0	1	0	0	0	0	0	0	0	0	0	0	0	0	0	0	0	0	0	0	0	0	0
ASV_1667	0	0	0	0	0	0	4	0	0	0	0	0	0	0	0	0	0	0	0	0	0	0	0	0	0	0	9	22	0	0	0	18	0	0	0	0	0	0	0	0	0	0	0	0	0	0	0	0	0
ASV_1668	0	1	0	0	0	0	10	4	0	0	0	0	3	0	0	0	0	0	0	0	26	7	0	0	0	0	6	7	0	0	0	0	0	0	0	0	0	0	0	0	0	8	0	0	0	0	0	8	4
ASV_1669	0	0	0	0	0	0	0	2	0	0	1	0	0	0	0	0	0	0	3	0	0	0	1	0	0	0	0	0	2	0	0	0	0	0	0	0	0	0	2	6	0	0	0	0	1	0	0	1	0
ASV_167	0	0	206	16	7	18	13	2	2	5	0	94	0	0	8	0	0	0	11	113	339	0	13	54	28	6	0	1	4	4	7	0	34	0	34	7	4	0	13	1	348	0	0	0	41	1369	4	16	6
ASV_1670	0	0	0	0	0	0	0	0	0	0	0	1	0	0	5	0	0	0	0	0	2	0	0	0	1	0	0	3	0	0	0	0	0	0	3	0	0	0	4	0	0	0	0	0	0	0	0	0	2
ASV_1671	0	0	0	0	0	1	0	0	0	0	2	11	0	0	0	0	0	1	0	1	0	1	0	0	0	0	0	0	0	0	0	0	0	0	0	0	0	0	0	0	1	0	0	0	0	0	0	3	1
ASV_1672	0	0	0	0	0	0	0	0	0	0	0	1	0	0	0	0	0	1	1	3	0	0	0	0	0	0	0	0	0	0	0	0	0	0	1	1	0	0	1	1	25	0	0	0	0	0	0	0	0
ASV_1673	0	4	0	0	0	0	0	0	0	0	0	0	0	0	0	0	0	0	0	6	26	7	0	5	0	0	1	4	0	0	0	0	0	0	0	0	7	0	0	0	1	0	0	0	0	0	0	1	0
ASV_1674	0	0	0	0	0	0	0	0	0	0	0	0	0	0	0	0	0	0	0	0	0	1	0	0	0	0	0	0	0	0	0	0	4	2	0	0	0	0	0	0	0	0	0	0	0	0	0	0	0
ASV_1675	0	1	0	0	0	0	0	0	0	0	0	0	0	0	0	0	0	0	0	0	0	0	0	0	0	0	0	0	0	0	0	0	0	0	0	0	1	0	0	0	0	0	0	12	0	0	0	0	0
ASV_1676	0	0	0	0	0	0	0	0	0	0	0	0	0	0	0	0	0	0	0	0	0	0	0	0	0	0	0	0	0	0	0	0	0	0	0	0	0	0	0	0	0	0	0	0	0	0	0	0	0
ASV_1677	2	0	0	0	0	8	4	0	0	0	0	0	0	0	0	0	0	0	0	0	0	0	0	0	0	2	16	9	0	0	0	0	0	0	1	0	0	0	0	0	0	0	0	0	0	0	0	1	2
ASV_1678	0	0	15	0	1	0	0	0	0	0	0	0	0	0	0	0	3	1	0	0	0	0	11	2	1	0	0	0	0	7	1	0	0	0	0	0	6	8	6	1	0	0	0	0	0	1	0	0	0
ASV_1679	0	0	1	0	0	0	0	1	0	0	1	0	0	0	0	0	0	1	0	0	0	0	1	29	0	0	0	0	3	1	0	0	1	1	0	0	1	0	0	0	1	0	0	0	5	1	0	2	0
ASV_168	0	0	12	6	15	6	4	1	1	17	113	6	0	1	235	0	126	6	1	0	0	0	0	0	2	0	1	2	0	3	37	133	0	0	1	0	2	0	2	10	4	0	1	1	0	0	1	2	1
ASV_1680	0	0	6	0	0	0	5	1	0	0	1	0	0	4	3	0	0	0	0	0	2	0	2	0	0	0	2	3	0	0	0	0	0	4	0	2	0	0	1	0	8	0	0	0	0	0	0	0	3
ASV_1681	0	2	0	0	1	36	1	0	0	0	0	0	0	0	0	0	0	0	0	1	23	11	0	0	0	18	0	1	0	0	0	0	0	0	0	0	0	0	0	0	0	0	3	0	0	0	0	0	0
ASV_1682	0	0	0	0	0	13	4	2	0	0	0	1	0	1	0	0	0	0	0	0	0	0	0	0	0	1	2	3	0	0	0	4	0	1	3	0	0	0	0	0	0	0	0	0	0	0	0	0	2
ASV_1684	0	0	0	0	0	16	11	1	0	0	1	0	0	0	0	0	0	0	0	0	0	0	16	0	0	6	4	5	0	0	0	0	0	0	0	0	0	0	0	0	0	0	0	0	0	0	0	3	3
ASV_1686	0	0	0	0	0	44	0	0	0	0	0	0	0	0	0	0	0	0	0	0	0	0	0	0	0	12	1	2	0	0	0	0	0	0	0	0	0	0	0	0	0	0	0	0	0	0	0	1	0
ASV_1687	0	1	0	0	0	12	11	0	0	0	0	0	6	11	0	0	0	0	0	0	0	0	0	0	0	20	1	3	0	0	0	0	0	0	0	0	0	0	0	0	0	0	0	0	0	0	0	41	1
ASV_1688	0	0	0	0	0	0	2	0	0	0	0	0	0	0	1	0	0	0	0	0	0	0	0	0	0	0	2	3	0	0	0	0	0	0	0	0	0	0	0	0	0	0	0	0	0	0	0	1	0
ASV_1689	0	0	0	0	0	0	4	0	0	0	0	0	0	0	0	0	0	0	0	0	0	0	0	0	0	0	0	71	0	0	0	0	0	0	0	0	0	0	0	0	0	1	0	0	0	0	0	4	0
ASV_169	17	0	5	0	14	17	5	2	0	2	0	0	346	149	0	0	1	10	0	0	0	2	0	0	0	7	1	0	0	4	0	0	0	369	0	0	9	5	0	0	0	0	1	0	0	0	8	5	4
ASV_1690	0	0	0	0	0	0	2	0	0	1	0	0	0	0	0	0	0	0	0	0	0	0	0	0	0	0	0	2	20	1	0	0	4	0	4	0	8	0	0	0	0	0	0	0	1	0	0	0	2
ASV_1691	0	0	0	0	0	0	2	1	0	0	0	0	0	0	0	0	0	0	0	0	0	0	0	0	0	0	0	1	0	0	0	0	7	0	0	0	2	0	0	0	1	0	0	0	0	0	0	0	2
ASV_1692	0	0	0	0	0	1	0	8	0	0	4	0	0	0	0	0	0	0	0	0	5	0	0	0	0	0	4	0	1	0	0	0	0	0	0	0	1	0	0	2	0	0	0	0	0	0	0	0	0
ASV_1693	0	0	0	0	0	0	4	6	0	0	0	0	4	0	0	1	57	0	0	0	0	0	0	1	0	1	0	2	0	0	0	5	0	0	0	0	0	0	0	0	0	0	0	0	0	0	0	1	0
ASV_1694	0	0	0	0	0	0	0	5	0	0	0	0	0	0	0	0	0	0	3	0	0	0	0	0	0	3	0	0	0	0	0	0	0	0	0	0	0	0	0	6	0	0	0	0	0	0	0	0	0
ASV_1695	0	1	0	0	0	0	0	23	0	0	0	0	15	0	1	0	0	0	0	0	0	2	0	4	0	0	5	0	0	0	0	0	0	0	0	0	0	0	0	0	0	0	0	1	0	0	0	6	0
ASV_1696	0	0	0	0	0	0	2	0	0	0	0	5	0	0	1	0	0	0	0	0	0	1	0	0	0	0	0	1	0	0	0	0	0	0	0	0	0	0	0	0	0	0	0	0	0	0	0	2	0
ASV_1697	0	0	0	0	0	0	0	0	0	0	0	0	0	2	0	0	0	0	0	0	0	0	0	0	0	0	0	0	0	0	0	0	0	0	0	0	0	0	0	0	0	0	0	1	8	0	0	0	2
ASV_1698	0	1	0	0	0	1	0	0	0	0	0	0	5	2	1	0	0	1	3	2	0	1	0	9	0	0	1	1	6	0	0	1	0	0	0	0	0	0	0	1	0	1	0	0	0	1	0	0	0
ASV_17	22	72	343	133	403	99	1080	134	1158	941	48	131	151	2658	1170	101	90	4067	156	305	523	12	27	826	13	44	213	17	644	2686	369	68	246	135	498	195	1347	138	3774	701	324	2498	78	24	245	21	65	56	83
ASV_170	6	0	116	1261	16	5	13	0	23	24	15	3	3	21	9	91	8	0	75	361	260	0	2	0	23	1	2	0	2	4	2	0	9	6	1	8	55	3	6	8	278	4	6	1	3	22	8	4	1
ASV_1700	0	0	0	0	0	0	0	0	0	0	0	0	0	0	0	0	0	0	2	0	0	0	0	0	0	2	0	0	0	0	0	0	0	0	0	0	0	0	0	2	0	0	0	0	0	0	0	0	0
ASV_1701	0	0	0	1	0	0	0	0	0	0	0	0	0	0	0	0	0	0	0	0	0	0	0	0	77	0	0	0	0	0	0	0	0	0	0	0	0	0	0	0	0	0	0	0	0	0	6	0	0
ASV_1702	0	0	0	0	0	0	0	0	1	1	0	0	0	0	0	0	0	1	0	0	0	0	0	0	0	0	0	0	2	0	0	0	33	0	0	0	0	1	0	0	0	0	0	0	0	2	0	0	0
ASV_1703	0	0	0	0	0	0	0	0	0	0	0	0	0	0	0	0	0	0	0	0	0	0	0	0	0	0	0	0	0	0	0	0	0	0	0	0	0	0	0	0	0	0	1	1	0	0	0	0	0
ASV_1704	69	0	0	0	0	0	0	0	0	0	0	0	0	0	0	0	0	1	0	0	0	0	0	0	0	0	1	0	0	0	0	0	0	1	0	0	0	1	0	0	0	0	0	0	0	0	0	0	2
ASV_1705	4	0	0	0	0	0	13	1	0	0	0	0	0	0	0	0	0	1	0	0	0	0	0	0	0	1	15	18	0	0	0	0	0	0	0	0	0	0	0	0	0	0	0	0	0	0	0	4	6
ASV_1706	24	0	0	0	0	0	0	0	0	0	0	0	0	1	0	0	0	0	0	0	1	0	0	1	0	0	0	0	0	0	0	0	39	0	0	0	0	0	0	0	0	0	0	0	0	0	0	0	0
ASV_1707	2	0	1	0	0	0	1	2	0	0	0	1	1	2	0	0	0	0	0	0	28	1	0	0	0	0	0	0	0	0	0	0	0	0	0	0	0	0	0	0	0	0	1	0	0	0	0	0	2
ASV_1708	0	0	0	0	0	5	0	0	0	0	0	0	0	2	0	0	1	12	0	0	0	0	0	0	0	3	0	0	0	0	0	0	0	0	0	0	0	0	10	19	0	0	0	0	0	0	0	0	0
ASV_1709	0	0	0	0	0	3	0	0	0	0	0	0	0	0	0	0	0	0	0	0	0	0	0	0	0	2	0	1	0	0	0	0	0	0	0	0	0	0	0	5	0	0	0	0	0	0	0	0	0
ASV_171	2	3	29	6	7	38	27	29	0	16	76	36	16	15	13	2	98	21	34	7	3	10	4	1	0	2	6	19	2	5	19	794	14	3	11	7	14	8	11	30	6	0	1	3	8	8	7	16	12
ASV_1710	0	0	0	0	0	6	1	0	0	0	0	0	0	0	0	0	0	0	0	0	0	0	0	0	0	3	7	10	0	0	0	0	0	0	0	0	0	0	0	0	0	0	0	0	0	0	0	3	3
ASV_1711	0	0	0	0	0	0	15	2	0	0	0	0	0	0	3	0	0	0	0	0	0	0	0	0	0	0	0	0	0	0	0	0	0	0	0	0	0	0	0	0	0	0	0	1	0	0	0	4	17
ASV_1712	0	0	0	0	0	0	2	0	0	0	0	0	0	60	0	0	0	0	0	0	0	0	0	0	0	0	0	0	0	1	0	0	0	0	0	0	0	0	0	0	0	0	0	0	0	0	0	0	3
ASV_1713	0	0	0	0	0	0	0	0	9	1	0	0	0	0	0	0	0	0	0	0	0	0	0	0	0	0	0	0	2	1	0	0	0	0	0	0	0	0	0	0	0	0	0	0	0	0	0	0	0
ASV_1715	0	0	0	0	0	0	0	0	0	0	0	57	0	0	0	0	0	0	0	0	0	0	0	0	0	0	0	0	0	0	0	0	0	0	0	0	0	0	0	0	0	0	0	0	0	0	0	0	0
ASV_1716	0	0	0	0	0	0	1	0	0	0	0	63	0	0	0	0	0	0	0	0	0	0	0	0	0	0	0	1	0	0	0	0	0	1	0	0	0	0	0	0	0	0	0	0	0	0	0	0	4
ASV_1717	0	0	0	0	0	0	0	0	0	0	0	63	0	0	0	0	0	0	0	0	0	0	0	0	0	0	0	0	0	0	0	0	0	0	0	0	0	0	0	0	0	0	0	0	0	0	0	0	0
ASV_1718	0	0	0	0	0	1	2	0	0	1	0	0	0	14	0	0	0	0	0	0	0	0	0	0	0	0	0	0	0	0	0	0	0	0	0	0	0	0	0	0	0	0	0	0	0	0	0	0	3
ASV_1719	0	0	0	0	0	2	0	0	0	0	0	0	0	65	0	0	0	0	0	0	0	0	0	0	0	0	0	0	0	0	0	1	0	0	0	0	0	0	0	0	0	0	0	0	0	0	0	0	0
ASV_172	2	7	0	0	0	14	24	76	0	3	6	1	377	14	4	0	1	0	3	1	0	7	0	9	0	10	7	30	4	1	0	0	9	4	53	1	2	2	3	2	0	32	49	21	2	0	0	49	53
ASV_1720	0	0	0	0	0	0	0	0	0	0	0	0	0	63	1	0	0	0	0	0	0	0	0	0	0	0	0	0	0	0	0	0	0	0	0	0	0	0	0	0	0	0	0	0	0	0	0	0	0
ASV_1721	0	0	0	0	0	0	0	0	0	0	0	0	0	0	4	0	0	0	0	0	0	0	0	0	0	0	0	0	0	0	0	0	0	0	0	0	0	0	0	0	0	0	0	0	0	0	0	0	0
ASV_1723	0	0	0	0	0	0	0	2	0	0	0	0	0	0	0	0	0	0	7	0	0	0	0	0	0	7	0	0	0	0	0	0	0	0	0	0	0	0	0	5	0	0	0	0	0	0	0	0	0
ASV_1724	0	2	0	0	0	0	0	0	0	0	0	0	0	2	0	0	0	0	0	0	0	1	0	0	0	0	0	1	0	0	0	0	8	0	0	0	0	0	0	0	0	0	0	0	0	0	0	0	0
ASV_1725	0	0	0	0	0	0	0	0	0	0	0	0	0	0	0	0	0	0	0	0	0	0	0	0	0	0	0	0	0	0	0	0	3	0	0	0	0	0	0	0	0	0	0	0	0	0	0	0	0
ASV_1727	2	0	0	0	0	0	0	0	0	3	0	0	0	2	0	0	0	0	2	0	0	0	0	0	0	0	0	0	0	0	0	0	0	1	0	0	0	0	0	1	0	0	2	0	0	0	0	0	0
ASV_1728	3	0	0	0	0	1	1	9	0	0	0	0	0	0	0	0	0	0	0	0	3	1	0	0	0	3	0	1	1	0	0	0	2	0	11	0	0	0	0	1	0	0	0	0	0	0	0	4	0
ASV_1729	1	1	1	0	0	1	2	2	0	0	0	0	3	0	0	0	0	0	0	0	0	3	2	0	0	0	5	10	0	0	0	0	0	0	3	0	0	0	0	0	0	1	0	1	0	0	0	1	1
ASV_173	0	1	1	17	7	6	0	0	1	0	0	0	0	0	2897	1	0	1	0	0	0	0	0	0	0	2	0	0	0	0	0	0	9	1	4	96	0	0	0	0	0	0	0	0	0	0	0	0	0
ASV_1730	0	0	3	1	4	0	0	0	0	1	0	0	0	0	0	1	0	0	3	0	0	0	3	0	2	0	0	0	0	0	0	0	0	0	0	0	19	2	1	14	0	0	0	0	0	0	0	0	0
ASV_1732	0	0	0	0	0	2	1	0	0	0	0	0	0	0	3	0	0	0	4	0	0	3	0	0	0	2	0	0	0	1	0	0	3	1	0	0	0	0	0	5	0	0	0	0	0	0	0	4	2
ASV_1733	0	0	0	0	0	2	10	1	0	0	0	0	4	0	0	0	0	0	0	0	3	7	0	0	0	5	5	6	1	0	0	0	1	0	0	1	0	0	0	0	1	0	0	1	0	0	0	3	10
ASV_1734	0	0	0	0	0	2	11	1	0	0	0	0	3	0	0	0	0	0	0	0	0	0	0	0	0	0	18	27	0	0	0	0	0	0	0	0	0	0	0	0	0	0	0	0	0	0	0	0	0
ASV_1735	3	0	0	0	0	0	8	0	0	0	0	0	0	1	1	0	0	0	0	0	4	10	0	0	0	1	0	0	0	0	0	0	0	0	30	0	0	0	0	0	1	0	2	16	0	0	0	1	2
ASV_1736	0	0	0	0	0	0	3	0	0	0	0	0	0	0	2	0	0	0	0	0	0	0	0	0	0	1	5	1	0	0	0	1	0	0	0	0	1	0	0	0	0	0	0	0	0	0	0	2	1
ASV_1737	0	0	0	0	0	0	3	2	0	0	0	1	1	1	0	0	0	0	0	0	16	1	2	0	0	0	1	1	0	0	0	0	0	0	1	0	0	0	1	0	0	0	0	0	0	0	0	0	3
ASV_1738	0	0	0	0	0	0	4	0	0	0	0	0	0	55	0	0	0	0	0	0	0	0	0	0	0	0	1	1	0	0	0	0	0	0	0	0	0	0	0	0	0	0	0	0	0	0	0	1	2
ASV_1739	0	0	0	0	0	2	10	0	0	0	0	0	0	0	0	0	0	0	0	0	0	0	0	0	0	2	5	12	0	0	0	0	0	0	0	0	0	0	0	0	0	0	0	0	0	0	0	5	7
ASV_174	51	16	19	2	5	17	0	13	65	3	8	7	24	48	10	6	4	3	1	1	87	1	6	0	13	0	0	0	2	13	11	0	2	26	1	1	27	0	9	28	1	208	171	3	1	2	3	18	2
ASV_1740	0	0	0	0	0	0	2	13	0	0	0	0	0	0	8	0	0	0	0	0	0	0	0	6	0	0	0	0	2	1	4	0	0	0	6	0	0	0	0	0	0	0	0	2	0	0	0	0	5
ASV_1741	0	0	0	0	0	0	3	14	0	0	0	0	2	0	1	0	0	0	0	0	0	1	0	0	0	0	0	0	0	0	0	0	0	1	0	0	0	0	0	0	0	1	0	0	0	0	0	12	5
ASV_1742	0	0	0	0	0	0	0	5	0	0	0	0	0	0	0	0	0	0	0	0	0	0	0	0	0	0	0	0	2	0	0	0	0	0	0	0	0	0	0	0	0	0	0	0	0	0	0	0	0
ASV_1743	0	0	0	0	0	0	0	39	0	0	0	0	0	1	0	1	0	0	0	0	0	0	0	0	0	0	0	0	0	0	0	0	0	0	0	0	0	0	0	0	0	0	0	0	0	0	0	0	0
ASV_1744	0	2	0	0	0	0	0	4	0	0	0	0	0	0	0	0	0	0	0	1	0	0	0	0	0	0	0	1	0	0	0	0	0	0	6	1	1	0	0	0	0	0	0	0	2	0	0	0	0
ASV_1745	0	0	0	0	0	0	0	0	0	0	1	0	0	0	0	0	0	0	0	0	0	0	0	0	0	0	0	0	0	0	0	0	0	0	0	0	0	0	0	0	0	0	0	0	0	0	0	0	0
ASV_1746	1	0	0	0	0	1	3	0	0	0	0	8	3	4	0	0	0	0	0	1	24	1	1	0	0	0	2	1	0	0	0	1	0	5	3	0	0	0	1	1	0	0	3	0	0	0	0	0	1
ASV_1747	1	0	0	0	0	0	0	0	0	0	0	0	1	2	3	0	0	0	0	0	6	0	0	0	0	0	0	0	0	0	0	0	0	4	0	0	0	0	2	0	0	1	0	0	0	0	0	0	0
ASV_1748	0	0	0	0	0	0	0	0	0	0	0	0	0	65	0	0	0	0	0	0	0	0	0	0	0	0	1	0	0	0	0	0	0	0	0	0	0	0	0	0	0	0	0	0	0	0	0	0	0
ASV_1749	0	0	0	0	0	0	0	0	0	0	0	0	0	0	4	0	0	0	0	1	1	0	0	0	0	0	0	0	0	0	0	0	0	0	0	0	0	0	0	0	0	0	0	0	0	0	0	0	0
ASV_175	0	0	70	46	81	4	0	3	25	24	12	2	0	0	0	4	7	29	93	0	0	0	72	1005	22	12	6	2	161	91	15	0	0	0	4	0	151	60	80	228	0	1	0	0	163	33	27	45	0
ASV_1750	0	0	1	0	0	1	0	0	0	0	0	1	0	0	5	0	0	0	0	0	11	2	0	0	0	0	0	1	0	0	0	0	0	5	3	0	0	0	0	0	0	0	0	0	0	0	0	1	0
ASV_1751	0	0	0	0	0	0	0	0	0	0	0	0	0	0	0	0	0	0	1	0	0	0	0	0	0	0	0	0	0	0	0	0	0	0	0	0	0	0	0	5	0	0	0	0	0	0	0	0	0
ASV_1752	0	0	1	0	0	2	2	2	0	0	0	0	0	0	0	0	0	0	0	1	0	0	1	2	0	9	0	1	1	1	0	0	0	0	5	0	0	0	0	6	0	0	0	0	0	0	0	8	0
ASV_1753	0	0	0	0	0	0	1	0	1	0	0	0	1	10	0	0	0	0	0	0	0	2	0	0	0	0	0	15	0	1	0	0	3	1	0	0	0	0	0	0	0	0	0	1	0	0	0	1	1
ASV_1754	0	6	0	0	0	0	0	0	0	0	0	0	0	0	0	0	0	0	0	0	0	66	0	0	0	0	0	0	0	0	0	0	0	0	0	0	0	0	0	0	0	0	0	0	0	0	0	0	0
ASV_1755	0	2	0	0	0	0	0	0	0	0	0	43	0	0	0	0	0	4	0	0	0	0	0	0	0	0	0	0	0	0	0	0	0	0	0	0	0	0	0	0	0	1	0	0	0	0	0	0	0
ASV_1756	0	0	0	0	1	0	0	0	0	0	0	0	0	0	0	2	2	0	0	0	6	2	0	0	0	0	0	0	1	0	2	0	0	0	0	0	6	1	0	0	2	0	0	0	0	0	0	4	0
ASV_1757	0	0	0	1	0	2	1	0	0	0	0	0	0	0	0	0	0	0	1	0	0	0	15	16	0	0	2	4	2	0	0	0	0	0	0	0	0	1	0	0	0	0	0	0	0	0	0	5	0
ASV_1758	0	0	0	0	0	4	1	3	0	0	0	0	0	0	0	0	0	0	0	0	0	0	0	0	0	17	0	11	0	0	0	0	0	0	0	0	0	0	0	0	0	0	0	0	0	0	0	27	0
ASV_1759	0	1	1	16	24	24	29	1	12	4	35	0	0	8	7	2	246	96	16	1	3	0	0	0	0	0	13	0	2	2	17	1	2	5	0	2	2	4	3	17	3	1	1	1	7	2	5	84	2
ASV_176	5	38	1	2	1	13	22	488	3	8	386	0	14	4	1	0	2	1	49	5	4	19	0	51	0	119	36	28	62	9	2	3	3	26	61	2	6	6	1	90	0	5	0	9	5	2	0	71	23
ASV_1760	0	0	1	0	0	1	40	4	0	0	0	0	0	0	0	0	0	0	1	0	0	0	0	0	0	0	7	3	0	0	2	0	0	0	0	0	0	0	0	1	0	0	0	0	0	0	0	0	82
ASV_1761	0	0	0	0	0	0	1	1	0	0	0	0	0	0	0	0	0	0	0	0	0	1	0	0	0	0	1	0	0	0	0	0	0	0	0	0	0	0	0	0	0	0	0	0	0	0	0	0	0
ASV_1762	0	0	0	0	0	1	3	30	0	0	0	0	2	0	0	0	0	0	0	0	0	0	0	0	0	1	2	7	0	0	0	0	0	0	0	0	0	0	0	0	0	1	0	0	0	0	0	1	0
ASV_1763	0	4	0	0	0	0	0	0	0	0	0	63	0	0	0	0	0	0	0	0	0	2	0	0	0	0	0	0	0	0	0	0	0	0	0	0	0	0	0	0	0	0	0	0	0	0	0	0	1
ASV_1764	0	0	0	0	0	0	0	0	0	0	0	68	0	0	0	0	0	0	0	0	0	0	0	0	0	0	0	0	0	0	0	0	0	0	0	0	0	0	0	0	0	0	0	0	0	0	0	0	0
ASV_1765	0	0	0	0	0	0	0	0	0	0	0	0	0	0	2	0	0	0	0	0	0	0	0	0	0	0	0	0	0	0	0	0	0	0	1	1	0	0	0	0	0	0	0	0	0	0	0	0	0
ASV_1766	0	0	0	0	0	0	4	0	0	0	0	0	0	0	6	0	0	0	0	0	0	0	0	0	0	0	0	3	0	0	0	0	0	0	0	0	0	0	0	0	0	0	0	1	0	0	0	0	5
ASV_1767	0	0	0	0	0	7	1	0	0	0	3	0	0	0	2	0	59	3	9	0	0	0	0	0	0	0	0	1	27	0	1	12	0	0	0	1	0	0	0	8	0	0	0	0	0	0	2	2	0
ASV_1768	0	0	0	0	0	0	0	7	0	0	0	0	0	0	0	0	0	0	3	0	0	1	0	0	0	9	0	0	0	0	0	0	0	0	1	0	0	0	0	1	0	0	0	1	0	0	0	0	0
ASV_1769	0	0	0	0	0	0	0	0	0	0	0	0	0	2	0	0	0	0	0	0	16	17	0	0	0	2	1	0	0	0	0	1	1	0	0	0	0	0	0	0	1	6	1	21	0	0	0	6	0
ASV_177	32	6	15	3	8	21	16	13	11	10	2	13	36	12	5	26	8	13	10	0	11	8	2	7	10	0	3	0	75	7	7	0	0	11	17	12	18	1	9	2	5	5	5	2	0	8	5	37	0
ASV_1770	0	0	0	0	0	0	0	1	0	0	0	0	0	0	0	0	0	0	0	0	7	0	0	10	0	1	0	1	0	0	0	0	0	0	0	0	0	0	0	3	0	0	0	0	0	0	0	0	1
ASV_1771	4	0	0	0	0	0	0	0	0	0	0	0	0	0	0	0	0	0	0	0	0	0	0	0	0	0	4	0	0	0	0	0	0	0	0	0	0	0	0	0	1	0	0	0	0	0	0	0	0
ASV_1772	13	0	0	0	0	0	9	0	0	0	0	0	0	0	3	0	0	0	0	0	0	0	0	1	0	0	4	13	0	1	2	0	0	0	2	0	0	0	0	0	0	1	0	0	0	0	0	2	6
ASV_1773	53	0	0	0	0	0	4	5	0	0	0	0	0	0	0	0	0	3	0	0	0	0	0	0	0	0	5	0	0	0	0	2	0	0	0	0	0	3	1	0	0	0	0	0	0	0	0	0	5
ASV_1774	6	0	0	0	0	2	1	0	0	0	0	0	0	0	0	0	0	0	0	0	0	0	0	0	0	0	1	0	0	0	0	0	1	0	0	0	0	0	0	0	0	74	7	0	0	0	0	1	0
ASV_1775	0	3	0	0	0	0	2	0	0	0	0	0	5	0	0	0	0	0	0	2	0	4	3	0	0	0	2	7	0	0	0	0	4	1	0	0	0	0	0	2	2	4	1	0	0	0	0	0	1
ASV_1776	0	6	0	0	0	0	0	0	0	0	0	0	0	0	0	0	0	0	0	0	0	70	0	0	0	0	0	0	0	0	0	0	0	0	0	0	0	0	0	0	0	0	0	0	0	0	0	0	0
ASV_1777	1	36	0	0	0	0	1	0	0	0	0	0	2	0	0	0	0	0	0	0	4	5	0	0	0	1	0	2	0	0	0	0	1	1	9	0	0	0	0	0	0	1	1	2	0	0	0	11	0
ASV_1778	0	0	1	0	0	0	0	0	0	0	0	0	0	5	5	0	0	0	0	0	1	0	2	0	0	0	0	2	0	0	0	1	0	0	0	0	0	0	0	0	0	0	0	0	0	0	0	0	0
ASV_178	4	63	19	0	44	2	0	0	0	139	126	0	25	11	3	0	21	3	0	4	6	1678	171	0	0	0	0	1	0	35	285	0	0	47	0	4	6	0	1	0	49	0	1	0	0	0	8	2	1
ASV_1780	0	0	0	0	2	0	0	0	0	0	0	1	0	0	0	0	0	0	0	0	0	0	0	0	0	0	0	0	0	0	0	0	0	0	0	0	0	0	0	0	0	0	0	0	0	0	2	0	0
ASV_1781	1	1	0	0	0	13	0	0	0	0	0	6	0	2	0	0	0	0	0	0	0	2	0	0	0	11	1	0	0	0	0	0	0	0	0	0	0	0	0	0	0	0	0	0	0	0	0	18	0
ASV_1782	1	0	0	0	0	4	4	12	0	0	0	0	1	0	0	0	0	0	0	0	0	2	0	0	0	4	3	10	0	2	0	0	0	0	0	0	1	0	0	0	0	0	0	0	1	0	0	5	1
ASV_1783	4	0	0	0	0	0	3	23	0	0	0	0	0	0	0	0	0	0	0	0	0	0	0	0	0	2	1	4	0	0	0	1	0	0	4	0	0	1	0	0	0	3	2	0	0	0	0	1	1
ASV_1784	0	0	0	0	0	0	0	0	1	0	0	0	0	0	0	0	0	0	0	0	0	0	0	0	0	0	0	1	72	0	0	0	0	0	0	0	0	0	0	0	0	0	0	0	0	0	0	0	0
ASV_1785	0	0	0	0	0	0	0	0	0	8	0	0	0	0	0	0	0	0	0	0	0	0	0	1	0	0	0	0	0	3	22	0	0	0	0	0	0	0	0	0	7	0	0	0	0	1	0	0	0
ASV_1786	0	0	0	0	0	0	0	0	0	0	0	6	0	3	4	0	0	0	0	0	47	0	0	0	0	0	0	0	0	0	0	2	0	1	1	0	0	0	2	0	0	0	1	1	0	0	0	0	0
ASV_1787	0	0	0	0	0	0	0	0	0	0	0	48	0	0	0	0	0	0	0	0	0	1	0	0	0	0	0	0	0	0	0	0	0	0	0	0	0	0	0	0	0	0	0	0	0	0	0	0	0
ASV_1788	0	0	0	0	0	0	0	0	0	0	0	0	0	0	0	1	15	0	0	0	0	0	0	0	0	0	0	0	0	0	0	0	0	0	0	0	5	0	0	0	0	0	0	0	0	0	0	0	0
ASV_1789	0	0	0	0	0	0	2	0	0	0	0	0	0	0	0	0	0	0	0	1	0	0	4	0	0	0	0	2	0	0	0	0	0	0	0	0	0	0	0	0	0	0	0	0	0	0	0	0	1
ASV_179	0	22	2	1	8	69	0	6	9	28	1	0	0	0	0	1	2	43	2	5	3	1	5	0	0	74	0	2	220	42	45	1	0	0	2	0	5	1	36	48	217	4	1	1	0	0	0	6	0
ASV_1790	0	0	0	3	0	0	0	0	0	0	0	0	0	0	0	0	0	0	0	0	0	0	0	0	54	0	0	0	0	0	0	0	0	0	0	0	0	0	0	0	0	0	0	0	0	3	1	0	0
ASV_1791	0	0	0	0	0	0	0	0	0	0	0	0	0	0	0	0	0	0	1	0	0	0	0	1	0	2	0	0	2	1	0	0	0	0	0	0	0	0	0	6	0	0	0	0	0	0	0	0	0
ASV_1792	17	0	0	1	1	1	4	9	0	1	0	0	3	0	0	0	0	1	2	0	0	1	0	0	0	1	0	4	0	1	0	0	0	0	0	0	6	0	0	0	0	0	0	0	2	0	0	2	0
ASV_1793	0	3	1	0	0	0	1	0	0	1	0	0	0	0	0	0	0	0	0	0	0	3	0	0	0	0	0	7	0	0	0	0	0	0	0	0	0	6	0	0	0	0	0	0	0	0	0	0	1
ASV_1794	0	6	0	0	0	0	0	0	0	0	0	0	0	0	0	0	0	0	0	0	0	65	0	0	0	0	0	0	0	0	0	0	0	0	0	0	0	0	0	0	0	0	0	0	0	0	0	0	0
ASV_1795	0	5	0	0	0	1	0	0	0	0	0	0	0	0	0	0	0	0	0	0	0	70	0	0	0	0	0	0	0	0	0	0	0	0	0	0	0	0	0	2	0	0	0	0	0	0	0	0	0
ASV_1796	0	7	0	0	0	0	3	0	0	0	2	0	0	0	0	0	0	0	0	0	4	13	0	0	0	0	5	1	0	0	0	0	0	2	2	0	9	1	0	0	0	11	0	1	0	0	0	0	0
ASV_1797	0	0	2	0	0	0	0	0	15	1	0	0	0	0	0	0	0	0	0	0	0	0	1	0	0	0	0	0	0	2	1	0	0	0	0	0	0	0	0	0	0	0	0	0	0	0	0	0	0
ASV_1799	0	0	0	0	0	1	22	6	0	0	0	0	0	0	0	0	0	0	0	0	0	0	0	0	0	1	9	13	1	0	0	0	0	7	0	0	0	0	0	0	0	0	0	1	0	0	0	5	52
ASV_18	73	2285	1173	44	147	232	91	59	397	1748	217	769	268	884	123	543	451	908	413	112	359	444	3216	125	1125	124	205	255	906	1226	481	902	413	1613	213	303	753	3134	1028	385	1085	33	203	184	132	279	178	118	67
ASV_180	0	20	16	1	1	0	90	3	0	124	20	32	7	1	2	0	0	0	18	9	1	104	121	0	50	0	2	21	1	30	448	1063	19	2	6	7	1	0	49	11	93	0	3	19	2	16	1	0	63
ASV_1800	0	0	0	0	0	7	5	0	0	0	0	0	4	0	0	0	0	1	0	0	0	0	0	0	0	0	1	0	0	0	0	0	0	0	0	0	0	1	0	1	0	1	0	0	0	0	0	4	3
ASV_1801	0	0	0	0	0	2	17	2	0	0	0	0	4	0	0	0	0	0	0	0	0	0	0	0	0	0	6	3	0	0	4	0	0	0	0	0	0	0	0	0	1	0	0	0	0	0	0	1	26
ASV_1803	2	0	0	0	0	25	0	5	1	0	0	0	1	0	0	0	0	0	0	0	0	0	0	0	0	12	5	7	0	0	0	1	0	0	0	0	1	1	0	0	0	0	0	0	0	0	0	0	3
ASV_1804	0	0	0	0	0	0	15	0	0	0	0	4	2	0	0	0	0	0	0	0	1	0	0	0	0	1	11	13	0	0	0	0	0	0	0	0	0	0	0	0	0	0	0	0	0	0	0	2	4
ASV_1805	0	0	0	0	0	1	6	0	0	0	0	0	6	0	1	0	0	0	0	4	17	0	0	0	0	2	3	3	1	0	0	0	0	1	0	1	0	0	0	0	1	3	11	1	0	0	0	0	5
ASV_1806	0	0	0	0	0	0	2	0	0	0	0	0	12	0	3	0	0	0	0	0	0	0	0	0	0	0	5	5	0	0	0	0	0	2	0	0	0	0	0	2	0	0	0	0	0	0	0	1	2
ASV_1807	1	0	0	0	0	1	22	0	0	0	0	0	0	0	0	0	0	0	0	1	0	2	0	0	0	2	2	6	0	0	0	0	0	0	0	2	0	0	0	0	0	0	0	1	0	0	0	7	24
ASV_1808	0	0	0	0	0	0	0	0	0	4	1	0	2	1	0	3	1	0	0	0	0	0	0	0	0	0	0	0	1	0	12	0	0	2	0	0	3	1	0	0	0	0	0	0	0	0	0	0	0
ASV_1809	0	0	0	0	0	0	0	0	0	0	0	67	0	0	0	0	0	0	0	0	0	0	0	0	0	0	0	0	0	0	0	0	0	0	0	0	0	0	0	0	0	0	0	0	0	0	0	0	0
ASV_181	6	0	0	42	213	13	17	7	1	22	39	31	0	1	5	0	136	0	4	8	2	1	0	10	2	1	8	10	15	10	49	0	5	0	0	5	2	5	15	3	1	0	8	0	1	0	5	1	13
ASV_1810	0	0	0	0	0	0	0	0	0	0	0	0	0	30	0	0	0	0	1	0	0	0	0	0	0	0	0	0	0	0	0	0	0	9	0	2	0	0	6	7	0	0	0	0	0	0	0	0	0
ASV_1811	0	0	0	0	0	0	0	0	0	0	0	0	0	63	0	0	0	0	0	0	0	0	0	0	0	0	0	0	0	0	0	0	0	0	0	0	0	0	0	0	0	0	0	0	0	0	0	0	0
ASV_1812	0	0	0	0	0	0	2	1	0	0	0	0	0	0	3	0	0	0	0	0	0	0	0	0	0	0	2	0	0	0	0	0	0	0	0	0	0	0	0	0	0	0	0	0	0	0	0	0	0
ASV_1813	0	0	0	0	0	0	20	0	0	0	0	1	0	0	4	0	0	0	0	0	2	1	0	0	0	0	4	1	0	0	0	0	0	0	0	0	0	0	0	0	0	1	0	0	0	0	0	1	22
ASV_1814	0	1	0	0	0	0	0	0	10	3	0	0	0	0	0	0	0	8	0	0	0	0	0	0	0	0	0	0	0	2	1	0	0	0	0	0	0	3	34	0	0	0	0	0	0	0	0	0	0
ASV_1815	0	0	0	0	0	0	0	0	0	0	0	0	2	0	0	0	0	0	0	0	0	0	0	0	0	0	0	0	0	0	0	0	5	0	0	0	0	0	0	0	0	0	0	0	0	0	0	0	0
ASV_1816	11	1	0	0	0	3	5	9	0	0	0	0	5	0	0	0	0	0	0	1	12	0	0	0	0	0	0	0	1	0	0	0	0	1	0	0	0	1	0	0	1	0	0	0	0	0	0	0	4
ASV_1818	0	3	0	0	0	0	0	1	0	0	0	0	0	0	0	0	0	0	0	1	0	91	0	0	0	0	6	1	0	0	0	0	0	0	0	0	0	0	0	0	0	1	0	0	0	0	0	0	0
ASV_1819	0	0	1	0	0	0	0	0	0	2	0	0	0	0	0	0	0	0	1	0	0	0	1	22	0	0	0	0	3	1	1	0	0	0	4	0	1	0	4	2	0	0	0	0	3	0	0	0	0
ASV_182	4	11	30	7	21	28	122	114	12	25	11	31	75	6	41	2	3	12	59	3	16	19	3	790	13	39	66	60	90	53	27	19	12	12	21	35	115	38	81	105	3	3	1	2	77	7	7	54	108
ASV_1820	0	0	4	0	0	0	0	0	7	0	0	0	0	4	1	0	0	0	0	0	2	0	1	0	0	1	0	2	9	0	0	0	0	0	0	0	5	0	0	0	0	0	0	0	0	0	0	1	0
ASV_1822	0	0	0	0	0	7	8	0	0	0	0	0	0	0	0	0	0	0	0	0	0	0	0	0	0	6	11	8	0	0	0	0	0	0	0	0	0	0	0	0	0	0	0	0	0	0	0	3	3
ASV_1823	1	0	0	0	0	0	1	0	0	0	0	0	1	0	0	0	0	0	0	0	0	0	0	0	0	0	1	0	0	0	1	0	0	0	0	0	2	0	0	0	0	0	0	0	0	0	0	0	0
ASV_1824	1	1	2	1	0	0	2	1	0	0	0	0	0	0	0	0	4	0	0	2	9	0	0	0	0	0	0	2	0	0	0	0	0	0	0	0	0	1	0	0	15	0	1	0	0	0	0	0	0
ASV_1825	0	0	0	0	0	0	0	10	0	0	0	0	0	0	0	0	0	0	0	0	0	0	2	0	0	0	0	0	0	0	0	0	0	0	0	0	0	0	0	1	0	0	0	0	0	0	0	0	0
ASV_1826	0	2	0	0	0	1	2	1	0	0	0	0	8	0	0	0	0	0	0	0	0	8	0	0	0	0	3	0	0	0	0	0	0	1	24	0	0	0	0	0	0	0	0	1	0	0	0	0	2
ASV_1827	0	0	0	0	0	0	0	21	0	0	0	0	0	0	0	0	0	0	2	0	0	0	0	5	0	1	0	0	0	0	1	0	0	0	0	0	0	0	0	4	0	0	0	0	0	1	0	0	0
ASV_1828	4	0	1	0	1	0	6	2	0	0	3	0	0	0	0	0	0	1	0	0	0	0	0	6	0	0	0	1	30	0	0	0	0	0	0	0	0	0	1	3	0	0	0	6	0	0	0	1	1
ASV_1829	0	1	0	0	0	0	0	0	12	0	1	0	0	0	0	0	0	0	0	0	0	4	0	0	0	0	0	0	37	1	0	0	0	0	0	0	0	0	0	0	0	0	0	0	0	0	0	0	0
ASV_183	327	1	0	0	2	4	0	0	53	1	0	9	0	25	40	9	5	2	1	0	17	0	0	0	0	0	0	0	5	4	1	0	2	61	0	10	4	5	2	0	0	6	76	2	0	0	0	1	0
ASV_1830	0	0	0	0	0	0	0	0	0	0	1	0	0	0	0	0	0	0	2	0	0	0	0	0	0	0	0	0	4	0	0	3	0	0	0	0	0	0	11	5	0	0	0	0	0	0	0	0	3
ASV_1831	0	0	0	0	0	1	0	0	0	0	1	0	1	0	0	0	0	0	0	0	0	0	0	0	0	0	2	0	0	0	0	0	0	11	1	1	1	0	0	0	0	0	0	1	0	0	0	1	0
ASV_1832	0	3	0	0	0	0	0	0	0	0	0	49	0	0	0	0	0	0	0	0	0	1	0	0	0	0	0	0	0	0	0	0	0	0	0	0	0	0	0	0	0	0	0	0	0	0	0	1	0
ASV_1833	0	0	0	0	0	0	0	0	0	0	0	56	0	0	0	0	0	0	0	0	0	0	0	0	0	0	4	5	0	0	0	0	0	0	0	0	0	0	0	0	0	0	0	0	0	0	0	1	0
ASV_1834	0	0	0	0	0	0	1	0	0	0	0	0	25	0	0	0	0	0	0	0	0	0	0	0	0	2	0	0	0	0	0	0	0	0	0	0	0	0	0	0	0	0	0	0	0	0	0	3	0
ASV_1835	0	0	0	0	0	0	0	0	0	0	0	0	1	0	0	1	0	0	0	0	3	62	0	0	0	0	0	0	0	0	0	0	0	0	0	1	0	0	0	0	0	0	1	0	0	0	0	0	0
ASV_1836	0	0	0	0	0	0	0	0	0	0	0	0	15	4	0	0	0	0	0	0	0	1	0	0	0	0	0	0	0	0	0	0	0	13	0	0	0	0	0	0	0	0	0	0	0	0	0	0	0
ASV_1837	0	0	0	0	0	0	0	0	0	0	0	0	0	0	1	0	0	0	0	0	0	0	0	0	0	0	0	0	0	0	0	0	0	0	0	0	0	0	0	0	0	0	0	0	0	0	0	0	0
ASV_1838	0	0	0	0	0	0	0	0	0	0	0	0	0	0	0	1	0	0	0	0	0	0	0	0	0	0	0	0	0	0	0	0	0	0	0	0	0	0	0	0	0	0	0	0	0	0	0	0	0
ASV_1839	0	0	0	0	0	0	0	0	0	0	0	0	0	0	0	0	0	0	0	0	0	0	0	0	0	1	0	0	0	0	0	0	7	0	0	0	0	0	0	0	0	0	0	0	0	0	0	0	0
ASV_184	0	11	77	5	8	28	9	9	0	32	2	0	18	4	6	5	4	65	22	14	28	20	17	15	14	14	0	2	38	5	42	9	0	3	9	16	101	53	26	52	1215	0	1	18	13	23	3	8	5
ASV_1840	0	0	0	0	0	0	0	0	0	0	0	0	0	0	0	0	0	0	0	0	0	0	0	0	0	0	0	0	0	0	0	0	8	0	0	0	0	0	0	0	0	0	0	0	0	0	0	0	0
ASV_1841	0	0	0	0	0	0	0	0	0	0	0	0	0	0	0	0	0	0	0	0	0	0	0	0	0	0	0	0	0	0	0	0	0	0	12	0	0	0	0	0	0	0	0	0	0	0	0	0	0
ASV_1842	0	0	0	0	0	0	0	0	0	0	0	0	0	0	0	0	0	0	1	0	0	0	0	0	0	0	0	0	0	0	0	0	0	0	0	0	0	0	0	6	0	0	0	0	0	0	0	0	0
ASV_1843	1	2	0	0	0	0	2	0	0	0	0	0	0	1	0	0	0	0	0	1	0	4	0	0	0	7	0	0	0	0	0	0	0	1	1	0	0	0	0	0	10	0	0	0	0	0	0	0	6
ASV_1844	1	0	0	0	1	0	0	0	3	0	1	0	0	1	0	0	5	0	0	0	0	0	0	0	0	0	0	0	2	1	1	0	0	0	0	0	0	0	0	0	0	0	0	0	0	0	0	0	0
ASV_1845	0	0	2	1	0	0	0	0	7	1	0	0	0	7	11	0	0	1	0	0	0	0	0	0	0	0	0	0	2	2	0	3	0	0	0	2	1	0	1	0	0	0	0	0	0	0	0	0	0
ASV_1846	2	1	2	0	1	0	0	0	3	7	0	0	0	0	0	0	0	0	0	0	18	0	1	0	0	0	0	0	1	3	0	0	0	2	3	6	1	0	0	0	0	0	1	0	0	0	0	2	0
ASV_1847	0	0	5	0	0	0	0	0	0	0	0	0	0	0	0	0	0	1	8	0	0	0	0	0	0	0	0	0	0	0	1	0	0	0	0	0	0	0	0	4	0	0	0	0	0	0	0	0	0
ASV_1848	0	0	0	1	2	0	0	0	0	0	0	0	0	0	1	0	0	0	1	0	4	0	0	0	1	1	0	0	0	1	0	0	0	0	0	4	1	1	4	2	0	20	0	0	0	0	0	0	0
ASV_1849	0	0	0	0	0	46	0	0	0	0	0	0	0	0	0	0	0	0	0	0	0	0	0	0	0	16	0	0	0	0	0	0	0	0	0	0	0	0	0	0	0	0	0	0	0	0	0	1	0
ASV_185	0	0	0	0	0	0	0	0	0	0	0	0	0	0	128	0	9	5	0	0	0	0	0	0	0	0	0	0	0	0	0	0	0	0	20	1421	0	816	0	0	0	0	0	0	0	0	0	0	0
ASV_1850	0	0	0	0	0	7	4	1	0	0	0	0	0	0	0	1	0	0	0	0	0	0	0	0	0	1	0	27	0	0	0	0	0	0	0	0	2	0	0	0	0	0	0	0	0	0	0	3	2
ASV_1851	0	0	0	0	0	0	2	0	0	0	0	0	0	0	0	0	0	0	1	1	0	0	0	0	0	1	0	0	0	0	0	0	0	0	0	0	0	0	0	2	0	0	0	0	0	0	0	0	0
ASV_1852	0	0	1	0	0	0	2	0	2	0	0	0	0	0	0	0	0	0	0	1	0	0	0	0	2	0	0	3	20	0	0	0	0	0	0	0	0	0	0	0	6	0	0	0	0	0	0	0	1
ASV_1853	0	0	0	0	0	0	4	0	1	0	0	0	8	0	0	0	0	0	0	0	0	0	0	0	0	2	2	1	0	0	0	0	0	0	0	3	0	0	0	0	0	1	0	1	0	0	0	2	0
ASV_1854	0	0	0	0	0	0	0	35	0	0	0	0	0	0	0	0	0	0	0	0	0	0	0	0	0	0	0	0	0	0	0	0	0	0	0	0	0	0	0	0	0	0	0	0	0	0	0	0	0
ASV_1855	0	0	0	0	0	0	0	14	0	0	0	0	1	0	0	0	0	0	0	0	0	0	0	0	0	6	0	0	0	0	0	0	0	0	0	0	0	1	0	0	0	0	0	0	0	0	0	0	0
ASV_1856	0	0	0	0	0	1	0	0	5	0	0	0	0	0	1	0	33	0	0	0	0	0	0	0	0	0	0	0	0	0	0	0	0	0	0	0	3	1	0	0	0	0	0	0	0	0	0	1	0
ASV_1857	0	0	0	0	0	0	0	0	4	2	0	0	0	0	0	0	0	0	0	0	0	0	0	0	0	0	0	0	8	0	20	0	0	0	0	0	0	0	0	0	0	0	0	0	0	0	0	1	0
ASV_1858	0	0	1	0	0	0	0	0	0	2	1	0	0	0	0	0	0	1	1	0	0	0	6	15	0	0	0	0	4	0	0	0	0	0	0	0	9	1	6	1	0	0	0	0	0	0	0	0	0
ASV_1859	0	0	0	0	0	0	0	0	0	3	0	0	8	1	0	0	0	0	0	0	0	3	0	0	0	0	0	0	0	0	0	0	0	2	0	0	1	0	0	0	0	0	0	0	0	0	0	0	0
ASV_186	6	13	44	2	15	4	6	10	34	222	17	10	7	0	2	0	115	26	5	0	48	2	6	4	2	2	0	4	78	82	57	0	1	0	23	11	29	9	28	0	2	6	1	3	15	1	2	24	1
ASV_1861	0	0	0	0	0	0	0	0	0	0	0	60	0	0	0	0	0	0	0	0	0	0	0	0	0	0	0	0	0	0	0	0	0	0	0	0	0	0	0	0	0	0	0	0	0	0	0	0	0
ASV_1862	0	0	0	0	0	0	0	0	0	0	0	58	0	0	0	0	0	0	0	0	0	0	0	0	0	0	0	0	0	0	0	0	0	0	0	0	0	0	0	0	0	0	0	0	0	0	0	0	0
ASV_1864	0	0	0	0	0	0	3	0	0	0	0	2	1	0	3	0	0	0	0	0	0	0	0	0	0	0	0	0	0	0	0	0	0	0	0	0	0	0	0	0	0	0	0	1	0	0	0	0	0
ASV_1865	0	0	0	0	0	0	0	0	0	0	0	44	0	0	0	0	0	0	0	0	0	0	0	0	0	0	0	0	0	0	0	0	0	0	0	0	0	0	0	0	0	0	0	0	0	0	0	0	0
ASV_1866	0	0	0	1	0	0	3	0	0	0	0	1	0	5	1	0	0	0	0	0	0	0	0	1	2	0	0	0	0	0	0	0	0	4	1	0	0	0	0	0	0	0	0	0	1	0	1	0	1
ASV_1867	0	0	0	0	0	0	0	1	0	0	0	0	1	59	0	0	0	0	0	0	0	0	0	0	0	0	3	0	1	0	0	0	1	0	3	1	0	1	0	0	0	0	0	0	0	0	0	4	0
ASV_1868	0	1	0	0	1	0	8	1	0	0	0	2	0	0	0	0	0	1	0	0	2	0	0	0	0	0	0	1	0	0	0	0	1	0	3	3	0	0	0	0	0	0	0	0	0	0	0	0	1
ASV_1869	0	0	0	0	0	0	0	0	0	0	0	0	0	0	0	0	0	0	0	0	0	80	0	0	0	0	0	0	0	0	0	0	0	0	0	0	0	0	0	0	0	0	0	0	0	0	0	0	0
ASV_1870	0	0	0	0	0	0	1	0	0	0	0	0	0	0	0	0	0	0	1	0	0	0	0	3	0	1	1	1	0	0	0	0	0	0	0	0	0	0	0	0	0	1	0	0	0	0	0	0	0
ASV_1871	0	0	0	0	0	0	0	0	0	0	0	0	0	0	0	0	0	0	0	0	0	0	0	0	0	0	0	0	0	0	0	0	0	0	0	0	0	0	0	0	0	0	0	0	0	0	0	0	0
ASV_1872	0	0	0	0	0	0	0	0	0	0	6	0	0	0	0	0	0	0	0	0	0	0	0	0	0	0	0	0	0	0	0	0	0	0	0	0	0	0	0	0	0	0	0	0	0	0	0	0	0
ASV_1873	6	0	0	0	0	1	4	3	0	0	0	0	16	0	4	0	0	0	1	0	0	0	0	0	0	0	0	0	0	0	0	0	0	2	0	0	0	0	0	0	0	0	0	0	0	0	0	0	5
ASV_1875	0	12	0	0	0	0	0	1	0	0	0	1	1	0	1	0	0	0	1	0	3	2	0	5	0	1	0	0	0	0	0	0	0	1	0	0	0	0	0	0	0	0	1	0	0	0	0	1	0
ASV_1876	0	2	0	0	0	0	0	0	0	1	2	0	5	0	0	0	0	0	0	0	0	43	4	0	0	0	1	2	0	0	3	0	0	2	0	0	0	0	0	0	0	0	0	0	0	0	0	0	0
ASV_1877	0	1	0	0	0	0	0	0	0	0	0	0	4	1	1	0	3	0	0	0	0	6	0	0	0	0	0	0	0	0	0	0	0	1	0	1	0	0	0	0	0	0	0	0	0	0	0	0	0
ASV_1878	0	2	0	0	0	0	3	1	0	0	0	0	1	0	0	0	0	0	0	0	43	8	0	3	0	0	2	0	0	0	1	0	0	0	0	0	3	0	0	0	0	0	0	13	0	0	0	0	0
ASV_1879	0	0	25	0	0	0	1	0	3	12	0	0	0	1	0	1	2	0	3	1	1	0	1	0	0	0	0	0	4	4	1	0	0	2	0	0	7	0	0	0	2	0	0	0	0	0	0	0	0
ASV_188	3	3	1	7	51	86	36	26	65	8	264	76	2	19	0	7	67	0	12	9	40	4	3	3	8	23	2	134	212	9	165	37	0	30	112	220	23	23	0	0	102	0	0	0	4	2	2	3	11
ASV_1882	0	0	0	1	0	5	6	0	0	0	1	1	7	0	0	0	0	0	0	0	0	1	0	0	0	1	8	10	0	0	0	0	10	0	0	0	0	0	0	1	0	1	0	0	0	0	0	2	0
ASV_1883	1	0	0	0	0	14	0	1	0	0	0	0	0	0	0	0	0	0	0	0	23	0	0	0	0	4	0	0	0	0	0	2	1	0	3	0	0	0	0	0	0	0	0	0	0	0	0	0	0
ASV_1885	0	0	0	0	0	0	0	0	1	3	0	0	0	0	0	0	0	0	3	0	0	0	0	28	0	0	0	0	3	4	0	0	0	0	0	0	1	1	0	3	0	0	0	0	0	0	0	0	0
ASV_1886	0	0	0	0	0	0	1	0	0	0	0	5	6	0	2	0	0	0	0	0	11	0	1	0	0	0	0	0	0	0	0	1	0	0	0	0	0	0	1	0	0	0	2	0	0	0	0	0	1
ASV_1887	0	0	0	0	0	0	2	0	0	0	0	48	0	0	0	0	0	0	0	0	3	0	0	0	0	0	0	1	0	0	0	0	0	0	0	0	0	0	0	0	0	0	0	0	0	0	0	0	0
ASV_1888	0	0	0	0	0	0	0	0	0	0	0	3	1	1	4	0	0	0	0	1	12	0	0	0	0	1	0	3	0	0	0	1	0	1	0	0	0	0	0	0	0	1	1	0	0	0	0	1	0
ASV_189	1	1	0	0	17	0	0	1	12	4	5	0	0	2	3	1	44	7	3	0	0	2	0	0	15	0	0	1	313	2	9	20	0	0	0	7	1	1929	51	83	0	0	0	2	0	4	0	0	1
ASV_1890	0	0	0	0	0	0	0	0	0	0	0	0	1	4	0	0	0	0	0	0	0	0	0	0	0	0	0	0	0	0	0	0	0	0	4	0	0	0	0	0	0	1	0	0	0	0	0	2	0
ASV_1891	0	0	0	0	0	0	0	0	0	0	0	0	0	0	0	0	0	0	2	0	0	0	0	0	0	0	0	0	0	0	0	0	0	0	0	0	0	0	0	54	0	0	0	0	0	0	0	0	0
ASV_1892	0	1	0	0	0	0	2	0	0	0	0	0	0	1	0	0	0	0	0	0	1	77	0	0	0	0	0	0	0	0	0	0	0	0	0	0	0	0	0	0	0	0	0	0	0	0	0	0	0
ASV_1893	0	0	0	0	0	0	0	0	0	0	0	0	0	0	0	0	0	0	0	0	0	0	0	0	0	0	0	2	0	0	1	0	0	0	0	0	0	0	0	0	0	0	0	0	0	0	0	0	0
ASV_1894	0	0	0	0	0	0	0	0	0	0	0	0	0	0	0	0	0	0	0	0	0	0	0	0	0	0	0	0	0	0	0	0	0	0	0	0	0	0	0	0	0	0	0	0	0	0	0	0	0
ASV_1895	0	0	0	0	0	0	0	0	0	0	0	0	0	0	0	0	0	0	0	0	0	0	0	0	0	0	0	0	0	0	0	0	0	0	0	0	0	0	0	0	0	0	0	0	0	0	0	0	0
ASV_1896	31	1	0	0	0	1	6	0	0	0	1	0	3	0	0	0	0	0	0	0	0	2	0	0	0	0	3	3	0	0	0	4	0	0	1	0	0	0	0	0	0	0	1	0	0	0	0	0	10
ASV_1897	0	8	0	0	0	0	0	0	0	0	0	0	0	0	0	0	0	0	0	1	16	12	0	0	0	0	0	0	0	0	0	0	0	2	0	0	0	0	0	0	0	0	0	41	0	0	0	1	0
ASV_1898	0	1	0	0	0	0	2	0	0	0	0	0	0	0	0	0	0	0	0	0	0	3	0	0	0	0	10	2	0	0	0	3	8	0	1	4	0	0	0	0	0	13	1	0	0	0	0	0	1
ASV_1899	0	1	0	0	0	0	1	1	0	0	0	0	2	0	0	0	0	0	0	3	0	2	0	0	0	0	3	2	0	0	0	0	0	0	2	0	0	0	0	0	0	0	0	0	0	0	0	10	0
ASV_19	241	99	1178	462	218	482	536	157	742	200	734	47	82	242	242	36	303	645	278	59	161	21	41	44	50	41	27	55	294	301	242	369	243	241	10	104	181	535	211	167	178	43	70	10	144	192	174	184	1530
ASV_190	0	0	0	0	0	1	363	40	0	0	0	0	0	0	0	0	0	0	0	0	0	0	0	0	0	0	16	23	0	0	0	0	0	0	0	0	0	0	0	0	0	0	0	0	0	0	0	11	126
ASV_1900	0	1	0	0	0	1	4	0	0	0	0	0	0	0	0	0	0	0	0	0	0	0	1	4	0	3	1	2	0	0	0	0	0	0	0	0	2	0	0	0	0	2	0	0	0	0	0	3	0
ASV_1901	0	0	2	0	0	0	0	0	0	0	0	0	0	0	0	0	0	0	0	0	0	0	53	0	0	0	0	1	0	0	0	0	0	0	1	0	0	0	0	0	0	0	0	0	0	0	0	1	0
ASV_1902	0	0	0	43	0	0	0	0	0	0	0	0	0	0	0	0	0	0	0	0	0	0	0	0	0	0	0	0	0	0	0	0	0	0	0	0	0	0	0	0	0	0	0	0	13	0	0	0	0
ASV_1903	0	0	0	0	0	25	0	0	0	0	0	0	0	0	0	0	0	0	0	0	0	0	0	0	0	17	0	0	0	0	0	0	1	0	0	0	0	0	0	0	0	0	0	0	0	0	0	0	0
ASV_1904	0	0	0	0	0	50	0	0	0	0	0	0	0	0	0	0	0	0	0	0	0	0	0	0	0	9	0	0	0	0	0	0	0	0	0	0	0	0	0	0	0	0	0	0	0	0	0	0	0
ASV_1905	0	0	0	0	0	12	0	4	0	0	0	4	0	0	2	0	3	0	0	0	0	0	0	0	0	3	0	0	0	0	0	0	0	0	0	0	0	0	0	0	0	0	0	0	0	0	0	0	7
ASV_1906	0	0	0	0	0	30	0	0	0	0	0	0	2	0	0	0	0	0	0	0	0	0	0	0	0	14	0	0	0	0	0	0	0	3	0	0	0	0	0	0	0	1	0	0	0	0	0	0	0
ASV_1908	0	0	0	0	0	0	4	0	0	0	1	0	0	0	0	0	0	0	0	0	0	0	0	0	0	0	5	22	0	0	0	15	0	0	0	0	0	0	0	0	0	0	0	0	0	0	0	0	0
ASV_1909	0	0	0	0	0	0	3	0	0	0	0	0	0	0	0	0	0	0	0	0	0	1	0	0	0	2	10	23	0	0	0	0	0	0	0	0	0	0	0	0	0	0	0	0	0	0	0	1	0
ASV_191	0	11	0	1	1	50	12	139	4	5	0	0	1	0	1	0	0	1	54	0	0	2	19	6	1	131	0	3	30	8	4	0	2	2	14	4	4	5	5	88	1	1	0	8	8	1	0	17	6
ASV_1910	0	0	0	0	0	0	7	0	0	0	0	0	0	0	0	0	0	0	0	0	0	0	0	0	0	0	3	3	0	0	0	0	2	0	0	0	0	0	2	1	0	0	0	0	0	0	0	0	2
ASV_1911	0	0	0	0	0	0	19	0	0	0	0	0	0	0	0	0	0	0	0	0	0	0	0	0	0	0	2	6	0	0	3	0	0	0	0	0	0	0	0	0	0	0	0	0	0	0	0	1	35
ASV_1912	0	0	0	0	0	0	0	0	0	0	1	0	0	0	0	0	0	0	0	0	0	0	0	0	0	0	0	0	0	0	0	0	7	0	0	0	0	0	0	0	0	0	0	3	0	0	0	2	0
ASV_1913	0	0	0	0	0	0	0	0	0	0	0	2	0	0	0	0	0	0	0	0	0	0	0	0	0	0	0	0	0	0	0	0	0	0	0	0	0	0	0	0	0	0	0	0	0	0	0	0	0
ASV_1914	0	0	0	0	0	0	0	0	0	0	0	15	0	0	0	0	0	0	0	0	0	0	0	0	0	0	0	0	0	0	0	0	0	0	0	0	0	0	0	0	0	0	0	0	0	0	0	0	0
ASV_1915	0	0	0	0	0	0	0	0	0	0	0	1	0	0	0	0	0	0	0	1	0	1	0	0	0	0	3	1	0	0	0	0	0	0	4	1	0	0	0	0	2	0	0	0	0	0	0	0	0
ASV_1916	0	0	0	0	0	0	0	1	0	0	0	0	1	0	6	0	0	0	0	0	0	0	0	0	0	0	0	0	0	0	0	0	0	0	0	0	0	1	0	0	0	0	0	0	0	0	0	1	1
ASV_1917	0	0	0	0	0	0	0	0	0	0	0	0	26	3	0	0	0	0	0	0	0	0	0	0	0	0	0	0	1	0	0	0	0	9	1	0	0	0	0	0	0	0	0	0	0	0	0	1	0
ASV_1919	0	0	0	0	0	0	0	0	0	0	0	0	0	0	0	0	0	0	0	0	0	0	0	0	0	0	0	0	0	0	0	0	0	0	1	0	0	0	0	0	0	0	0	0	0	0	0	0	0
ASV_192	3	11	4	2	10	9	18	1	5	194	17	34	15	26	38	41	29	14	29	5	14	53	3	31	22	204	8	49	74	109	125	7	897	6	39	350	744	93	14	619	18	107	73	5	15	69	87	11	15
ASV_1920	0	1	0	0	0	0	0	0	0	0	0	0	0	0	0	0	0	0	0	0	0	0	0	0	0	0	0	0	0	0	0	0	0	0	0	0	0	0	0	0	0	0	0	2	0	0	0	0	0
ASV_1921	0	0	0	0	0	0	0	1	0	0	0	0	0	0	0	0	0	0	0	0	0	1	0	0	0	0	0	0	0	0	0	0	0	0	0	0	0	0	0	0	0	0	0	0	0	0	0	0	0
ASV_1922	1	0	0	0	0	15	4	0	0	0	0	0	0	0	2	0	0	0	0	0	0	0	0	0	0	8	6	11	0	0	0	0	0	0	1	0	1	0	0	0	0	0	0	0	0	0	0	1	3
ASV_1924	0	1	0	0	0	27	0	0	0	0	0	0	5	1	1	0	0	0	0	2	0	4	0	0	0	8	0	0	0	0	0	0	0	1	2	7	0	1	0	0	0	0	0	0	0	0	0	1	7
ASV_1925	0	7	0	0	0	1	0	0	0	0	0	0	2	4	0	0	0	0	0	2	0	1	0	0	0	7	0	0	4	0	1	0	0	1	0	0	1	1	1	1	0	1	0	4	0	0	0	10	0
ASV_1926	0	1	0	0	0	0	9	1	0	0	0	0	4	0	0	0	0	0	0	0	2	0	0	0	0	1	2	0	0	0	0	0	0	0	0	0	0	1	0	0	0	1	0	0	0	0	0	0	3
ASV_1927	0	0	0	4	0	0	0	0	0	1	0	0	0	0	0	0	19	1	0	0	0	0	0	0	0	0	0	0	0	0	0	0	0	0	0	0	0	0	1	0	0	0	0	0	0	0	0	0	0
ASV_1928	0	0	0	0	7	0	0	0	0	8	0	0	0	0	0	0	0	0	0	0	24	0	0	0	2	0	0	0	0	5	0	0	0	0	0	0	0	0	0	0	0	0	0	0	0	0	0	0	0
ASV_1929	0	0	14	0	1	1	1	0	0	4	5	0	0	2	1	3	3	0	6	0	0	1	0	1	55	1	0	2	6	1	4	5	0	0	1	2	0	0	0	1	0	0	0	0	7	2	0	1	1
ASV_193	121	5	1	0	0	0	0	0	47	3	0	0	0	0	0	0	2	10	0	0	0	3	0	2	0	0	0	0	1	2	5	0	0	0	0	0	3	0	0	0	0	0	29	3	0	0	0	0	0
ASV_1930	0	6	0	0	0	33	1	0	0	0	0	0	1	0	0	0	0	0	0	0	0	0	0	0	0	3	1	0	0	0	0	0	0	0	0	0	0	0	0	0	0	0	0	0	0	0	0	3	4
ASV_1931	0	0	0	0	0	54	1	1	0	0	0	0	0	0	0	0	0	0	0	0	0	0	0	0	0	14	1	3	0	0	0	0	0	0	0	0	0	0	0	0	0	0	0	0	0	0	0	0	0
ASV_1932	0	0	0	0	0	4	0	2	0	0	0	0	1	0	0	0	0	0	1	1	0	1	1	0	0	6	1	0	1	0	0	0	0	0	0	0	0	1	0	2	0	0	0	0	0	0	0	3	0
ASV_1933	0	0	0	0	0	20	2	5	0	0	0	0	0	0	0	0	0	0	0	0	0	0	0	0	0	5	0	0	3	1	0	3	0	0	0	0	0	0	0	0	0	1	0	0	0	0	0	0	0
ASV_1934	0	0	0	0	0	6	14	2	0	1	0	0	0	0	0	0	0	0	0	1	0	0	0	0	0	13	5	2	0	0	0	0	0	0	0	0	0	1	0	0	0	0	0	2	0	0	0	15	0
ASV_1935	0	1	0	0	0	0	3	0	0	0	0	1	5	0	1	0	0	0	0	0	5	3	0	0	0	0	1	0	0	0	0	1	5	5	1	0	1	0	0	0	0	0	0	1	1	0	0	1	0
ASV_1936	1	0	0	0	0	0	4	0	0	0	0	0	0	0	0	0	0	0	0	0	0	0	0	1	0	7	0	0	11	0	0	0	0	0	1	0	0	0	0	0	0	0	0	0	0	0	0	0	1
ASV_1937	0	0	0	0	0	0	4	8	1	0	0	0	0	5	0	0	3	0	0	0	0	0	0	0	0	1	3	1	0	0	0	2	5	1	3	0	0	0	0	0	0	0	0	0	0	0	0	0	0
ASV_1938	1	6	0	0	0	0	6	0	0	0	0	0	6	0	0	0	0	0	0	3	0	1	0	0	0	0	2	3	0	0	0	0	0	0	0	0	0	0	1	0	1	2	0	0	0	0	0	10	2
ASV_1939	1	0	0	0	0	0	0	24	0	0	0	0	0	0	0	0	0	0	0	0	0	0	0	0	0	0	0	5	0	0	0	0	0	0	0	0	0	0	0	0	0	0	0	0	0	0	0	0	0
ASV_194	9	46	1	2	5	152	231	39	0	14	27	157	85	22	124	4	5	8	14	4	27	36	12	33	0	59	79	209	13	12	14	27	168	40	30	42	27	4	11	9	7	17	17	6	5	0	1	83	75
ASV_1940	0	4	0	0	0	1	1	1	1	0	0	0	8	0	0	0	0	0	0	1	0	2	0	0	0	2	1	0	0	0	0	0	0	0	1	0	1	0	0	0	0	3	0	9	0	0	0	6	0
ASV_1941	0	0	1	0	1	2	0	0	0	2	2	2	0	0	2	0	19	1	0	1	0	0	0	0	0	0	0	0	2	1	15	1	0	0	0	0	0	4	0	0	0	0	0	0	0	0	0	0	0
ASV_1942	0	0	0	0	0	0	0	0	0	6	0	0	0	0	0	0	0	0	5	0	0	0	0	0	0	0	0	0	0	1	18	0	0	0	0	0	0	0	4	0	0	0	0	0	0	0	0	0	0
ASV_1943	0	0	0	0	0	0	0	0	0	17	0	0	0	0	0	0	2	0	0	0	0	0	0	0	0	0	0	0	0	19	1	0	0	0	0	0	0	0	0	0	0	0	0	0	0	0	0	0	0
ASV_1944	0	0	0	0	0	0	0	0	0	0	5	0	0	0	0	0	0	0	0	0	9	0	0	0	0	0	0	0	0	0	0	0	0	0	0	0	0	0	0	0	0	0	0	0	0	0	0	0	0
ASV_1945	0	0	0	0	0	0	0	0	0	0	0	49	0	0	0	0	0	0	0	0	0	0	0	0	0	0	0	0	0	0	0	0	0	0	0	0	0	0	0	0	0	0	0	0	0	0	0	0	0
ASV_1946	0	0	0	0	0	0	1	0	0	0	0	3	0	0	30	0	0	0	0	0	0	1	0	0	0	0	2	1	0	0	0	0	0	0	1	4	0	0	0	1	0	0	0	0	0	0	0	3	0
ASV_1947	0	0	0	0	0	0	0	0	0	0	0	71	0	0	0	0	0	0	0	0	0	0	0	0	0	0	0	0	0	0	0	0	0	0	0	0	0	0	0	0	0	0	0	0	0	0	0	0	0
ASV_1948	0	0	0	0	0	0	0	0	0	0	0	0	3	1	1	0	0	0	0	0	10	1	1	0	0	0	0	1	0	0	0	0	0	2	12	0	0	0	0	1	0	0	0	0	0	0	0	0	0
ASV_1949	0	0	0	0	0	0	3	1	0	0	0	0	2	0	2	0	0	2	0	0	0	0	0	0	0	0	0	0	0	0	0	0	0	0	0	3	51	0	0	0	0	0	0	0	0	0	0	0	1
ASV_195	0	0	0	1	0	1	30	7	1	0	25	0	0	0	0	0	0	3	40	0	0	1	0	0	11	0	3	70	1316	0	7	0	0	1	0	0	1	0	48	58	2	0	0	1	0	2	2	0	17
ASV_1950	0	0	0	0	0	10	0	0	0	0	0	1	0	50	0	0	0	0	0	0	0	0	0	0	0	0	0	1	0	0	0	0	0	0	0	0	0	0	0	0	0	0	0	1	0	0	0	0	0
ASV_1951	0	0	0	0	0	0	0	0	0	0	0	0	0	59	0	0	0	0	0	0	0	0	0	0	0	0	0	0	0	0	0	0	0	0	0	0	0	0	0	0	0	0	0	0	0	0	0	0	0
ASV_1952	0	0	0	0	0	0	0	0	0	0	0	0	0	0	0	1	0	0	0	0	0	0	0	0	0	0	0	0	0	0	0	0	0	0	0	0	0	0	0	0	0	0	0	55	0	0	0	0	0
ASV_1953	0	0	0	0	1	0	0	0	0	0	0	0	0	0	0	0	0	0	5	0	0	0	0	0	0	2	0	0	0	0	0	0	0	0	0	0	0	0	0	14	0	3	0	0	0	0	0	0	0
ASV_1954	0	3	0	0	0	0	6	0	0	0	3	0	0	0	0	0	0	0	0	0	1	0	0	1	0	0	0	8	1	1	0	0	0	0	0	0	57	0	0	0	0	0	0	0	0	0	0	1	1
ASV_1955	0	0	0	0	1	0	0	0	0	0	0	0	0	0	0	0	2	0	0	0	0	0	0	0	0	0	0	0	0	0	3	0	0	0	0	0	2	0	0	0	0	0	0	0	0	0	0	0	0
ASV_1957	0	0	0	1	0	0	0	0	0	0	0	0	0	0	0	0	0	0	0	0	0	0	0	2	0	0	0	0	0	0	0	0	0	0	0	0	0	0	0	0	0	0	0	0	24	0	0	0	0
ASV_1958	0	0	0	0	0	0	0	0	0	0	0	0	0	0	0	0	0	0	0	0	0	0	0	3	0	0	0	0	0	0	0	0	0	0	0	0	0	0	0	0	0	0	0	0	17	0	0	0	0
ASV_1959	0	0	0	0	0	0	0	0	0	0	0	0	0	0	0	0	0	0	0	0	0	0	0	0	0	0	0	0	0	0	0	0	0	0	0	0	0	0	0	0	0	0	0	0	0	0	0	0	0
ASV_196	1	69	0	0	0	0	0	0	5	9	0	4	0	52	258	0	0	58	0	0	0	1	6	0	0	0	0	1	0	12	2	5	1	28	14	1380	0	1	80	1	0	0	1	3	0	0	0	0	0
ASV_1960	1	0	0	0	0	0	0	0	0	0	0	0	0	0	0	0	0	0	0	0	44	0	0	0	0	0	0	0	0	0	0	0	0	0	0	0	0	0	0	0	0	0	3	0	0	0	0	0	0
ASV_1961	24	1	0	0	0	0	5	4	0	0	0	0	0	0	0	0	0	2	0	0	0	4	0	0	0	0	0	0	0	0	0	0	0	0	0	0	1	0	0	0	0	0	0	0	0	0	0	1	2
ASV_1962	0	3	0	0	0	14	2	0	0	0	0	0	0	0	0	0	0	0	0	0	0	8	0	0	0	6	0	8	0	0	0	0	0	1	2	0	0	0	0	0	0	0	0	0	0	0	1	2	0
ASV_1963	4	5	0	0	0	1	4	1	0	0	0	0	0	1	7	0	0	0	0	1	0	17	0	1	0	2	3	1	4	0	0	0	5	0	4	1	0	0	0	0	0	0	0	3	0	0	0	0	0
ASV_1964	0	8	0	0	0	0	1	3	0	0	2	0	1	0	0	0	0	0	1	1	4	0	0	1	0	1	0	4	0	0	0	1	0	0	2	0	8	0	0	0	0	0	0	4	0	0	0	1	0
ASV_1965	3	1	1	0	0	0	0	0	0	0	1	0	0	2	0	0	0	0	0	0	0	0	0	0	0	0	0	0	0	0	0	0	0	0	0	0	0	0	0	0	0	0	0	0	0	0	0	0	0
ASV_1966	1	2	0	0	0	7	7	3	0	0	0	0	1	0	1	0	0	0	1	0	0	1	0	0	0	6	2	8	0	0	0	0	0	0	0	2	0	0	1	1	2	0	0	0	0	0	0	9	3
ASV_1967	0	3	0	0	0	0	0	0	0	0	0	0	1	0	0	0	0	0	0	0	0	4	0	0	0	0	0	0	0	0	0	0	0	0	0	0	0	1	0	0	0	1	0	0	0	0	0	38	0
ASV_1968	0	0	2	0	1	5	0	0	1	0	0	0	0	0	0	0	0	0	2	0	0	0	0	0	0	0	0	0	1	0	0	0	0	0	0	0	0	0	0	3	0	0	0	0	0	0	0	1	2
ASV_1969	0	0	0	1	4	0	0	0	0	0	0	0	0	0	0	1	0	7	0	0	0	0	0	0	11	0	0	0	0	0	0	0	0	0	0	0	0	0	0	1	0	0	0	0	0	3	1	0	0
ASV_1970	0	0	0	0	1	21	0	0	0	0	0	0	1	0	0	0	0	0	0	0	0	0	4	0	0	9	5	3	2	0	0	0	0	0	0	3	0	0	0	0	0	0	0	0	1	0	0	1	1
ASV_1971	0	0	0	0	0	21	2	0	0	0	0	0	0	0	4	0	0	0	0	0	0	0	0	0	0	4	6	3	0	1	0	0	0	0	1	0	0	0	0	0	0	0	0	0	0	0	0	0	0
ASV_1972	0	0	0	0	0	29	4	4	0	0	0	0	8	0	0	0	0	1	0	0	0	6	0	0	0	7	0	9	0	0	0	0	0	4	0	0	0	1	0	0	0	0	0	1	0	0	0	0	0
ASV_1973	0	0	0	0	0	15	0	0	0	0	0	1	0	1	0	0	0	0	0	0	0	0	0	0	0	9	0	0	1	0	0	0	1	0	0	0	0	0	0	0	0	0	0	0	0	0	0	0	0
ASV_1974	0	0	0	0	0	12	4	0	0	0	0	0	0	0	0	0	0	0	0	0	0	0	0	0	0	4	6	1	0	0	0	0	0	0	17	3	0	0	0	0	0	0	0	0	0	0	0	0	2
ASV_1975	1	0	0	0	0	0	1	0	0	0	0	10	0	0	0	0	0	0	0	0	0	1	0	0	0	0	0	0	0	0	0	0	1	0	0	0	0	0	0	1	0	0	0	0	0	0	0	4	6
ASV_1976	0	0	1	0	0	0	2	1	0	0	0	2	4	0	0	0	0	0	0	0	18	0	0	0	0	0	0	2	0	0	0	0	0	0	0	0	0	0	0	0	0	0	0	0	0	0	0	0	0
ASV_1977	0	4	0	0	0	2	5	4	0	0	0	3	2	0	0	0	0	0	0	5	1	2	0	0	0	0	4	2	0	0	0	0	0	1	0	0	0	1	0	1	0	0	0	0	0	0	0	0	3
ASV_1978	1	2	0	0	0	0	1	23	0	0	1	0	0	0	0	0	0	0	0	0	0	1	0	0	0	1	1	1	0	0	0	0	0	0	0	0	0	0	0	0	0	0	0	0	0	0	0	2	0
ASV_1979	0	0	0	0	0	6	0	36	0	0	0	0	0	0	0	0	0	0	0	0	0	0	0	0	0	2	0	0	0	0	0	0	0	0	0	0	1	0	0	0	0	0	0	0	0	0	0	0	0
ASV_198	0	0	0	14	29	9	0	0	2	1	11	7	3	1	0	0	10	0	240	0	0	0	1	18	0	0	0	0	0	0	4	0	6	0	0	0	29	3	0	65	0	0	0	1	7	3	3	3	0
ASV_1980	0	0	0	0	0	0	0	0	2	0	0	0	1	0	0	0	0	0	0	0	0	0	0	0	0	0	0	0	1	0	0	0	0	8	0	0	0	0	0	0	0	0	0	0	0	0	0	0	0
ASV_1981	0	0	0	0	0	0	0	0	0	1	0	0	0	0	0	0	0	0	0	0	0	0	35	4	0	0	0	0	0	0	0	0	0	0	0	0	0	0	5	0	0	0	0	0	0	1	0	0	0
ASV_1982	0	0	0	0	0	0	0	0	0	1	0	0	1	0	0	0	1	0	0	0	0	0	0	0	0	0	0	0	0	1	0	0	0	0	0	1	0	0	0	0	0	0	0	0	1	0	0	0	0
ASV_1983	0	0	0	0	0	0	0	0	0	0	0	9	0	0	0	0	0	0	0	0	0	0	0	0	0	0	0	0	0	0	0	0	0	0	0	0	0	0	0	0	0	0	0	0	0	0	0	0	0
ASV_1984	1	0	0	0	0	0	0	0	0	0	0	37	0	0	0	0	0	0	0	0	0	1	0	0	0	0	0	0	0	0	0	0	0	0	0	0	0	0	0	0	0	0	0	0	0	0	0	0	0
ASV_1985	0	0	0	0	0	0	0	0	0	0	0	8	0	0	1	0	0	0	0	0	0	0	0	0	0	0	0	0	0	0	0	0	0	0	0	0	0	0	0	0	0	1	0	0	0	0	0	0	0
ASV_1986	0	0	0	0	0	0	0	0	0	0	0	61	0	0	0	0	0	0	0	0	0	0	0	0	0	0	0	0	0	0	0	0	0	0	0	0	0	0	0	0	0	0	0	0	0	0	0	0	0
ASV_1987	0	0	0	0	0	0	0	0	0	0	0	0	6	0	5	0	0	0	0	0	0	0	0	0	0	0	0	0	0	0	0	0	0	1	0	0	0	0	0	0	0	0	0	0	0	0	0	0	0
ASV_1988	0	0	0	0	0	0	0	0	0	0	0	0	7	1	0	0	0	0	0	1	0	0	0	0	0	0	3	2	0	0	0	0	0	0	0	0	0	0	0	0	0	5	0	0	0	0	0	0	0
ASV_1989	0	0	0	0	0	0	0	0	0	0	0	0	0	44	0	0	0	0	0	0	0	0	0	0	0	0	0	0	0	0	0	0	0	0	0	0	0	0	0	0	0	0	0	0	0	0	0	0	0
ASV_199	12	34	109	2	19	32	70	26	45	119	72	1	43	45	7	5	43	2	13	4	118	28	77	4	15	6	30	37	239	41	324	2	0	24	1	4	14	3	2	1	55	0	3	4	13	5	9	58	19
ASV_1990	0	0	0	0	0	0	0	0	0	0	0	0	0	0	3	0	0	0	0	0	1	0	0	0	0	0	2	0	0	0	0	0	0	0	0	0	0	0	0	0	0	0	0	0	0	0	0	0	0
ASV_1991	0	0	0	0	0	0	0	0	0	0	0	0	0	0	0	0	0	0	0	0	0	0	91	0	0	0	0	0	0	0	0	0	0	0	0	0	0	0	0	0	0	0	0	1	0	0	0	0	0
ASV_1992	0	0	0	0	0	0	0	0	0	0	0	0	0	0	0	0	0	0	0	0	0	0	0	0	0	0	2	15	0	0	0	0	0	0	0	0	0	0	0	0	0	0	0	0	0	0	0	0	0
ASV_1993	0	0	0	0	0	0	0	0	0	0	0	0	0	0	0	0	0	0	0	0	0	0	0	0	0	0	0	0	0	0	0	0	0	0	0	0	0	0	0	0	0	0	0	0	0	0	0	0	0
ASV_1994	0	0	0	0	0	0	0	0	0	0	0	0	0	0	0	0	0	0	0	0	0	0	0	0	0	0	0	0	0	0	0	0	0	0	0	0	0	0	0	0	0	0	0	0	0	0	0	0	0
ASV_1995	27	0	0	0	0	0	0	0	0	0	0	0	0	0	0	0	0	0	0	0	0	0	0	2	0	7	1	0	0	0	0	0	0	0	0	0	0	0	0	0	0	0	0	0	0	0	0	0	0
ASV_1996	6	0	0	0	0	0	0	0	0	0	0	0	32	0	0	0	0	0	0	0	0	1	0	0	0	0	0	0	0	0	0	0	0	0	0	0	0	0	0	0	0	92	9	0	0	0	0	0	0
ASV_1997	1	1	0	0	0	12	4	0	0	0	0	0	0	0	5	0	0	0	0	5	0	3	0	0	0	4	0	0	0	0	0	0	0	0	0	1	0	0	0	0	2	0	0	2	0	0	0	0	0
ASV_1998	1	1	0	0	0	0	0	0	0	0	0	3	2	0	1	0	0	0	0	0	0	1	0	0	0	1	0	2	0	0	0	0	0	0	0	0	0	0	0	0	0	2	7	1	0	0	0	7	0
ASV_1999	3	0	0	0	0	18	1	0	0	0	0	0	0	0	0	0	0	0	0	0	28	0	0	0	0	10	1	0	0	0	0	0	0	0	0	0	0	0	0	0	0	0	3	1	0	0	0	0	1
ASV_2	5518	6703	2	1	2	3752	5749	23023	0	0	38	20781	17097	4942	9862	3	0	4	3	1002	4742	6348	7	27	1	2600	6882	5594	0	0	1	2554	12855	5397	19000	14170	28	4	8	17	323	8841	10578	7557	7	1	0	9929	1914
ASV_20	1	24	117	89	226	2	341	1230	12	93	144	0	3	2162	817	158	56	1214	42	656	383	0	17	14	11	5	51	131	113	9	1	7	5	5	100	49	107	336	2920	69	406	880	19	7	246	120	6	8	129
ASV_200	0	0	0	0	101	1	0	0	0	0	388	0	0	0	0	0	0	1	0	0	0	0	0	0	0	0	0	0	0	0	0	1	0	0	0	0	0	0	0	0	0	0	0	0	0	0	1	1	0
ASV_2000	0	8	0	0	0	0	0	0	0	0	0	0	3	0	3	0	1	0	0	0	3	3	0	17	0	0	1	0	1	0	0	0	0	0	0	0	1	0	0	1	0	1	0	0	0	0	0	1	0
ASV_2002	0	0	0	0	1	38	1	0	0	0	0	0	0	0	3	0	0	0	0	0	0	0	0	0	0	8	0	1	0	0	0	0	0	1	0	0	0	0	0	0	0	0	0	0	0	0	0	0	0
ASV_2003	0	0	0	0	1	0	0	10	0	0	1	0	2	0	1	0	0	0	1	2	0	0	0	1	1	0	1	1	9	0	0	0	0	0	0	0	0	0	0	1	0	0	0	0	0	0	0	0	1
ASV_2004	0	0	0	0	0	11	10	0	0	0	0	0	0	0	0	0	0	0	0	0	0	0	0	0	0	9	10	7	0	0	0	0	0	0	0	0	0	0	0	0	0	0	0	0	0	0	0	0	1
ASV_2005	0	0	0	0	0	4	4	0	0	0	0	0	6	1	10	0	1	0	0	0	0	2	0	0	0	1	1	3	0	0	0	0	3	2	0	0	1	0	0	0	0	2	1	0	0	0	0	0	4
ASV_2006	0	0	0	0	0	1	26	0	0	1	0	0	0	0	0	0	0	0	1	0	0	0	0	0	0	0	1	5	3	2	0	0	0	0	0	0	0	0	0	0	0	0	0	0	0	0	0	2	17
ASV_2007	0	0	0	0	0	10	0	0	0	0	0	0	0	0	0	0	12	0	0	0	0	0	0	0	0	6	0	0	0	0	0	0	0	0	0	0	1	0	0	0	0	0	0	0	0	0	0	0	0
ASV_2008	0	0	0	0	0	1	29	0	0	1	0	0	5	0	0	0	0	0	0	0	0	0	0	0	0	2	2	10	0	0	1	0	0	0	1	0	0	0	0	0	0	0	0	0	0	0	0	1	48
ASV_2009	0	0	0	0	0	0	7	2	0	1	0	0	2	0	2	0	0	0	0	0	0	0	0	0	0	0	6	2	0	1	1	1	2	6	0	0	0	0	0	0	0	0	0	0	0	0	0	1	1
ASV_201	38	1	4	5	7	10	0	0	24	4	0	10	17	52	106	0	2	0	2	1	24	0	0	4	0	1	0	0	0	4	4	0	1	28	1	20	1	3	0	0	0	1	17	0	1	0	1	1	0
ASV_2010	0	0	0	0	0	0	6	0	0	0	0	0	0	1	0	0	0	0	0	0	0	1	0	0	0	0	5	14	2	0	0	5	0	0	0	0	0	0	0	0	0	0	0	0	0	0	0	0	0
ASV_2011	0	0	0	0	0	0	0	29	0	0	0	0	0	0	0	0	0	0	0	0	0	0	0	0	0	0	0	0	0	0	0	1	0	0	0	0	0	0	0	0	0	0	0	0	0	0	0	0	0
ASV_2012	0	0	0	0	0	0	0	4	14	0	0	0	0	0	0	0	0	0	0	0	0	0	0	0	0	0	0	0	8	0	0	0	0	0	0	0	0	0	0	0	0	0	0	0	0	0	0	0	0
ASV_2013	0	0	0	0	0	0	0	0	0	1	0	0	0	0	0	0	0	0	0	0	0	0	0	0	0	0	0	0	0	0	0	0	0	0	0	0	0	0	0	0	0	0	0	0	0	0	0	0	0
ASV_2014	0	0	0	0	0	0	0	0	0	0	0	45	0	0	0	0	0	0	0	0	0	0	0	1	0	0	0	0	0	0	0	0	0	0	0	0	0	0	0	0	0	0	0	0	0	0	0	0	0
ASV_2015	0	0	0	0	0	1	1	0	0	0	0	2	0	0	0	0	0	0	0	0	0	0	0	0	0	0	0	0	0	0	0	0	0	0	0	0	0	0	0	0	0	0	0	0	0	0	0	1	6
ASV_2016	0	0	0	0	0	0	0	0	0	0	0	3	1	1	3	0	0	0	0	1	6	1	1	0	0	0	0	3	0	0	0	0	0	0	0	0	0	0	0	0	0	0	0	0	0	0	0	0	0
ASV_2017	0	0	0	0	0	0	0	0	0	0	0	46	0	0	0	0	0	0	0	0	0	0	0	0	0	0	0	0	0	0	0	0	0	0	0	0	0	0	0	0	0	0	0	0	0	0	0	0	0
ASV_2018	0	0	0	0	0	0	0	0	0	0	0	0	0	101	0	0	0	0	0	0	0	0	0	0	0	0	0	3	0	0	0	0	0	0	0	0	0	0	0	0	0	0	0	0	0	0	0	0	0
ASV_2019	0	0	0	0	0	0	0	0	0	0	0	0	0	0	13	0	0	0	0	0	0	0	0	0	0	0	3	1	0	0	0	0	0	0	12	1	0	0	0	0	0	0	0	3	0	0	0	0	0
ASV_202	0	7	90	0	0	4	1	0	0	2	0	0	0	0	15	0	2	21	62	27	32	1	3366	51	1	31	0	7	1	0	2	0	26	0	1	14	3	21	35	878	51	0	0	13	50	0	27	0	2
ASV_2021	0	0	0	0	0	0	0	0	0	0	0	0	0	0	0	0	0	6	0	0	0	0	0	0	0	0	0	0	0	0	0	0	2	0	0	0	0	0	7	1	0	0	0	0	0	0	0	1	0
ASV_2022	0	0	0	0	0	0	0	0	0	0	0	0	0	0	0	0	0	0	1	0	0	0	0	0	0	2	0	0	0	0	0	0	0	0	0	0	0	0	0	2	0	0	0	0	0	0	0	0	0
ASV_2024	0	0	0	0	0	0	0	0	0	0	0	0	0	0	0	0	0	0	0	0	0	0	0	0	0	0	4	0	0	0	0	0	0	0	0	0	0	0	0	0	0	0	0	0	0	0	0	0	0
ASV_2025	0	0	0	0	0	0	0	0	0	0	0	0	0	0	0	0	0	0	0	0	0	0	0	0	0	0	0	0	0	0	0	0	10	0	0	0	0	0	0	0	0	0	0	0	0	0	0	0	0
ASV_2026	0	1	0	0	0	1	0	0	0	0	0	0	1	1	0	0	0	0	0	0	0	0	0	0	0	2	0	0	0	0	0	0	0	0	1	0	0	0	0	0	0	0	0	0	0	0	0	0	5
ASV_2028	3	1	0	0	0	4	0	0	0	0	0	0	3	0	0	0	0	0	0	0	30	0	0	0	0	0	0	2	0	0	0	0	0	0	0	0	0	0	0	0	0	1	0	0	0	0	0	7	0
ASV_2029	8	0	0	0	0	3	12	0	0	0	0	0	0	0	0	0	0	0	0	0	0	0	0	0	0	3	3	5	0	0	0	0	0	0	0	0	0	0	0	0	0	0	0	0	0	0	0	4	8
ASV_203	0	202	1	5	0	4	4	0	84	24	4	0	7	51	210	0	18	97	0	4	20	12	17	0	12	0	0	32	15	33	107	0	3	50	17	237	2	96	349	6	15	26	1	10	1	1	0	0	2
ASV_2030	4	1	0	1	0	28	4	0	0	0	0	0	0	0	0	0	0	0	0	0	0	0	0	0	0	4	4	4	0	0	0	0	0	0	0	0	0	1	0	0	0	0	0	1	0	0	0	4	0
ASV_2031	0	1	0	0	0	0	0	1	0	0	0	5	5	0	1	0	0	0	0	0	0	0	0	0	0	0	0	0	0	0	0	0	0	0	0	0	0	0	0	0	0	1	0	0	0	0	0	0	0
ASV_2032	0	2	0	0	0	0	0	0	0	1	0	0	0	0	0	0	0	2	2	0	0	6	0	0	0	0	0	0	0	0	0	0	0	0	0	0	0	1	11	13	0	0	0	3	0	0	0	0	0
ASV_2033	0	6	0	0	0	12	0	0	0	0	0	0	0	0	0	0	0	0	0	0	3	0	3	0	0	5	0	0	0	0	0	0	0	0	0	2	0	0	2	0	0	0	0	0	0	0	0	0	4
ASV_2034	0	1	0	0	0	0	0	0	4	0	0	0	0	0	0	0	0	0	0	0	0	0	0	0	0	0	0	0	18	0	0	0	0	0	1	0	0	0	0	0	1	0	0	0	0	0	0	0	0
ASV_2035	0	1	0	0	0	0	4	1	0	0	1	1	0	0	0	1	0	0	0	0	0	0	1	0	0	1	11	8	0	1	0	0	0	0	6	0	0	0	0	0	0	0	0	0	0	0	0	5	0
ASV_2037	0	0	0	0	0	24	1	0	0	0	6	0	0	0	0	0	0	0	0	0	0	0	0	0	0	4	1	1	0	0	0	0	0	0	0	0	0	0	0	0	0	0	0	0	0	0	0	0	0
ASV_2038	0	0	0	0	0	12	12	0	0	0	0	0	2	0	1	0	0	0	0	0	0	0	0	0	0	8	9	3	0	0	1	0	0	0	0	0	0	0	0	0	0	0	0	0	0	0	0	3	5
ASV_2039	0	0	0	0	0	32	2	3	0	0	0	0	0	0	0	0	0	0	0	0	0	1	0	0	0	10	7	2	0	0	0	0	0	0	1	0	0	0	0	0	0	0	0	0	0	0	0	0	0
ASV_204	0	13	3	1	1	2	7	4	21	67	29	0	11	5	0	4	1	0	3	0	0	73	9	3	437	1	1	17	573	11	362	3	0	40	0	4	0	0	10	1	7	0	2	6	13	14	6	4	6
ASV_2040	0	0	0	0	0	50	0	0	0	0	0	0	0	0	0	0	0	0	0	0	0	0	0	0	0	9	2	16	0	0	0	1	0	0	1	0	0	0	0	0	0	0	0	0	0	0	0	1	1
ASV_2041	2	0	0	0	0	26	0	0	0	0	0	0	5	0	0	0	0	0	0	0	0	2	0	0	0	18	1	1	0	0	0	0	0	0	0	0	0	0	0	0	0	1	3	0	0	0	0	0	0
ASV_2042	0	0	0	0	0	17	0	0	0	0	0	0	0	0	0	0	0	0	0	0	0	0	0	0	0	10	0	0	0	0	0	0	0	0	0	0	0	0	0	0	0	0	0	0	0	0	0	4	0
ASV_2043	1	0	0	0	0	0	4	0	0	0	0	0	0	0	0	0	0	0	0	0	0	0	0	0	0	0	5	0	0	0	0	9	0	0	2	0	0	0	0	0	0	0	0	0	0	0	0	0	2
ASV_2044	0	0	0	0	0	0	0	1	0	0	0	49	0	0	0	0	0	0	0	0	0	0	0	0	0	0	0	0	0	0	0	0	0	0	0	0	0	0	0	0	0	0	0	0	0	0	0	0	0
ASV_2045	0	0	0	0	0	0	3	9	0	0	0	2	1	0	0	0	0	0	0	0	0	4	0	0	0	0	9	4	2	0	0	0	0	0	0	1	2	0	0	0	0	1	0	0	0	0	0	0	2
ASV_2047	0	0	0	0	0	0	0	0	0	1	0	0	7	6	0	0	0	0	0	0	1	0	0	0	0	0	0	0	0	0	2	0	0	9	0	0	1	0	0	0	0	0	0	0	0	0	0	0	0
ASV_2048	0	0	0	0	0	0	1	0	0	0	0	39	0	0	0	0	0	0	0	0	0	0	0	0	0	0	0	0	0	0	0	0	0	0	0	0	0	0	0	1	0	0	0	0	0	0	0	1	2
ASV_2049	0	0	0	0	0	0	0	0	0	0	0	46	0	0	0	0	0	0	0	0	0	0	0	0	0	0	0	0	0	0	0	0	0	0	0	0	0	0	0	0	0	0	0	0	0	0	0	0	0
ASV_205	0	0	51	8	15	0	0	0	0	6	0	0	0	0	0	46	91	11	127	0	0	0	103	134	29	0	0	0	6	58	28	0	0	0	0	0	386	52	11	67	0	0	0	12	7	1	2	0	0
ASV_2050	0	0	0	0	0	0	0	0	0	0	0	49	0	0	0	0	0	0	0	0	0	0	0	0	0	0	0	0	0	0	0	0	0	0	0	0	0	0	0	0	0	0	0	0	0	0	0	1	0
ASV_2051	0	0	0	0	0	0	0	0	0	0	0	0	2	0	2	0	0	0	0	0	7	1	0	0	0	0	0	0	1	0	0	0	0	0	0	1	0	0	0	0	0	0	0	0	0	0	0	2	0
ASV_2052	0	0	0	0	0	0	0	0	0	0	0	0	0	0	5	0	0	0	0	1	0	0	0	0	0	0	0	0	0	0	0	0	0	0	0	0	0	0	0	0	0	0	0	0	0	0	0	0	0
ASV_2053	0	0	0	0	0	0	0	0	0	0	0	0	2	0	6	0	0	0	0	0	0	0	0	0	0	0	0	1	0	0	0	0	0	0	0	0	0	0	0	1	0	0	0	0	0	0	0	0	0
ASV_2054	0	0	0	0	0	0	4	0	0	0	0	0	1	0	1	1	0	0	0	2	11	2	1	1	0	3	4	7	0	0	0	0	0	0	0	0	0	0	0	0	1	2	0	1	0	0	0	2	0
ASV_2055	0	0	0	0	0	0	0	0	0	0	0	0	0	0	0	0	0	0	0	0	1	0	0	0	0	0	0	16	0	0	0	1	0	0	0	0	0	0	0	0	0	0	0	0	0	0	0	0	0
ASV_2056	0	0	0	0	0	0	1	0	0	0	0	0	0	0	0	0	0	0	0	0	0	0	0	0	0	0	0	0	0	0	0	0	9	0	0	0	0	0	0	0	0	0	0	0	0	0	0	0	0
ASV_2057	0	0	0	0	0	0	5	0	0	0	0	0	0	0	0	0	0	0	0	0	0	0	0	0	0	0	0	0	0	0	0	0	0	0	0	0	0	0	0	0	0	0	0	0	0	0	0	1	0
ASV_2058	0	0	0	0	0	0	0	0	0	0	0	0	0	0	0	0	0	0	0	0	0	0	0	0	0	0	0	0	0	0	0	0	0	0	0	0	0	0	0	0	0	0	0	0	0	0	0	0	0
ASV_2059	0	0	0	0	0	0	0	0	0	0	0	0	0	0	0	0	0	0	0	0	0	0	0	0	0	0	0	0	0	0	0	0	0	0	0	0	0	0	0	0	0	0	0	0	0	0	0	0	0
ASV_206	0	33	44	0	8	58	2	0	20	37	9	0	0	0	20	6	0	1	0	8	1	104	5	0	5	141	1	0	61	89	106	0	0	0	61	40	0	0	0	1	911	0	4	54	0	2	18	36	0
ASV_2060	1	1	0	0	0	1	0	0	0	0	0	1	1	0	0	0	0	0	0	0	0	5	0	0	0	0	0	0	0	0	0	0	2	6	0	2	0	0	0	0	0	0	1	0	0	0	0	6	0
ASV_2061	48	0	0	0	0	0	0	0	0	0	0	0	3	0	0	0	0	5	0	0	0	0	0	0	0	0	0	0	0	0	0	0	0	0	0	0	0	2	0	0	0	0	0	0	0	0	0	0	0
ASV_2062	1	0	2	0	0	0	0	0	0	0	0	0	0	7	0	0	0	1	0	0	0	0	0	0	0	0	0	0	0	0	0	0	0	0	0	0	0	0	0	0	0	0	0	0	0	0	0	0	0
ASV_2063	1	0	0	0	0	0	0	0	0	0	0	0	0	0	0	0	0	0	0	0	0	2	0	0	0	0	4	0	0	0	0	2	0	0	0	0	0	0	0	0	0	0	0	0	0	0	0	0	0
ASV_2064	0	5	0	0	0	0	0	0	0	0	0	0	2	3	0	0	0	0	0	0	0	0	0	0	0	0	0	0	0	0	0	0	1	0	0	0	0	0	0	0	0	0	0	0	0	0	0	0	0
ASV_2065	0	0	4	0	0	0	0	0	0	0	0	0	0	0	0	0	0	0	0	0	0	0	53	0	0	1	0	0	0	1	0	0	0	0	0	0	0	0	0	2	0	0	0	0	0	0	0	0	0
ASV_2066	0	0	1	0	0	0	0	0	0	0	0	0	0	0	0	0	0	0	0	0	0	1	0	0	0	0	0	0	0	0	0	0	0	0	0	0	0	0	0	0	0	1	0	0	0	0	0	0	0
ASV_2067	0	0	1	0	0	0	0	0	0	0	0	0	0	0	0	0	0	0	0	0	0	0	0	0	0	0	0	0	0	0	0	0	0	0	0	0	1	0	1	0	0	0	0	0	0	1	0	0	0
ASV_2069	0	0	0	0	2	0	0	0	0	1	0	0	0	0	0	0	1	0	3	0	0	0	1	5	0	0	0	0	0	0	4	0	0	0	0	0	1	5	0	11	0	0	0	0	0	0	0	0	0
ASV_207	0	0	1	1	2	21	4	0	0	0	0	2	0	0	0	13	3	200	25	0	1	0	0	36	1	3	1	0	5	0	1	0	0	0	0	0	190	6	86	6	0	0	0	0	0	0	0	0	120
ASV_2070	0	0	0	0	0	10	4	0	0	0	0	0	0	0	0	0	0	0	0	0	0	0	0	0	0	7	1	8	0	0	0	0	0	0	0	0	0	0	0	0	0	0	0	0	0	0	0	8	9
ASV_2071	0	0	0	0	0	3	10	4	0	0	0	0	21	0	2	0	0	0	1	3	0	1	0	0	0	2	0	2	0	0	0	0	0	4	0	0	0	0	0	0	0	0	0	0	0	0	0	1	7
ASV_2072	0	0	0	0	0	8	3	0	0	0	0	0	0	0	0	0	0	0	0	0	0	0	0	0	0	3	2	5	0	0	0	0	0	0	6	0	0	0	0	0	0	0	0	0	0	0	0	1	2
ASV_2073	0	0	0	0	0	44	0	0	0	0	0	0	0	0	0	0	0	0	0	0	0	0	0	0	0	13	0	0	0	0	0	0	0	0	0	0	0	0	0	0	0	0	0	0	0	0	0	0	0
ASV_2075	0	0	0	0	0	44	2	0	0	0	0	0	0	0	0	0	0	0	0	0	0	0	0	0	0	6	0	1	0	0	0	0	5	0	0	2	3	0	0	0	0	0	0	0	0	0	0	0	0
ASV_2076	0	1	0	0	0	13	2	0	0	0	0	0	0	0	0	0	0	0	0	0	0	3	0	0	0	9	1	9	0	0	0	0	0	0	0	0	0	0	0	0	0	0	0	0	0	0	0	4	0
ASV_2077	0	0	0	0	0	25	4	0	0	0	0	0	0	0	0	0	0	0	0	0	0	0	0	0	0	6	8	8	0	0	0	0	0	0	0	0	0	0	0	0	0	0	0	0	0	0	0	1	3
ASV_2078	0	0	0	0	0	33	0	0	0	0	0	0	0	0	0	0	0	0	0	0	0	0	0	0	0	12	0	0	0	0	0	0	0	0	0	0	0	0	0	0	0	0	0	0	0	0	0	0	0
ASV_208	18	6	10	2	29	15	0	0	128	8	15	33	9	17	12	2	1	90	5	11	6	9	2	0	76	9	3	0	575	8	11	1	9	23	11	5	7	5	19	0	26	2	16	5	1	36	9	4	32
ASV_2081	0	0	0	0	1	0	13	0	0	0	0	0	4	0	0	0	0	0	0	0	0	0	0	0	0	4	5	4	0	0	0	0	0	0	0	4	0	1	0	0	0	1	0	0	0	0	0	1	0
ASV_2082	0	0	0	0	0	0	12	6	0	0	0	0	1	0	0	0	0	0	0	0	0	0	0	0	0	0	0	1	0	0	0	0	0	0	0	4	0	0	0	0	0	0	0	0	0	0	0	0	27
ASV_2083	0	0	0	0	0	0	3	0	0	1	0	0	1	12	0	0	0	0	0	0	0	0	0	0	0	0	0	0	0	1	0	0	0	0	0	0	0	0	0	0	0	0	0	1	0	0	0	0	10
ASV_2084	1	1	0	0	0	0	2	2	0	1	0	0	0	0	0	0	0	0	1	8	0	3	0	6	0	0	3	1	4	0	7	0	0	1	5	4	2	0	3	1	0	0	0	0	3	0	1	3	0
ASV_2085	1	5	0	0	0	2	22	0	0	0	0	0	0	0	0	0	0	0	1	2	1	24	0	0	0	4	8	4	0	0	0	0	0	0	0	0	0	0	1	0	2	1	2	0	0	1	0	0	3
ASV_2086	0	0	0	0	0	0	1	3	0	0	0	0	0	0	1	0	0	0	0	0	0	0	0	2	0	1	1	8	0	0	0	0	0	0	0	0	37	0	0	0	0	0	0	0	0	0	0	0	2
ASV_2087	0	0	0	0	0	0	12	3	0	0	0	0	0	0	0	0	0	0	0	0	0	0	0	0	0	1	12	27	0	0	0	0	0	0	0	0	0	0	0	0	0	0	0	1	0	0	0	6	2
ASV_2088	0	0	1	0	0	1	0	0	2	1	1	0	0	1	0	0	0	1	1	0	0	4	0	0	0	0	0	0	3	1	3	0	0	0	0	0	0	0	3	0	0	0	0	0	0	0	0	2	0
ASV_2089	0	0	0	0	1	0	0	0	0	4	2	0	0	0	0	0	0	0	0	0	0	0	0	0	0	0	0	0	0	1	9	0	0	0	0	0	0	0	0	0	0	0	0	0	0	0	0	0	0
ASV_209	0	0	0	6	1782	4	0	0	635	14	0	0	0	0	0	0	0	0	1	2	0	0	0	5	2	0	3	0	1	61	0	0	0	0	0	0	3	0	0	0	2	0	0	0	1	4	27	4	1
ASV_2090	0	0	0	0	0	0	0	0	0	0	0	8	2	0	0	0	0	0	0	0	0	0	0	0	0	0	3	1	0	0	0	0	0	0	0	0	0	0	0	0	0	0	0	0	0	0	0	0	2
ASV_2091	0	0	0	0	0	0	0	0	0	0	0	8	0	0	0	0	0	0	0	0	0	0	0	0	0	0	0	0	0	0	0	0	0	0	0	0	0	0	0	0	0	0	0	0	0	0	0	0	0
ASV_2092	0	0	0	0	0	0	1	0	0	0	0	0	0	53	0	0	0	0	0	0	0	0	0	0	0	0	0	0	0	0	0	0	0	0	0	0	0	0	0	0	0	0	0	0	0	0	0	0	0
ASV_2093	0	0	0	0	0	0	0	0	0	0	0	0	0	0	5	0	0	0	0	0	0	0	0	0	0	0	0	0	0	0	0	0	0	0	0	0	0	0	0	0	0	0	0	0	0	0	0	0	0
ASV_2094	0	1	0	0	0	1	1	0	0	0	0	0	0	0	0	0	0	0	2	0	0	0	0	0	0	1	0	0	0	0	0	0	0	0	0	0	0	0	0	1	0	1	0	4	0	0	0	0	0
ASV_2095	0	0	0	0	0	0	2	0	0	0	0	0	0	0	0	0	0	0	0	0	1	0	0	2	0	0	0	0	0	0	0	0	0	0	0	0	0	0	0	0	0	0	0	0	0	0	0	0	2
ASV_2096	0	0	0	0	0	0	0	0	0	0	0	0	0	0	0	0	0	0	0	0	0	0	0	0	0	0	0	0	64	0	0	0	0	0	0	0	0	0	0	0	0	0	0	0	0	0	0	0	0
ASV_2097	0	0	0	0	0	0	0	0	0	0	0	0	0	0	0	0	0	0	0	0	0	0	0	0	0	0	0	0	0	0	0	0	0	0	0	0	1	0	0	0	0	0	0	0	0	0	0	0	0
ASV_2098	0	0	0	0	0	0	0	0	0	0	0	0	0	0	0	0	0	0	0	0	0	0	0	0	0	0	0	0	0	0	0	0	0	0	0	0	0	0	0	0	0	0	0	0	0	0	0	0	0
ASV_2099	0	0	0	0	0	0	0	0	0	0	0	0	0	0	0	0	0	0	0	0	0	0	0	0	0	0	0	0	0	0	0	0	0	0	0	0	0	0	0	0	0	0	0	0	0	0	0	0	0
ASV_21	3	10	28	29	257	207	30	3	167	483	11	29	1	16	16	6	20	31	607	23	33	21	62	686	274	7548	3	129	254	1518	99	8	1098	3	17	437	185	277	227	12447	20	41	10	5	484	1088	3963	35	82
ASV_210	0	4	14	0	0	43	223	4	0	0	0	0	0	5	0	0	0	1	32	0	2	2	178	5	0	37	191	301	1	0	2	0	0	0	0	1	2	5	7	37	0	0	0	0	1	0	1	54	107
ASV_2100	0	0	0	0	0	0	1	0	0	0	0	0	0	0	0	0	0	0	0	0	0	0	0	0	0	0	0	0	0	0	0	0	0	0	0	0	0	0	0	0	0	0	0	0	0	0	0	0	0
ASV_2101	0	0	0	0	0	0	0	0	0	0	0	0	0	0	0	0	0	0	0	0	0	0	0	0	0	0	0	0	0	0	0	0	0	0	0	0	0	0	0	0	0	0	0	0	0	0	0	0	0
ASV_2103	34	0	0	0	0	0	1	0	0	0	0	0	0	0	0	0	0	0	0	0	0	0	0	0	0	0	0	1	0	0	0	0	0	0	0	0	0	0	0	0	0	0	0	0	0	0	0	0	5
ASV_2104	0	0	2	0	0	1	0	0	0	0	0	0	0	0	0	0	0	0	0	0	0	0	40	8	0	0	0	0	0	0	1	0	0	0	0	0	0	0	0	0	0	0	0	0	0	0	0	0	0
ASV_2105	0	0	1	2	0	0	0	0	0	0	1	0	1	3	0	0	0	0	0	0	0	3	0	0	0	0	1	0	0	0	0	0	0	2	0	0	0	0	0	0	0	0	0	2	3	0	0	0	1
ASV_2106	0	0	1	0	0	4	0	6	0	0	0	0	0	0	0	0	0	0	0	0	1	0	2	1	0	1	0	2	0	0	0	0	5	0	3	0	1	0	0	1	0	0	0	0	0	0	0	0	0
ASV_2107	0	0	0	0	0	10	6	3	0	0	0	0	0	0	0	0	0	0	0	0	0	1	0	0	0	4	4	10	0	0	0	0	0	0	0	0	0	0	0	1	0	0	0	0	0	0	0	2	5
ASV_2108	0	0	0	0	0	1	0	1	0	0	1	0	0	0	0	0	0	0	0	0	0	0	0	0	0	0	2	2	2	1	0	1	0	0	16	0	0	1	0	0	0	0	0	0	0	0	1	1	2
ASV_2109	0	0	0	0	0	4	6	2	0	1	0	1	0	0	0	0	0	0	1	0	0	1	0	0	0	0	1	16	0	1	1	0	0	0	0	3	0	0	0	0	0	0	0	0	0	0	0	0	1
ASV_211	57	84	20	2	20	10	28	16	240	39	46	57	63	81	13	2	2	15	0	4	18	22	3	3	2	1	5	2	196	36	55	21	28	151	8	25	1	32	0	1	0	7	13	8	5	15	5	10	9
ASV_2110	0	0	0	0	0	28	0	0	0	0	0	0	0	0	0	0	0	0	0	0	0	0	0	0	0	12	0	0	0	0	0	0	0	0	0	0	0	0	0	0	0	0	0	0	0	0	0	0	0
ASV_2111	0	0	0	0	0	11	5	0	0	0	0	0	0	0	0	0	0	0	0	0	0	0	0	0	0	2	5	10	0	0	0	0	0	1	0	0	0	0	0	0	0	0	0	0	0	0	0	6	0
ASV_2112	7	0	0	0	0	24	1	0	0	0	0	0	0	0	0	0	0	0	0	0	0	0	0	0	0	13	0	1	0	0	0	0	0	7	0	0	0	0	0	0	0	0	0	0	0	0	0	0	1
ASV_2113	0	0	0	0	0	7	3	1	0	0	0	0	0	2	0	0	0	0	0	0	0	0	0	0	0	8	19	15	0	0	0	0	0	0	0	0	0	0	0	1	0	0	0	0	0	0	0	6	1
ASV_2114	0	0	0	0	0	0	7	0	0	0	0	0	5	0	0	0	0	0	0	2	1	0	0	0	0	0	1	3	0	0	0	0	0	0	0	1	0	2	0	0	0	0	0	0	0	0	0	0	0
ASV_2115	0	4	0	0	0	3	5	0	0	0	0	0	5	0	0	0	1	0	0	1	6	13	0	0	0	1	2	1	3	1	2	0	0	0	0	0	0	0	0	0	0	0	0	0	0	0	0	5	2
ASV_2116	0	0	0	0	0	0	3	0	0	0	0	0	1	0	2	0	0	1	0	1	0	0	0	18	0	0	1	0	1	1	0	0	3	7	1	0	0	2	0	4	0	0	0	0	0	0	0	1	0
ASV_2117	1	0	0	0	0	10	17	4	0	0	0	0	1	0	0	0	0	0	0	0	0	2	0	0	0	4	3	1	0	0	0	0	0	1	0	0	0	0	0	0	0	0	0	0	0	0	0	0	30
ASV_2118	0	1	0	0	0	1	7	0	0	0	0	0	2	0	2	0	0	0	0	0	0	3	0	0	0	0	2	1	0	0	0	0	0	0	0	0	0	0	0	0	0	0	0	1	0	0	0	0	6
ASV_2119	0	0	0	0	0	0	2	0	0	0	0	0	0	0	0	0	0	0	0	0	0	0	0	0	0	0	4	5	0	0	0	0	0	0	0	0	0	0	0	0	0	0	0	0	0	0	0	4	1
ASV_212	0	0	0	0	0	0	1	3	6	0	0	0	0	0	0	0	0	0	1	0	0	0	0	0	0	0	0	5	918	0	0	1	0	0	0	0	0	0	1	7	0	0	0	0	0	0	0	0	0
ASV_2120	2	0	0	0	0	0	2	0	0	0	0	0	2	0	2	0	0	0	0	1	0	0	0	0	0	0	7	13	0	0	0	0	2	0	0	0	0	0	0	0	0	0	0	0	0	0	0	4	0
ASV_2121	0	0	0	0	0	0	9	0	0	0	0	0	0	0	0	0	0	0	0	0	0	0	0	0	0	0	0	5	0	0	0	0	0	0	0	0	9	0	0	0	0	3	0	0	0	0	0	0	0
ASV_2122	0	0	0	0	0	0	0	0	3	0	1	1	0	2	0	0	0	0	0	0	0	0	0	0	0	0	0	0	0	0	0	0	0	0	0	0	0	0	0	2	0	0	0	0	0	0	0	0	0
ASV_2123	0	0	0	0	0	0	0	0	0	3	0	0	0	0	0	0	0	0	0	0	0	0	0	0	0	0	0	0	0	0	25	0	0	0	0	0	0	0	0	0	0	0	0	0	0	0	0	0	0
ASV_2124	2	0	0	0	0	0	0	0	0	0	0	3	1	0	0	0	0	0	0	0	0	0	0	1	0	0	0	3	1	0	0	5	0	0	0	0	0	0	0	0	0	0	0	0	0	0	0	0	0
ASV_2125	0	0	0	0	0	0	2	0	0	0	0	3	0	0	0	1	0	0	0	0	0	0	0	0	0	13	0	2	0	0	0	0	0	0	0	0	0	0	0	0	0	0	0	0	0	0	0	45	3
ASV_2126	0	0	0	0	0	0	11	0	0	0	0	2	0	0	2	0	0	0	0	0	2	0	0	0	0	1	1	3	0	0	0	0	0	0	0	0	0	0	0	0	0	0	0	0	0	0	0	2	4
ASV_2127	0	0	0	0	0	0	0	0	0	0	0	55	0	0	0	0	0	0	0	0	0	0	0	0	0	1	0	0	0	0	0	0	0	0	0	0	0	0	0	0	0	0	0	0	0	0	0	0	0
ASV_2128	0	0	0	0	0	0	0	0	0	0	0	41	0	0	0	0	0	0	0	0	0	0	0	0	0	0	0	0	0	0	0	0	0	0	0	0	0	0	0	0	0	0	0	0	0	0	0	0	0
ASV_2129	0	0	0	0	0	1	0	0	0	0	0	2	0	0	0	0	0	0	0	0	0	0	0	0	0	0	0	0	0	0	0	0	0	0	0	0	0	0	0	0	0	0	0	0	0	0	0	0	3
ASV_213	3	0	3	0	0	13	0	0	10	0	4	0	0	71	41	0	3	105	220	0	0	0	0	16	0	0	0	0	3	1	0	0	0	1	0	0	0	1	9	160	0	0	6	0	0	0	1	0	15
ASV_2130	0	0	0	0	0	0	0	0	0	0	0	43	0	0	0	0	0	0	0	0	0	0	0	0	0	0	0	0	0	0	0	0	0	0	0	0	0	0	0	0	0	0	0	0	0	0	0	0	0
ASV_2131	0	0	0	0	0	0	0	1	0	0	0	0	0	0	1	0	1	0	0	0	0	0	0	0	0	0	0	0	0	0	5	0	0	0	0	0	1	3	0	0	0	0	0	0	0	0	0	0	0
ASV_2132	0	0	0	0	0	0	0	0	0	0	0	0	0	0	7	0	0	0	0	0	0	0	0	0	0	0	0	0	0	0	0	0	0	0	10	1	0	0	0	0	0	0	0	1	0	0	0	0	1
ASV_2133	0	0	0	0	0	0	1	0	0	0	0	0	0	0	4	0	0	0	0	1	4	0	0	0	0	0	0	0	0	0	0	0	0	0	0	0	0	0	0	0	0	0	0	0	0	0	0	0	4
ASV_2134	0	0	0	0	0	1	12	1	0	0	0	2	5	0	2	0	0	0	0	1	1	0	0	0	0	0	0	5	1	0	1	0	0	0	0	0	1	1	0	0	0	0	0	0	0	0	0	1	8
ASV_2135	0	0	0	0	0	0	0	0	0	2	0	0	0	0	2	0	0	0	0	0	0	0	0	0	0	0	0	0	0	2	0	0	0	0	1	16	0	0	0	0	0	0	0	0	0	0	0	0	0
ASV_2137	0	0	0	0	0	0	0	0	0	0	0	0	0	0	0	0	0	0	0	0	0	0	0	0	0	0	0	0	0	0	0	0	5	0	0	0	0	0	0	0	0	0	0	0	0	0	0	0	0
ASV_2139	0	0	0	0	0	0	0	0	0	0	0	0	0	0	0	0	0	0	0	0	0	0	0	0	0	0	0	0	0	0	0	0	0	0	0	0	0	0	0	0	0	0	0	0	0	0	0	0	0
ASV_214	0	0	0	36	34	21	76	21	0	0	0	72	0	0	0	0	1	1	0	1	0	0	0	0	6	0	21	29	6	0	0	0	3	0	0	0	0	0	9	2	1	0	0	0	0	1	6	6	29
ASV_2140	0	0	0	0	0	0	1	0	0	0	0	0	0	0	0	0	0	0	0	0	0	0	0	0	0	1	0	2	0	0	0	0	0	0	0	0	0	0	0	0	0	0	0	0	0	0	0	0	1
ASV_2141	3	0	0	0	0	0	1	0	0	0	0	0	0	0	0	0	0	0	0	0	0	0	0	0	0	0	0	1	0	0	0	0	0	0	0	0	0	0	0	0	0	0	0	0	0	0	0	0	0
ASV_2142	1	0	0	0	0	0	0	0	0	1	0	0	0	0	0	0	0	0	0	0	0	2	0	0	0	0	1	1	0	0	0	0	0	0	21	0	1	0	0	0	0	0	0	2	0	0	0	3	0
ASV_2143	30	0	0	0	0	0	2	4	0	0	0	0	0	0	0	0	0	1	0	0	0	0	0	0	0	2	7	7	0	0	0	0	0	0	0	0	0	0	0	0	0	0	0	0	0	0	0	7	0
ASV_2144	4	5	0	0	0	1	15	4	0	0	0	0	6	1	0	0	0	1	0	0	0	3	0	0	0	0	11	6	0	0	0	0	0	0	0	0	0	1	0	0	0	0	0	0	0	0	0	5	19
ASV_2145	5	0	0	0	0	0	0	0	0	0	0	0	0	0	0	0	0	0	0	0	0	0	0	0	0	0	0	0	0	0	0	0	0	0	7	0	0	0	0	0	0	0	0	0	0	0	0	0	0
ASV_2146	0	8	0	0	0	0	0	0	0	0	0	0	0	0	0	0	0	0	0	0	0	0	0	0	0	0	0	0	0	0	0	0	0	0	0	4	0	0	0	0	0	0	0	2	0	0	0	15	0
ASV_2147	2	2	0	0	0	1	5	0	0	1	0	0	0	0	0	0	0	0	0	0	0	1	0	0	0	1	8	32	0	0	0	0	0	0	0	0	0	0	0	0	1	0	0	0	0	0	0	3	2
ASV_2148	0	2	0	0	0	0	1	0	0	0	0	0	0	0	3	0	0	0	0	1	6	2	0	0	0	0	0	2	0	0	0	0	0	0	6	0	0	0	0	0	0	0	0	0	0	0	0	0	0
ASV_2149	1	0	1	0	1	0	0	0	0	0	0	0	4	8	0	1	1	2	0	0	0	1	0	0	3	0	0	0	0	0	0	0	1	2	0	1	1	0	0	0	0	0	0	0	0	1	0	0	0
ASV_215	11	1	28	2	3	64	2	4	135	66	5	9	0	3	2	22	3	103	13	44	255	1	2	3	30	68	2	0	439	33	40	4	1	3	0	2	19	5	26	10	125	1	2	1	2	24	2	1	4
ASV_2150	0	12	40	0	0	0	0	0	0	0	0	0	0	0	0	0	0	4	0	0	0	0	2	0	0	0	0	0	0	0	0	0	0	0	0	1	0	0	1	0	0	0	0	0	0	0	0	0	0
ASV_2151	0	0	0	2	1	0	0	0	0	1	0	0	0	0	0	0	0	0	2	0	0	0	7	0	0	0	0	0	0	0	0	0	0	0	0	1	16	0	8	12	0	0	0	0	0	1	0	0	0
ASV_2152	0	0	0	7	0	3	0	0	0	0	0	0	0	2	1	4	5	11	1	0	0	0	0	0	0	0	0	0	0	0	0	0	0	0	0	1	1	1	4	5	0	0	1	0	0	4	0	1	0
ASV_2153	0	0	0	1	2	1	0	0	0	0	0	0	0	1	0	0	0	2	0	0	0	0	1	0	0	0	0	0	1	0	0	1	0	1	0	0	0	0	4	1	0	0	0	0	0	0	0	0	0
ASV_2154	0	0	1	0	1	0	0	0	1	2	0	0	0	0	0	0	0	1	1	0	0	0	0	0	0	0	0	0	0	18	2	0	0	0	0	0	4	2	1	0	0	0	0	0	1	0	0	0	0
ASV_2155	0	0	0	0	0	2	18	3	0	2	2	0	0	0	0	0	0	0	0	0	0	0	0	0	0	3	8	6	1	0	0	2	0	0	0	0	0	0	0	0	0	0	0	0	1	0	0	4	8
ASV_2157	0	0	0	0	0	16	5	1	0	0	0	0	0	0	0	0	0	0	0	0	0	0	0	0	0	5	1	1	0	0	0	0	0	0	1	0	0	0	0	0	0	0	0	0	0	0	0	1	1
ASV_2158	0	0	0	0	0	2	6	0	0	0	0	0	0	0	0	0	0	0	0	0	0	0	0	0	0	3	5	12	0	0	0	0	0	0	0	0	0	0	0	0	0	0	0	0	0	0	0	3	0
ASV_2159	0	0	0	0	0	2	1	2	0	0	0	0	0	0	0	0	0	0	1	0	0	2	0	0	0	7	6	2	1	0	0	0	0	0	0	0	0	0	0	2	0	0	0	0	0	0	0	3	0
ASV_216	0	0	10	27	1	0	9	1	54	118	0	1	3	2	0	0	0	1	9	0	0	0	101	1153	0	0	0	15	10	253	2	17	126	3	0	1	0	0	19	39	0	5	0	0	391	33	7	1	8
ASV_2161	1	0	0	0	1	3	1	0	0	0	0	4	0	0	0	0	0	0	0	0	0	1	0	0	0	0	0	0	0	0	0	0	0	0	0	0	0	0	0	0	0	0	0	0	1	0	0	0	0
ASV_2162	0	0	0	0	0	4	9	0	0	0	0	0	0	0	0	0	0	0	0	0	0	0	0	0	0	2	6	16	0	0	0	0	0	0	0	0	0	0	0	0	0	0	0	0	0	0	0	7	1
ASV_2163	0	0	0	0	0	24	0	0	0	0	0	0	0	0	0	0	0	0	0	0	0	0	0	0	0	6	0	10	0	0	0	0	0	0	0	0	0	0	0	0	0	0	0	0	0	0	0	1	0
ASV_2165	0	0	0	0	0	4	16	3	0	0	0	0	1	0	1	0	0	0	0	0	4	0	0	0	0	0	3	2	1	0	0	0	0	0	0	0	0	0	0	0	0	0	0	0	0	0	0	1	38
ASV_2166	0	0	0	0	0	0	8	5	1	0	1	0	0	0	0	0	0	0	0	0	0	4	0	0	0	0	5	6	1	0	0	3	2	0	0	4	1	0	0	0	0	0	0	0	0	0	0	0	0
ASV_2167	0	0	0	0	0	2	11	0	0	0	0	0	0	0	0	0	0	0	0	0	0	0	0	0	0	2	2	0	0	0	1	0	0	0	0	0	0	0	0	0	0	0	0	0	0	0	0	1	20
ASV_2168	0	1	0	0	0	1	3	0	0	1	0	0	2	0	1	0	0	0	0	0	0	2	0	0	0	0	1	0	0	0	0	0	0	0	0	0	0	0	0	0	0	0	0	0	0	0	0	0	0
ASV_2169	0	0	0	0	0	0	0	3	0	0	1	0	0	0	1	0	0	1	1	0	0	0	0	1	0	2	0	0	2	3	1	0	0	0	8	0	1	0	1	1	0	0	0	3	0	0	0	0	0
ASV_217	4	42	151	3	17	10	2	6	229	75	5	1	10	4	31	17	1	6	9	4	63	51	21	5	6	4	0	1	454	23	11	1	0	12	20	65	8	19	17	0	13	3	6	10	5	29	8	4	0
ASV_2170	0	0	0	0	0	0	0	0	0	6	0	0	0	0	0	0	0	0	0	0	0	0	0	0	0	0	0	0	0	0	22	0	0	0	0	0	0	0	0	0	0	0	0	0	0	0	0	0	0
ASV_2171	0	0	0	0	0	0	0	0	0	2	0	0	0	0	0	0	0	0	0	0	0	0	0	0	0	0	0	0	0	0	25	0	0	0	0	0	2	0	0	0	0	0	0	0	0	0	0	0	0
ASV_2172	0	0	0	0	0	0	2	1	0	1	0	5	4	0	0	0	0	0	0	1	0	2	0	0	0	0	0	3	0	0	0	0	0	0	0	0	0	0	0	0	0	0	0	0	0	0	0	1	2
ASV_2173	0	0	0	0	0	0	1	0	0	0	0	39	0	0	0	0	0	0	0	0	0	0	0	0	0	0	1	0	0	0	0	0	0	0	0	0	0	0	0	0	0	0	0	0	0	0	0	0	2
ASV_2174	0	0	0	0	0	0	0	0	0	0	0	36	0	0	0	0	0	0	0	0	0	0	0	0	0	0	0	0	0	0	0	0	0	0	0	0	0	0	0	0	0	0	0	0	0	0	0	0	0
ASV_2175	1	0	0	0	0	0	0	0	0	0	3	0	3	1	5	0	0	0	1	0	0	0	2	0	0	0	0	0	0	0	0	0	0	0	0	0	0	0	1	0	0	0	0	0	0	0	0	0	0
ASV_2176	0	0	0	0	0	0	0	0	0	0	0	0	0	41	0	0	0	0	0	0	0	0	0	0	0	0	0	0	0	0	0	0	0	0	0	0	0	0	0	0	0	0	0	0	0	0	0	0	0
ASV_2177	0	0	0	0	0	0	2	0	0	0	0	0	0	0	2	0	0	0	0	0	0	0	0	0	0	0	0	1	0	0	0	0	0	0	1	0	0	0	0	0	0	0	0	0	0	0	0	0	0
ASV_2178	0	0	0	0	0	0	0	0	0	0	0	0	0	0	6	0	0	0	0	0	0	0	0	0	0	0	2	0	0	0	0	0	0	0	14	2	0	0	0	0	0	0	0	1	0	0	0	0	0
ASV_2179	0	0	0	0	0	0	0	0	0	0	0	0	0	0	1	0	1	0	0	0	6	0	0	0	0	0	0	0	0	0	0	0	0	5	0	2	1	0	0	0	0	0	0	0	0	0	0	0	0
ASV_218	0	18	25	8	2	8	7	3	4	31	3	74	9	52	2	5	12	4	0	0	20	58	17	38	1334	4	11	5	1	121	36	2	32	99	30	17	13	80	3	0	1	1	0	9	16	38	28	8	2
ASV_2180	0	0	0	0	0	0	0	0	0	0	1	0	2	0	0	2	1	0	1	0	0	3	0	1	11	0	1	0	7	0	5	0	0	2	0	0	3	2	0	0	0	0	0	0	3	0	0	0	0
ASV_2181	0	0	0	0	0	0	0	0	0	0	0	0	0	0	0	0	2	0	0	0	0	0	8	0	0	0	0	0	0	1	1	0	0	0	0	0	26	1	3	2	0	0	0	0	0	2	0	0	0
ASV_2182	0	0	0	0	0	0	0	0	0	0	0	0	0	0	0	1	0	1	0	0	0	0	1	1	0	0	0	0	5	0	3	0	0	0	0	0	0	0	0	1	0	0	0	0	2	0	0	0	0
ASV_2184	0	0	0	0	0	0	0	0	0	0	0	0	0	0	0	0	0	0	2	0	0	0	3	0	0	0	0	0	1	0	0	0	0	0	0	0	0	0	0	35	0	0	0	0	0	0	0	0	0
ASV_2185	0	0	0	0	0	0	0	0	0	0	0	0	1	0	0	0	0	0	0	0	0	0	0	0	0	0	2	0	0	0	0	0	0	0	16	1	0	0	0	0	0	0	0	0	0	0	0	0	0
ASV_2186	0	0	0	0	0	0	0	0	0	0	0	0	0	0	0	0	0	0	0	0	0	0	0	0	0	0	1	1	1	0	0	0	0	0	2	0	0	0	0	0	0	0	0	0	0	0	0	1	0
ASV_2187	0	0	0	0	0	0	2	4	0	0	0	0	1	0	0	0	0	0	0	0	0	0	0	0	0	0	0	8	0	0	0	0	2	0	0	0	5	0	0	0	0	1	0	0	0	0	0	1	6
ASV_2188	0	0	0	0	0	0	1	0	0	0	0	0	0	0	0	0	0	0	0	0	0	0	0	0	0	0	0	1	0	0	0	0	0	0	0	0	0	0	0	0	0	0	0	0	0	0	0	0	0
ASV_2189	0	0	0	0	0	0	0	0	0	0	1	0	0	0	0	0	0	0	0	0	0	0	0	0	0	0	0	0	0	0	0	0	0	0	0	0	0	0	0	0	0	0	0	0	0	0	0	0	0
ASV_219	0	0	2	8	1	0	65	0	0	177	3	0	0	0	0	0	0	0	14	2	0	0	0	28	137	0	3	354	1	37	282	1	2	0	0	1	3	0	0	901	4	0	0	0	17	455	7	0	173
ASV_2190	25	0	0	0	0	0	3	0	0	0	0	0	0	1	0	0	0	1	0	0	0	0	0	0	0	2	3	1	0	0	0	0	0	0	0	0	0	0	0	0	0	0	0	0	0	0	0	8	13
ASV_2191	10	0	0	0	0	0	12	2	0	0	0	0	0	0	0	0	0	2	0	0	0	0	0	0	0	0	9	3	0	0	0	0	0	0	0	0	0	0	0	0	0	0	0	0	0	0	0	1	3
ASV_2192	56	0	0	0	0	0	0	0	0	0	0	0	0	0	0	0	0	0	0	0	0	0	0	0	0	0	2	1	0	0	0	0	0	0	0	0	0	0	0	0	0	0	0	0	0	0	0	0	0
ASV_2193	7	0	0	0	0	0	0	4	0	0	0	0	0	0	1	0	0	0	0	2	0	0	0	0	0	0	0	0	0	0	0	0	0	0	0	0	0	0	0	0	0	0	0	14	0	0	0	1	1
ASV_2194	1	0	0	0	0	14	0	6	0	0	0	0	0	0	0	0	0	0	0	0	0	0	0	0	0	4	0	0	1	0	0	0	0	0	10	0	0	0	0	0	0	0	1	1	0	0	0	0	0
ASV_2195	0	4	0	0	0	0	0	2	0	0	0	1	0	0	0	0	0	0	0	0	0	1	0	0	0	0	0	4	0	0	0	0	0	0	0	0	0	0	0	0	0	0	0	0	0	0	0	0	0
ASV_2196	0	2	0	0	0	1	2	0	0	0	0	0	3	0	0	0	0	0	0	0	0	1	0	0	0	2	2	2	0	0	0	0	0	0	0	0	0	0	0	0	0	0	0	0	0	0	0	4	5
ASV_2197	0	0	1	0	0	5	2	0	0	0	0	0	0	1	0	0	0	0	0	0	0	0	0	3	0	15	1	1	0	0	0	0	0	0	0	0	1	0	0	0	0	0	0	0	0	0	0	14	0
ASV_2198	0	0	7	1	1	0	0	0	0	0	0	0	1	0	0	0	0	1	0	0	0	0	0	0	1	0	0	0	0	0	0	0	0	1	0	0	0	0	0	0	0	0	1	0	0	0	0	0	0
ASV_2199	0	0	0	1	0	0	0	0	0	0	0	0	0	0	0	0	0	0	29	0	0	0	0	9	0	0	0	0	0	2	3	0	0	0	0	0	4	0	0	34	0	0	0	0	0	0	0	0	0
ASV_22	12	53	309	69	125	16	390	158	103	663	88	33	49	20	15	103	138	199	348	36	35	92	193	64	831	18	35	329	4048	28	1468	60	3	50	50	15	238	375	266	64	2873	9	35	101	35	2388	46	14	139
ASV_220	0	9	20	6	8	41	5	2	10	28	6	71	28	36	1	2	5	10	25	0	17	11	42	12	31	42	8	1	4	48	2	178	177	53	54	66	66	300	152	31	5	11	9	2	14	96	74	8	5
ASV_2201	5	0	0	0	0	21	3	0	0	0	0	0	0	0	0	0	0	0	0	0	1	0	0	0	0	6	6	2	0	0	0	0	3	0	0	0	0	0	0	0	0	0	0	0	0	0	0	0	0
ASV_2202	0	0	0	0	0	11	4	0	0	0	0	0	0	0	0	0	0	0	0	1	0	3	0	0	0	1	1	0	1	0	0	1	0	0	0	0	0	0	0	0	0	0	0	0	0	0	0	1	1
ASV_2203	0	0	0	0	0	26	2	0	0	0	0	0	0	0	0	0	0	0	0	0	0	0	0	0	0	8	0	2	0	0	0	0	0	0	0	0	0	0	0	0	0	0	0	0	0	0	0	0	0
ASV_2204	0	0	0	0	0	1	11	0	0	0	0	0	0	0	0	0	0	0	0	0	0	0	0	0	0	1	3	11	0	7	0	0	0	0	0	0	0	0	0	0	0	0	0	0	0	0	0	2	5
ASV_2205	0	0	0	0	0	5	3	0	0	0	0	1	1	0	2	0	0	0	0	0	0	0	0	0	0	0	0	2	1	0	0	1	12	0	2	4	2	0	0	0	0	0	0	0	0	0	1	0	2
ASV_2206	0	1	0	0	0	19	1	1	0	0	0	0	2	0	2	0	0	0	0	0	0	0	0	0	0	4	0	0	0	0	0	0	0	0	0	0	0	0	0	0	0	0	0	0	0	0	0	1	0
ASV_2208	8	0	0	0	0	1	3	0	0	0	0	0	0	0	1	0	0	0	0	0	0	0	0	0	0	2	2	2	0	0	0	0	0	0	0	0	0	0	0	0	0	0	0	0	0	0	0	0	1
ASV_221	0	2	35	1	3	1	43	1	0	167	67	0	1	2	0	0	0	0	7	1	2	0	11	1	10	0	7	179	1	32	321	0	0	4	0	0	1	0	0	4	7	0	0	0	1	1	5	0	12
ASV_2211	0	3	0	0	0	3	16	0	0	0	0	0	0	0	0	0	0	0	0	1	1	7	0	0	0	0	3	0	1	0	0	0	0	0	0	0	0	0	0	0	0	1	0	3	0	0	0	18	1
ASV_2212	0	0	1	2	0	0	3	1	0	0	0	0	0	1	0	0	0	0	0	0	0	0	0	0	0	0	3	4	0	0	0	14	0	0	0	0	0	0	0	0	0	0	0	0	0	0	0	0	0
ASV_2213	0	0	0	0	0	0	8	1	0	0	0	0	1	0	0	0	0	0	0	0	0	0	0	0	0	0	4	1	0	0	0	0	0	0	0	0	0	0	0	0	0	0	0	0	0	0	0	0	2
ASV_2214	0	0	0	0	0	4	24	2	0	0	0	0	0	0	0	0	0	0	0	0	0	0	0	5	0	0	2	2	0	0	1	0	0	0	0	0	0	0	0	0	0	0	0	0	0	0	0	1	31
ASV_2215	0	0	0	0	0	0	2	0	0	0	0	0	0	5	1	0	0	0	0	0	0	0	0	0	0	0	2	0	0	0	0	0	0	0	18	0	7	0	0	0	0	0	0	0	0	0	0	0	0
ASV_2216	0	0	0	0	0	0	2	0	0	0	0	4	2	0	0	0	0	0	0	0	0	0	0	0	0	0	0	0	0	0	0	0	0	0	0	0	0	0	0	0	0	0	0	0	0	0	0	0	0
ASV_2217	0	0	0	0	0	0	0	19	0	0	0	0	0	0	0	0	0	0	0	0	0	0	0	0	0	0	0	1	0	0	0	0	0	0	3	0	0	0	0	0	0	0	0	0	0	0	0	0	0
ASV_2218	0	0	1	0	0	0	1	3	1	3	0	0	0	0	4	0	0	0	0	0	0	0	0	0	0	0	0	0	2	1	3	0	0	0	0	0	0	0	0	0	0	0	0	0	0	0	0	0	1
ASV_2219	0	0	0	0	0	0	0	6	0	0	1	0	0	0	0	0	0	0	0	0	0	0	0	0	0	0	0	0	0	0	0	0	0	0	0	0	0	0	0	0	0	0	0	0	0	0	0	0	0
ASV_222	0	0	8	4	5	3	0	0	4	211	406	15	20	8	0	3	7	2	8	0	0	0	0	14	95	11	1	0	65	64	566	0	9	28	5	6	11	0	15	14	0	0	0	0	8	25	10	2	0
ASV_2220	0	0	0	0	0	0	0	1	0	0	0	0	13	1	0	0	0	0	0	0	0	0	0	0	0	1	0	0	0	0	0	0	0	0	0	0	0	0	0	0	0	2	0	6	0	0	0	1	0
ASV_2221	0	0	0	0	0	0	0	25	0	0	0	0	0	0	0	0	0	0	0	0	0	1	0	0	0	0	3	0	0	0	0	0	0	0	0	0	0	0	0	0	0	0	0	0	0	0	0	0	0
ASV_2222	0	0	3	0	0	0	0	0	0	4	3	0	0	0	0	0	1	0	0	0	0	0	0	0	0	0	0	0	0	0	7	4	0	0	0	0	0	0	0	1	1	0	0	0	0	0	0	1	0
ASV_2223	0	0	0	0	0	0	0	0	0	1	0	0	0	0	0	0	0	0	0	0	0	0	0	0	0	0	0	0	10	2	0	0	0	0	0	0	0	0	0	0	0	0	0	0	0	0	0	0	0
ASV_2224	0	0	0	0	0	0	0	0	0	3	3	0	1	0	0	0	0	0	0	0	0	1	1	3	5	0	3	0	3	1	4	0	0	6	0	0	0	1	0	0	0	0	0	0	1	0	4	1	0
ASV_2225	0	0	0	0	0	0	0	0	0	11	0	0	0	0	0	0	0	0	0	0	0	0	0	0	0	0	0	0	0	10	0	0	0	0	0	0	0	0	0	0	0	0	0	0	0	0	0	0	0
ASV_2226	0	0	0	0	0	0	0	0	0	0	27	0	0	0	0	0	0	0	0	0	0	0	0	0	0	0	0	0	0	0	0	0	0	0	0	0	0	0	0	0	0	0	0	0	0	0	0	0	0
ASV_2227	0	0	0	0	0	0	1	0	0	0	0	1	0	0	7	0	0	0	0	0	0	1	0	0	0	0	3	2	0	0	0	0	0	0	0	0	0	0	0	0	0	0	0	0	0	0	0	0	3
ASV_2228	1	0	0	0	0	0	0	1	0	0	0	0	8	2	4	0	0	0	0	0	0	1	0	0	0	0	0	0	0	0	0	0	1	0	0	4	1	0	0	0	0	0	4	2	0	0	0	3	0
ASV_2229	2	3	0	0	0	1	0	2	0	0	0	0	5	2	0	0	0	0	0	0	0	8	0	0	0	0	1	1	0	0	0	0	0	1	0	0	0	0	0	0	0	0	0	2	0	0	0	1	2
ASV_223	0	0	0	0	0	0	0	1545	0	0	0	0	0	0	0	0	0	0	0	0	0	0	0	0	0	0	0	0	0	0	0	0	0	0	0	0	1	0	0	0	0	0	0	0	0	0	0	0	0
ASV_2230	0	0	0	0	0	0	0	0	0	0	0	0	0	44	0	0	0	0	0	0	0	0	0	0	0	0	0	0	0	0	0	0	0	0	0	0	0	0	0	0	0	0	0	0	0	0	0	0	0
ASV_2231	3	0	0	0	0	0	1	1	0	0	0	0	1	1	2	0	0	0	0	0	0	0	0	0	0	0	2	2	0	0	0	0	0	0	0	0	0	0	0	0	0	0	0	0	0	0	0	1	0
ASV_2232	0	0	0	0	0	0	0	0	0	0	0	0	0	47	0	0	0	0	0	0	0	0	0	0	0	0	0	0	0	0	0	0	0	0	0	0	0	0	0	0	0	0	0	0	0	0	0	0	0
ASV_2233	0	0	0	0	0	0	1	0	0	0	0	0	0	0	10	0	0	0	0	0	0	3	0	0	0	0	0	1	0	0	0	0	0	0	20	1	0	0	0	0	0	0	0	0	0	0	0	0	0
ASV_2234	0	0	0	0	0	0	0	0	0	0	0	0	1	3	8	0	0	0	0	0	15	0	1	0	0	0	0	4	0	0	0	0	1	0	0	0	0	0	0	0	0	0	0	0	0	0	0	0	0
ASV_2236	0	0	1	0	0	0	0	0	0	0	0	0	0	0	0	0	0	0	0	0	0	0	31	0	0	0	0	0	0	0	0	0	0	0	0	0	0	0	0	0	0	0	0	0	0	0	0	0	0
ASV_2237	0	0	0	0	0	0	0	0	0	0	0	0	0	0	0	0	0	0	0	0	0	0	0	0	0	16	0	1	0	0	0	0	0	0	0	0	0	0	0	0	0	0	0	0	0	0	0	72	0
ASV_2238	0	0	0	0	0	0	0	0	0	0	0	0	0	0	0	0	0	0	1	0	0	0	0	0	0	1	0	0	1	0	0	0	0	0	0	0	0	0	0	7	0	0	0	0	0	0	0	0	0
ASV_2239	0	0	0	0	0	0	0	1	0	0	0	1	0	0	0	0	0	0	0	0	0	0	0	0	0	0	1	0	0	0	0	0	5	0	0	1	0	0	0	0	0	0	0	0	0	0	0	0	0
ASV_224	0	1	0	0	0	0	7	0	0	0	0	0	0	0	2	0	144	11	0	0	0	1	3	2	1	0	2	0	0	0	0	1	0	0	2	1	0	2163	0	0	0	0	0	2	0	1	2	0	4
ASV_2240	0	0	0	0	0	0	0	0	0	0	0	1	0	0	0	0	0	0	0	0	0	0	0	0	0	0	0	0	0	0	0	0	7	0	0	0	0	0	0	0	0	0	0	0	0	0	0	0	0
ASV_2241	0	0	0	0	0	0	0	0	0	0	0	0	0	0	0	0	0	0	0	0	0	0	0	0	0	0	0	0	0	0	0	0	0	0	0	0	0	0	0	0	0	0	0	0	0	0	0	0	0
ASV_2242	0	0	0	0	0	0	0	0	0	0	0	0	0	0	0	0	0	0	0	0	0	0	0	0	0	0	0	0	0	0	0	0	0	0	0	0	0	0	0	0	0	0	0	0	0	0	0	0	0
ASV_2243	0	0	0	0	0	0	0	0	0	0	0	0	0	0	0	0	0	0	0	0	0	0	0	0	0	0	0	0	0	0	0	0	0	0	0	0	0	0	0	0	0	0	0	0	0	0	0	0	0
ASV_2244	0	0	0	0	0	0	0	0	0	0	0	0	0	0	0	0	0	0	0	0	0	0	0	0	0	0	0	0	0	0	0	0	0	0	0	0	0	0	0	0	0	0	0	0	0	0	0	1	0
ASV_2246	18	0	0	0	0	0	1	3	0	0	0	0	0	0	0	0	0	2	0	0	0	0	0	0	0	0	2	2	0	0	0	0	0	0	1	0	0	0	0	0	0	0	0	0	0	0	0	0	5
ASV_2247	1	0	1	0	0	0	0	0	1	0	0	0	0	0	0	0	0	0	1	0	0	0	0	0	0	4	0	0	1	0	0	0	0	0	0	0	0	0	0	4	0	0	0	0	1	0	0	0	0
ASV_2248	0	12	0	0	0	0	0	1	0	0	0	1	0	0	0	0	0	0	0	1	0	3	0	0	0	0	0	0	0	0	0	0	0	0	0	2	0	0	0	0	0	1	0	0	0	0	0	5	0
ASV_2249	4	2	0	0	0	0	0	2	0	0	0	0	0	0	0	1	0	0	0	0	7	0	0	0	0	0	0	0	0	0	0	0	0	0	0	0	0	0	0	0	0	1	5	0	0	0	0	1	0
ASV_225	22	2	12	3	1	55	2	3	18	18	27	11	2	30	67	0	23	1	20	0	8	0	1	2	0	2	1	1	5	4	40	0	1	5	4	8	0	3	4	7	0	12	16	1	3	5	5	18	14
ASV_2250	0	1	0	0	0	0	0	0	0	0	0	0	0	0	12	0	0	0	0	0	0	1	0	0	0	0	0	0	0	0	0	3	0	0	8	1	0	0	0	0	0	0	0	0	0	0	0	20	0
ASV_2251	0	1	0	0	0	0	0	1	0	0	3	1	1	0	0	0	0	0	0	0	0	0	0	5	0	0	0	0	0	0	0	0	0	0	0	0	0	0	0	0	0	5	1	0	0	0	0	0	0
ASV_2252	0	4	0	1	0	0	9	2	0	0	4	0	4	0	0	0	0	0	0	0	0	0	0	6	0	0	1	6	0	0	0	0	0	0	3	0	1	0	0	1	0	0	0	5	0	0	0	1	0
ASV_2253	0	7	0	0	0	0	2	4	0	0	0	1	0	0	0	0	0	0	0	0	11	0	0	4	0	0	2	0	0	0	0	0	0	0	0	0	4	0	0	0	1	0	0	1	0	0	0	0	3
ASV_2254	0	1	0	0	0	0	0	0	0	0	0	0	0	0	0	0	0	0	0	0	0	38	0	0	0	0	0	0	0	0	0	0	0	0	0	0	0	0	0	0	0	0	0	0	0	0	0	0	0
ASV_2255	0	1	12	0	0	4	1	0	2	0	0	51	7	13	0	1	0	40	0	0	1	0	0	0	0	0	0	0	2	0	0	0	3	14	0	0	2	0	0	0	0	0	0	0	0	0	2	3	0
ASV_2256	0	5	0	0	0	0	1	0	0	0	0	0	21	3	1	0	0	0	0	0	0	3	4	4	0	0	0	0	0	0	0	0	0	0	0	0	0	0	2	0	0	0	0	2	0	0	0	2	0
ASV_2257	0	2	0	0	0	16	4	2	0	0	0	0	0	0	0	0	0	0	0	0	0	0	0	1	0	4	1	4	0	0	0	2	0	3	0	0	0	0	0	0	0	0	0	0	0	0	0	6	4
ASV_2258	0	0	1	0	0	0	0	0	0	0	0	1	0	0	1	0	1	0	0	0	18	0	0	0	0	0	0	0	0	0	0	0	0	0	0	1	0	0	1	0	0	0	1	0	0	0	0	0	0
ASV_226	2	0	0	2	0	0	11	3	609	15	123	0	0	0	75	0	3	0	9	0	95	0	0	0	0	0	16	0	3	5	0	2	0	0	0	59	0	0	0	0	0	0	0	0	1	3	0	0	8
ASV_2262	0	0	0	0	0	41	0	0	0	0	0	0	0	0	0	0	0	0	0	0	0	0	0	0	0	7	0	0	0	0	0	0	0	0	0	0	0	0	0	0	0	0	0	0	0	0	0	0	0
ASV_2263	0	0	0	0	0	4	27	2	0	0	0	0	0	0	1	0	0	0	0	0	0	0	0	0	0	1	0	4	0	0	1	0	0	0	0	0	2	0	0	0	0	0	0	0	0	0	0	2	21
ASV_2264	0	1	0	0	0	11	5	0	0	0	0	1	3	3	7	0	0	0	0	0	0	1	0	0	0	19	0	0	0	0	0	0	1	1	0	3	0	0	0	0	0	0	3	2	0	0	0	23	2
ASV_2265	0	0	0	0	0	17	0	0	0	0	0	0	0	0	0	0	0	0	0	0	0	0	0	0	0	7	3	4	0	0	1	0	0	0	0	0	0	0	0	0	0	1	0	0	0	0	0	1	2
ASV_2266	0	0	0	0	0	33	1	0	0	0	0	1	0	0	0	0	0	0	0	0	0	0	0	0	0	7	1	0	0	0	0	0	0	0	0	0	0	0	0	0	0	0	0	0	0	0	0	0	0
ASV_2267	0	0	0	0	0	20	0	0	0	0	0	0	0	0	0	0	0	0	0	0	0	0	0	0	0	8	4	3	0	0	0	0	0	0	0	0	0	0	0	0	0	0	0	0	0	0	0	0	2
ASV_2268	0	0	0	0	3	1	0	0	2	0	0	0	0	0	0	0	1	0	0	0	1	0	0	4	0	0	0	0	0	4	0	0	0	0	0	0	0	0	0	0	0	0	1	0	0	0	1	0	0
ASV_2269	0	0	0	0	0	35	2	1	0	0	0	0	0	0	0	0	0	0	0	0	0	0	0	0	0	9	6	1	0	0	0	0	0	0	0	0	0	0	0	0	0	0	0	0	0	0	0	2	3
ASV_227	0	19	10	2	0	21	13	5	44	66	26	193	35	99	3	9	8	0	4	0	26	74	15	11	0	15	5	8	77	80	44	0	11	134	45	33	10	221	0	4	2	9	1	8	9	5	0	4	3
ASV_2271	0	0	0	0	0	2	0	0	1	2	0	0	0	0	0	0	0	0	0	0	0	0	0	0	0	1	2	0	0	7	1	0	0	0	0	2	5	6	0	0	0	0	0	0	0	0	0	0	0
ASV_2272	0	0	0	0	0	3	12	0	0	0	0	0	0	0	0	0	0	0	0	0	0	0	0	0	0	0	11	10	0	0	0	0	0	0	0	0	0	0	0	0	0	0	0	0	0	0	0	3	3
ASV_2273	0	0	0	0	0	0	11	0	0	0	0	0	0	0	0	0	0	0	0	0	0	0	0	0	0	3	7	14	0	0	0	0	0	0	0	0	0	0	0	0	0	0	0	0	0	0	0	3	4
ASV_2274	0	0	0	0	0	0	7	0	0	0	0	0	0	0	0	0	0	0	0	0	0	0	0	0	0	0	0	1	0	0	0	0	0	0	2	0	0	0	0	0	0	0	0	0	0	0	0	0	45
ASV_2275	0	1	0	0	0	1	14	1	0	0	0	0	0	0	0	0	0	0	0	0	0	1	0	0	0	1	10	4	0	0	0	0	0	4	0	0	10	0	0	0	0	0	0	0	0	0	0	0	6
ASV_2276	0	0	0	0	0	0	0	1	0	0	0	0	0	0	0	0	0	0	0	0	0	0	0	0	0	0	0	0	0	0	0	9	0	0	1	0	0	0	0	0	0	0	0	0	0	0	0	0	0
ASV_2277	0	0	0	0	0	0	0	0	0	2	1	0	0	0	0	0	0	0	0	0	0	0	0	0	0	0	0	0	0	0	4	0	0	0	0	0	0	0	0	0	0	0	0	0	0	0	0	0	0
ASV_2278	0	0	0	0	0	0	1	0	1	2	0	0	0	0	0	0	0	0	0	0	0	0	0	0	1	0	0	0	1	1	19	0	0	0	1	0	0	0	0	0	1	0	0	0	1	0	0	0	0
ASV_2279	0	0	0	0	0	0	0	0	0	0	24	0	0	0	0	0	0	0	0	0	0	0	0	0	0	0	0	0	0	0	0	0	0	0	0	0	0	0	0	0	0	0	0	0	0	0	0	0	0
ASV_228	0	5	0	0	0	25	0	9	686	0	1	41	4	20	15	3	13	0	0	0	0	0	0	0	0	13	0	0	745	0	0	0	1	23	22	1	2	0	0	0	0	0	0	1	0	0	0	1	0
ASV_2280	0	0	0	0	0	0	0	0	0	0	22	0	0	0	0	0	0	0	0	0	0	0	0	0	0	0	0	0	0	0	0	1	0	0	0	0	0	0	0	0	0	0	0	0	0	0	0	0	0
ASV_2281	0	0	0	0	0	0	0	0	0	0	19	0	0	0	0	0	0	0	0	0	0	0	0	0	0	0	0	0	0	0	0	0	0	0	0	0	0	0	0	1	0	0	0	0	0	0	0	0	0
ASV_2282	0	0	0	0	0	0	0	0	0	0	33	0	0	0	0	0	0	0	0	0	0	0	0	0	0	0	0	0	0	0	0	0	3	0	0	0	0	0	0	0	0	0	0	0	0	0	0	0	0
ASV_2283	0	0	0	0	0	0	3	1	0	0	0	4	1	0	3	0	0	0	0	0	0	1	0	0	0	0	5	4	0	0	0	0	0	0	0	0	0	0	0	0	0	0	0	0	0	0	0	1	1
ASV_2284	0	0	0	0	0	0	1	0	0	0	0	5	0	0	0	0	0	0	0	0	0	0	0	0	0	0	0	0	0	0	0	0	0	0	0	0	0	0	0	0	0	0	0	0	0	0	0	0	0
ASV_2285	0	0	0	0	0	0	0	0	0	0	0	6	0	0	0	0	0	0	0	0	0	0	0	0	0	0	0	1	0	0	0	0	0	0	0	0	0	0	0	0	0	0	0	0	0	0	0	0	0
ASV_2286	0	0	0	0	0	0	0	0	0	0	0	5	0	0	0	0	0	0	0	0	0	0	0	0	0	0	0	0	0	0	0	0	0	0	0	0	0	0	0	0	0	0	0	0	0	0	0	0	0
ASV_2287	0	1	0	0	0	0	2	0	0	0	0	1	2	0	2	0	0	0	0	0	0	1	0	0	0	2	0	2	0	0	0	0	0	0	0	0	0	0	0	0	0	0	0	1	0	0	0	1	0
ASV_2288	0	3	0	0	0	0	0	0	0	0	0	36	0	0	0	0	0	0	0	0	0	1	0	0	0	1	0	0	0	0	0	0	1	0	0	0	0	0	0	0	0	0	0	0	0	0	0	0	0
ASV_2289	0	0	0	0	0	0	0	0	0	0	0	39	0	0	0	0	0	0	0	0	0	0	0	0	0	0	0	2	0	0	0	0	0	1	0	0	0	0	0	0	0	0	0	0	0	0	0	0	0
ASV_2290	0	0	0	0	0	0	0	0	0	0	0	0	1	40	0	0	0	0	0	0	0	0	0	0	0	0	0	0	0	0	0	0	0	0	0	0	0	0	0	0	0	0	0	0	0	0	0	0	0
ASV_2291	0	0	0	0	0	0	2	0	0	0	0	2	2	0	1	0	0	0	0	0	4	0	0	0	0	0	0	0	0	0	0	0	0	0	0	0	0	0	0	0	0	0	0	0	0	0	0	0	4
ASV_2292	0	0	0	0	0	0	0	0	0	0	0	0	0	50	0	0	0	0	0	0	0	0	0	0	0	0	0	0	0	0	0	0	0	0	0	0	0	0	0	0	0	0	0	0	0	0	0	0	0
ASV_2293	0	0	0	0	0	0	0	0	0	0	0	0	0	0	3	0	0	0	0	0	9	0	0	0	0	0	0	0	0	0	0	0	0	0	0	0	0	0	0	0	0	0	0	0	0	0	0	0	0
ASV_2294	0	0	0	0	0	0	3	0	0	0	0	0	0	0	1	0	0	1	4	0	0	0	0	0	1	0	0	1	2	0	0	0	0	0	0	0	0	0	1	4	0	0	0	0	0	0	0	0	1
ASV_2295	0	0	0	0	0	0	0	0	0	0	0	0	0	0	6	0	0	0	0	0	0	0	0	0	0	0	0	0	0	0	0	0	0	0	8	0	0	0	0	0	0	0	0	0	0	0	0	0	0
ASV_2296	0	0	0	0	0	0	2	0	0	0	0	0	0	0	2	0	0	0	0	1	0	0	0	0	0	0	2	2	0	1	0	0	0	0	0	0	0	0	0	0	1	3	0	0	0	0	0	0	0
ASV_2297	0	0	0	0	0	0	0	0	0	0	0	0	0	0	0	0	1	0	0	0	0	0	0	1	0	0	0	0	0	0	0	61	0	0	0	0	0	1	2	0	0	1	0	0	2	0	0	0	0
ASV_2298	0	0	0	0	0	0	0	0	0	0	0	0	0	0	0	0	0	0	2	0	0	0	0	0	0	4	0	0	0	0	0	0	0	0	0	0	0	0	0	0	0	0	0	0	0	0	0	0	0
ASV_23	25	52	64	109	782	242	935	139	248	186	926	16	37	259	106	11	2395	594	560	5	54	2	0	8	10	13	266	29	70	82	342	12	30	42	28	42	155	57	24	172	29	64	7	55	106	48	62	884	184
ASV_230	6	0	1	11	5	13	20	7	10	15	11	16	0	26	0	1	0	43	65	1	0	0	0	2	4	0	0	6	0	2	14	0	13	7	0	0	0	0	1	38	0	0	1	0	1	2	2	5	10
ASV_2300	0	0	0	0	0	0	0	0	0	0	0	0	0	0	0	0	0	0	0	0	1	0	0	0	0	0	3	0	0	0	0	0	0	0	5	0	0	0	0	0	0	0	0	0	0	0	0	0	0
ASV_2301	0	0	0	0	0	0	0	0	0	0	0	0	0	0	0	0	0	0	0	0	0	0	0	0	0	0	0	0	0	0	0	0	0	0	0	0	0	0	0	0	0	0	0	0	0	0	0	0	0
ASV_2303	27	0	0	0	0	0	0	0	0	0	0	0	0	0	0	0	0	0	0	0	9	0	0	0	0	0	0	0	0	0	0	0	0	2	0	0	0	0	0	0	0	0	0	0	0	0	0	0	0
ASV_2304	43	0	0	0	0	0	2	0	0	0	0	0	0	0	0	0	0	0	0	0	0	0	0	0	0	0	1	5	0	0	0	0	0	0	0	0	0	0	0	0	0	0	0	1	0	0	0	0	0
ASV_2305	1	0	0	0	0	0	4	0	0	0	0	1	8	0	0	0	0	0	0	1	1	6	0	0	1	2	3	3	0	0	0	0	0	1	0	0	0	0	0	0	1	0	0	0	0	0	0	2	2
ASV_2306	1	8	0	0	0	1	0	0	0	0	0	0	0	0	0	0	0	0	0	1	0	5	0	0	0	1	0	0	0	0	0	0	1	0	0	0	0	0	0	0	0	6	4	17	0	0	0	0	0
ASV_2307	0	4	0	0	0	0	0	0	0	3	1	0	0	0	0	0	0	0	0	0	0	21	0	0	0	0	0	0	0	0	10	0	0	0	0	0	0	0	1	0	0	0	0	0	0	0	0	0	0
ASV_2308	0	2	0	0	0	0	7	0	0	0	0	0	0	0	0	0	0	0	0	1	0	0	0	0	0	0	2	5	0	0	0	0	0	0	2	0	43	0	0	0	0	0	0	0	0	0	0	0	0
ASV_2309	0	0	34	0	0	0	0	0	0	0	0	0	0	0	0	0	0	0	0	0	0	0	4	0	0	0	0	0	0	0	0	0	0	0	0	0	0	0	0	0	0	0	0	0	0	1	0	0	0
ASV_231	3	6	23	8	0	20	4	0	59	60	0	140	14	13	1	4	7	9	2	6	51	27	0	17	2	26	5	0	65	221	7	5	13	60	1	4	13	40	0	0	84	2	2	4	1	16	1	1	5
ASV_2310	0	0	35	0	0	0	0	0	0	0	0	0	0	0	0	0	0	0	0	0	0	0	6	0	0	0	0	0	0	0	0	0	0	0	0	0	0	0	0	0	0	0	0	0	0	0	0	0	0
ASV_2312	0	0	0	0	1	0	0	0	1	0	0	0	1	7	0	0	0	0	1	1	0	0	0	0	0	0	0	0	1	0	4	0	0	3	0	1	0	1	0	0	0	0	0	1	1	0	0	0	0
ASV_2313	0	0	0	0	2	2	0	0	0	0	0	0	0	17	0	0	3	0	0	0	0	0	0	0	0	0	0	0	0	0	0	0	0	0	0	0	1	10	0	0	0	0	0	0	0	0	1	0	0
ASV_2314	0	0	0	0	0	15	2	0	0	0	0	0	1	0	0	0	0	0	0	0	0	0	0	0	0	2	0	2	0	0	0	0	0	0	0	0	0	0	0	0	0	0	0	0	0	0	0	2	0
ASV_2315	0	0	0	0	0	37	3	0	0	0	0	0	0	0	0	0	0	0	0	0	0	0	0	0	0	15	2	3	0	0	0	0	1	1	0	0	0	0	0	0	0	0	0	0	0	0	0	0	0
ASV_2316	0	0	0	0	0	1	6	5	0	0	0	0	1	2	0	0	0	0	1	0	0	1	0	0	0	2	11	17	0	0	0	0	0	1	0	0	0	0	0	2	0	0	0	0	0	0	0	5	4
ASV_2317	0	0	0	0	0	0	16	0	0	0	0	0	0	0	0	0	0	0	0	0	0	0	0	0	0	5	8	6	0	0	0	0	0	0	0	0	0	0	0	0	0	0	0	0	0	0	0	2	0
ASV_2318	0	0	0	0	0	1	3	0	0	0	1	0	0	0	0	0	0	0	0	0	0	0	0	0	0	1	0	0	0	0	0	0	0	0	0	0	0	0	0	0	0	0	0	0	0	0	0	0	0
ASV_2319	0	0	0	0	0	2	1	1	0	0	0	0	5	0	2	0	0	0	0	2	8	0	2	0	0	1	0	0	0	0	2	0	0	0	0	2	0	0	4	0	0	0	0	0	0	0	0	4	10
ASV_232	19	0	6	1	25	21	0	0	0	2	1015	3	0	29	27	0	0	2	118	37	7	0	0	0	0	1	0	0	0	2	0	3	38	0	0	0	3	0	0	0	11	0	1	0	0	0	12	60	0
ASV_2320	0	0	0	0	0	0	1	1	0	0	0	0	4	0	0	0	0	0	0	1	0	0	1	0	0	1	5	7	2	0	0	0	0	0	3	6	0	0	0	0	0	0	0	0	0	0	0	11	1
ASV_2321	0	0	0	0	0	2	0	15	0	0	0	0	0	0	0	0	0	0	0	0	0	0	0	0	0	3	3	0	1	0	0	0	0	0	0	0	0	0	0	0	0	0	0	0	0	0	0	16	0
ASV_2322	0	1	0	0	0	0	2	5	0	0	0	0	6	0	0	0	0	0	0	0	0	3	2	0	0	0	0	1	0	0	1	4	13	0	0	0	0	0	0	0	0	0	0	1	0	0	0	2	1
ASV_2323	0	0	0	0	0	0	0	1	7	0	0	0	0	0	0	0	0	0	0	0	0	0	0	0	0	0	0	0	20	0	0	0	0	0	0	0	0	0	0	0	0	0	0	0	0	0	0	0	0
ASV_2324	0	0	0	0	0	0	0	0	0	3	0	0	0	0	0	0	0	0	0	0	0	0	0	0	0	0	0	0	0	0	1	0	0	0	0	0	0	0	0	0	0	0	0	0	0	0	0	0	0
ASV_2325	0	0	0	0	0	0	0	0	0	14	1	0	0	0	0	0	0	11	0	0	0	0	0	0	0	0	0	0	0	0	0	0	0	0	0	0	0	0	0	0	0	0	0	0	0	0	0	0	0
ASV_2326	0	0	0	0	0	0	0	0	0	0	0	32	0	0	0	0	0	0	0	0	0	0	0	0	0	0	0	0	0	0	0	0	0	0	0	0	0	0	0	0	0	0	0	0	0	0	0	0	0
ASV_2327	0	0	0	0	0	0	0	0	0	0	0	2	0	0	0	0	0	0	0	0	0	0	0	0	0	2	0	0	1	0	1	0	0	0	0	0	0	0	0	0	0	0	0	0	0	0	0	0	0
ASV_2328	0	0	0	0	0	0	0	0	0	0	0	72	0	0	0	0	0	0	0	0	0	0	0	0	0	0	0	0	0	0	0	0	0	0	0	0	0	0	0	0	0	0	0	0	0	0	0	0	0
ASV_2329	0	0	0	0	0	1	0	0	0	0	0	1	0	0	0	0	0	0	0	0	12	0	0	0	0	0	0	6	0	0	0	0	0	0	0	0	0	0	0	0	0	0	0	0	0	0	0	0	0
ASV_233	0	5	8	3	4	2	37	0	0	79	36	30	2	1	1	1	6	0	0	8	1	49	17	0	21	1	0	15	7	31	79	0	0	0	3	10	0	0	10	0	1841	0	0	0	1	0	0	1	20
ASV_2330	0	0	0	0	0	0	0	0	0	0	0	35	0	0	0	0	0	0	0	0	0	0	0	0	0	0	0	0	0	0	0	0	0	0	0	0	0	0	0	0	0	0	0	0	0	0	0	0	0
ASV_2331	0	0	0	0	0	0	0	0	0	0	0	40	0	0	0	0	0	0	0	0	0	0	0	0	0	0	0	0	0	0	0	0	0	0	0	0	0	0	0	0	0	0	0	0	0	0	0	0	0
ASV_2332	0	0	0	0	0	0	0	0	0	0	0	0	1	0	0	0	0	0	0	0	0	0	0	0	0	0	0	0	0	0	0	0	1	0	0	0	0	0	0	0	0	0	0	0	0	0	0	2	0
ASV_2333	0	0	0	0	0	0	3	0	0	0	0	0	3	0	0	0	0	0	0	0	1	0	0	0	0	0	0	1	0	0	0	0	0	0	0	0	0	0	0	0	0	0	0	0	0	0	0	0	0
ASV_2334	0	0	0	0	0	0	2	0	0	0	0	0	2	10	0	0	0	0	0	0	8	0	0	0	0	0	1	0	1	0	0	0	0	0	0	0	0	0	0	0	0	1	0	0	0	0	0	0	1
ASV_2335	0	0	0	0	0	0	0	0	0	0	0	0	0	56	0	0	0	0	0	0	0	0	0	0	0	0	0	0	0	0	0	0	0	0	0	0	0	0	0	0	0	0	0	0	0	0	0	0	0
ASV_2336	0	0	0	0	0	0	0	0	0	0	0	0	0	0	6	0	0	0	0	0	0	0	0	0	0	0	0	0	0	0	0	0	0	0	0	0	0	0	0	0	0	0	0	0	0	0	0	0	0
ASV_2337	0	0	0	0	0	0	0	0	0	0	0	0	0	0	2	0	0	0	0	0	0	0	0	0	0	0	0	0	0	0	0	1	0	0	4	0	0	0	0	1	0	0	0	0	0	0	0	0	0
ASV_2338	0	0	3	0	0	0	0	0	0	0	0	0	0	0	2	0	0	0	0	0	2	0	4	0	0	0	0	0	0	0	0	0	0	0	20	15	0	0	0	0	0	0	0	0	0	0	0	0	0
ASV_2339	0	0	0	0	0	0	0	0	0	0	0	0	0	0	0	1	0	0	0	0	0	0	0	0	0	0	0	0	0	0	0	0	0	0	0	2	0	0	1	0	0	0	0	0	0	0	0	0	0
ASV_234	7	5	1	46	2	233	0	0	174	14	0	13	0	20	161	0	4	1	8	5	40	2	0	1	1	0	0	0	3	43	16	0	3	4	1	35	7	3	2	2	26	15	16	0	0	2	0	1	5
ASV_2340	0	0	0	0	0	1	0	0	0	0	0	0	0	0	0	2	0	0	0	0	0	0	0	0	0	22	0	1	0	0	0	0	0	0	0	0	0	0	0	0	0	0	0	0	0	0	0	81	1
ASV_2341	0	0	0	0	0	0	0	0	0	0	0	0	0	0	0	0	0	5	0	0	0	0	0	0	0	0	0	0	0	0	0	0	0	0	0	0	0	0	0	0	0	0	0	0	0	0	0	0	0
ASV_2343	0	0	0	0	0	0	0	0	0	0	0	0	0	0	0	0	0	0	0	0	0	0	0	0	0	0	0	0	0	0	0	0	7	0	0	0	0	0	0	0	0	0	0	0	0	0	0	0	0
ASV_2344	1	0	0	0	0	0	0	0	0	0	0	0	0	0	0	0	0	0	0	0	0	0	0	0	0	0	0	0	0	0	0	0	0	0	5	0	0	0	0	0	0	0	0	0	0	0	0	0	1
ASV_2345	0	0	0	0	0	0	0	0	0	0	0	0	0	0	0	0	0	0	1	0	0	0	0	0	0	2	0	0	0	0	0	0	0	0	0	0	0	0	0	5	0	0	0	0	0	0	0	0	0
ASV_2346	0	0	0	0	0	0	0	1	0	0	0	0	0	0	0	0	0	0	0	0	0	1	0	0	0	0	4	1	0	0	1	0	0	0	0	0	0	0	0	0	0	0	0	1	0	0	0	0	0
ASV_2347	0	0	0	0	0	0	0	0	0	0	0	0	2	0	0	0	0	0	0	0	0	3	0	0	0	0	0	0	0	0	0	0	0	0	2	0	0	0	0	0	0	0	0	0	0	0	0	2	0
ASV_2348	0	0	0	0	0	0	0	0	0	0	0	0	0	0	0	0	0	0	0	0	1	1	0	0	0	0	0	0	0	0	0	0	0	0	0	0	0	0	1	1	0	0	0	0	0	0	0	0	0
ASV_235	7	0	19	0	6	34	8	1	37	1	3	6	0	2	8	24	10	32	0	22	0	0	1	0	0	1	4	0	0	7	0	0	0	0	2	6	18	0	11	2	2	0	2	0	2	4	4	2	1
ASV_2350	0	0	0	0	0	0	0	0	0	0	0	0	0	0	0	1	0	0	0	0	0	0	0	0	0	0	0	0	0	0	0	0	0	0	0	0	1	0	0	0	0	0	0	0	0	0	0	0	0
ASV_2351	0	0	0	0	0	0	0	0	0	0	0	0	0	0	0	0	0	0	0	0	0	0	0	0	0	0	0	0	0	0	0	0	0	0	0	0	0	0	0	0	0	0	0	0	0	0	0	0	0
ASV_2352	0	0	0	0	0	0	0	0	0	0	0	0	0	0	0	0	0	0	0	0	0	0	0	0	0	0	0	0	0	0	0	0	0	0	0	0	0	0	0	0	0	0	0	0	0	0	0	0	0
ASV_2353	0	0	0	0	0	0	0	0	0	0	0	0	0	0	0	0	0	0	0	0	0	0	0	4	0	0	0	0	1	0	0	0	0	0	0	0	0	0	0	0	0	0	0	0	0	0	0	0	0
ASV_2354	0	0	0	0	0	0	0	0	0	0	0	0	0	0	0	0	0	0	0	0	0	0	0	0	0	0	0	0	0	0	0	0	0	0	0	0	0	0	0	0	0	0	0	0	0	0	0	0	0
ASV_2355	5	0	0	0	0	0	3	0	0	0	0	0	0	0	0	0	0	0	0	0	0	0	0	0	0	0	0	1	0	0	0	0	5	0	0	0	0	0	0	0	0	0	0	0	0	0	0	1	0
ASV_2356	33	0	0	0	0	0	1	0	0	0	0	0	0	0	0	0	0	0	0	0	1	1	0	1	0	0	4	1	0	0	0	0	0	0	0	0	0	0	0	0	1	0	0	0	0	0	0	3	6
ASV_2357	2	0	0	0	0	0	1	1	0	0	0	0	2	0	0	0	0	1	0	0	0	0	0	0	0	3	0	0	0	0	0	0	0	0	1	0	0	0	0	0	0	32	3	0	0	0	0	0	3
ASV_2358	0	5	0	0	0	0	0	0	0	0	0	0	0	34	0	0	0	0	0	0	0	0	0	0	0	0	0	0	0	0	0	0	0	0	0	0	0	0	0	0	0	0	0	7	0	0	0	1	0
ASV_2359	0	3	1	0	0	0	0	0	2	0	0	0	0	0	0	0	0	0	0	0	0	0	0	0	0	0	0	0	24	0	0	0	0	0	0	0	0	0	0	0	0	0	0	1	0	0	0	0	0
ASV_236	4	5	28	8	5	4	0	1	0	1	0	20	0	0	0	1	0	2	16	8	20	1	15	9	1493	0	0	0	1	0	0	0	9	0	0	5	2	0	16	2	70	0	3	1	5	120	47	1	1
ASV_2360	6	13	0	0	0	4	0	0	0	0	0	0	0	0	0	0	0	0	0	0	0	10	0	0	0	5	0	0	0	0	0	0	0	0	0	0	0	0	0	0	0	1	0	0	0	0	0	3	0
ASV_2361	0	1	0	0	0	0	1	3	0	0	0	1	0	0	0	0	0	0	0	2	0	6	0	1	0	0	4	3	0	0	0	0	0	0	2	0	0	0	0	0	2	0	0	0	0	0	0	0	0
ASV_2362	0	15	0	0	0	0	1	1	0	0	0	0	0	1	4	0	0	0	0	0	0	1	1	0	0	1	0	0	0	0	1	5	0	0	2	7	0	0	0	0	0	0	0	0	0	0	0	2	2
ASV_2363	0	1	0	0	0	0	4	0	0	0	0	0	1	0	0	0	0	0	0	0	0	1	0	0	0	0	2	2	0	0	0	0	0	0	0	0	0	0	0	0	0	0	0	0	0	0	0	30	3
ASV_2364	0	2	1	0	0	0	0	0	0	1	0	0	1	0	0	1	0	0	0	0	0	0	5	0	0	0	0	0	0	0	6	0	0	0	1	0	0	0	2	7	0	0	0	0	6	0	0	0	0
ASV_2365	0	7	0	0	0	14	1	1	0	0	0	0	0	0	0	0	0	0	0	0	0	2	0	0	0	10	3	0	0	0	0	0	1	0	3	0	0	1	0	0	0	0	0	0	0	0	0	0	5
ASV_2367	0	0	1	0	1	0	0	0	0	0	0	0	0	0	0	0	1	0	0	0	0	0	3	2	1	0	0	0	0	10	0	0	0	0	0	0	2	1	2	5	0	2	0	0	0	0	0	0	0
ASV_2369	0	0	0	0	0	14	4	0	0	0	0	0	1	2	0	0	0	0	0	0	0	0	0	0	0	5	2	1	0	0	0	0	0	0	0	0	0	0	0	1	0	0	0	0	0	0	0	0	21
ASV_237	0	0	0	1	0	0	0	0	2	1	0	0	0	1	9	0	3	1	0	0	0	0	0	0	2400	0	0	1	31	2	0	0	0	0	0	3	0	2	2	0	7	0	0	0	0	0	25	0	0
ASV_2370	0	0	0	0	0	33	0	0	0	0	0	0	0	0	0	0	0	0	0	0	4	0	0	0	0	10	0	0	0	0	0	0	0	0	0	0	0	0	0	0	0	0	0	0	0	0	0	4	0
ASV_2371	0	0	0	0	0	1	8	0	0	0	0	0	0	0	2	0	0	0	0	0	0	0	0	0	0	4	8	3	0	0	0	0	0	0	0	0	0	0	0	0	0	0	0	0	0	0	0	2	3
ASV_2372	0	0	0	0	0	27	0	0	0	0	0	0	0	0	0	0	0	0	0	0	0	0	0	0	0	5	0	0	0	0	0	0	0	0	0	0	0	0	0	0	0	0	0	0	0	0	0	0	0
ASV_2373	0	0	0	0	0	43	0	0	0	0	0	0	0	0	0	0	0	0	0	0	0	0	0	0	0	6	0	0	0	0	0	0	0	0	0	0	0	0	0	0	0	0	0	0	0	0	0	0	0
ASV_2374	0	2	0	0	0	6	3	0	0	0	0	0	4	33	0	0	0	0	0	0	0	1	2	0	0	0	1	3	0	0	0	0	0	1	0	0	0	0	0	0	0	0	0	0	0	0	0	3	8
ASV_2375	0	0	2	0	0	2	1	5	0	0	0	0	0	0	5	0	0	0	0	0	0	0	0	0	0	1	5	2	0	0	0	0	0	0	2	0	0	0	0	0	0	6	0	0	0	0	0	0	9
ASV_2376	0	0	0	0	0	16	1	0	0	0	0	0	0	1	0	0	0	0	0	0	0	0	0	0	0	8	0	9	0	0	0	0	0	0	0	0	0	0	0	0	0	0	0	0	0	0	0	1	0
ASV_2377	0	0	0	0	0	25	0	0	0	0	0	0	0	0	0	0	0	0	0	0	0	0	0	0	0	7	0	0	0	0	0	0	0	0	0	0	0	0	0	0	0	0	0	0	0	0	0	0	0
ASV_2378	0	0	0	1	0	3	1	4	0	0	0	0	0	0	0	0	0	0	1	0	0	0	1	0	0	2	0	1	0	0	1	0	0	0	0	0	1	0	0	1	0	0	0	0	0	0	0	8	1
ASV_2379	0	0	0	0	0	6	4	4	0	0	0	0	0	0	0	0	0	0	0	0	0	0	0	0	0	2	4	0	0	0	4	2	0	0	0	0	0	1	0	0	0	0	0	0	0	0	0	0	0
ASV_238	0	0	0	0	0	0	0	0	0	4	0	0	0	0	0	1	0	1	0	10	0	0	0	0	0	0	0	2	0	1	0	0	0	0	0	1	0	0	4	1	1495	0	0	0	0	0	0	0	0
ASV_2380	0	0	0	0	0	0	13	3	0	0	1	0	2	0	0	0	0	0	0	0	0	3	0	0	0	0	1	3	0	0	0	0	0	0	0	0	4	0	0	1	1	0	0	0	0	0	0	0	41
ASV_2381	0	0	0	0	0	0	5	0	0	0	1	0	0	0	0	0	0	0	0	0	0	0	0	0	0	0	2	14	0	0	0	0	0	0	0	0	0	0	0	1	0	0	0	0	0	0	0	0	0
ASV_2382	1	0	0	0	0	1	10	0	0	0	0	0	1	0	0	0	0	0	0	1	0	1	1	3	0	1	5	5	0	0	0	1	2	0	0	0	0	0	0	0	1	0	0	0	0	0	0	16	1
ASV_2383	0	0	0	0	0	1	9	0	0	0	0	0	5	0	0	0	0	0	0	0	0	0	0	0	0	5	1	3	0	0	0	0	0	0	0	0	0	0	0	0	0	0	0	0	0	0	0	1	0
ASV_2384	0	0	0	0	0	0	3	0	0	0	0	4	0	0	0	0	0	0	0	0	0	0	0	0	0	0	1	0	0	0	0	0	1	0	0	0	0	0	0	0	0	1	0	1	0	0	0	3	0
ASV_2385	0	0	0	0	0	0	1	0	0	0	0	0	1	0	1	0	0	0	0	0	1	0	0	5	0	0	9	8	0	0	0	0	0	0	4	1	0	0	0	0	0	0	0	0	0	0	0	0	0
ASV_2386	0	0	0	0	0	0	4	13	0	0	3	0	0	0	0	1	0	0	2	0	0	1	0	0	0	1	2	4	6	1	0	0	2	0	0	0	0	0	0	2	0	0	0	0	0	0	0	0	0
ASV_2387	0	0	0	0	0	0	0	5	0	0	0	1	11	0	0	0	0	0	0	0	0	0	0	0	0	1	0	0	1	0	0	0	1	0	0	0	0	0	0	0	0	0	0	0	0	0	0	0	0
ASV_2388	0	0	0	0	0	0	7	6	0	0	1	0	0	0	0	0	0	0	0	0	0	1	0	2	0	0	0	1	2	0	1	0	4	0	2	0	0	1	0	0	0	0	0	0	0	0	0	2	1
ASV_2389	0	0	0	0	0	0	0	13	0	0	0	0	0	0	0	0	0	0	0	0	0	2	0	0	0	0	0	1	0	0	0	0	0	0	0	0	0	0	0	0	0	0	0	0	0	0	0	2	0
ASV_2390	0	2	0	0	0	0	0	0	0	3	1	0	0	1	0	0	0	0	0	0	0	11	0	0	1	0	0	0	1	1	22	2	0	0	1	0	0	0	0	0	0	0	0	0	0	0	0	0	0
ASV_2391	0	0	0	0	0	0	0	0	0	0	9	0	0	0	0	0	0	0	1	0	0	0	0	0	0	0	0	0	0	0	0	0	0	0	0	0	0	0	0	1	0	0	0	0	0	0	0	0	0
ASV_2392	0	0	0	0	0	0	2	0	0	0	0	2	3	0	0	3	0	0	0	1	0	0	0	0	0	0	0	0	0	0	0	0	1	0	0	0	0	0	0	0	0	0	0	1	0	0	0	4	11
ASV_2393	0	0	0	0	0	0	0	0	0	0	0	6	0	0	0	0	0	0	0	0	0	0	0	0	0	0	0	0	0	0	0	0	0	0	0	0	0	0	1	0	0	0	0	0	0	0	0	0	0
ASV_2394	0	0	0	0	0	0	0	0	0	0	0	42	0	0	0	0	0	0	0	0	0	0	0	0	0	0	0	0	0	0	0	0	0	0	0	0	0	0	0	0	0	0	0	0	0	0	0	0	0
ASV_2395	3	0	0	0	0	0	1	1	0	0	0	35	0	0	0	0	0	0	0	0	0	0	0	0	0	0	0	0	0	0	0	0	0	0	0	0	0	0	1	0	0	0	0	1	0	0	0	0	1
ASV_2396	0	1	0	0	0	0	2	1	0	0	0	3	0	0	0	0	0	0	0	1	1	5	0	0	0	0	3	2	0	0	0	0	4	0	2	0	0	0	0	0	0	0	0	3	0	0	0	0	0
ASV_2397	0	0	0	0	0	0	0	0	0	0	0	8	1	0	0	0	0	0	0	0	0	2	0	0	0	0	0	0	0	0	0	0	0	0	0	0	0	0	0	0	0	0	0	0	0	0	0	0	0
ASV_2398	0	0	0	0	0	0	0	0	0	0	0	0	3	24	0	0	0	0	0	0	0	0	0	0	0	0	0	0	0	0	0	0	0	18	0	3	0	0	0	0	0	0	0	0	1	0	0	0	0
ASV_2399	0	0	0	0	0	1	12	0	0	0	0	0	5	0	2	0	0	0	0	0	1	0	0	0	0	2	2	1	0	0	0	0	0	0	0	0	0	0	0	0	0	2	0	1	0	0	0	31	23
ASV_24	56	79	238	25	182	832	455	81	25	511	117	532	62	149	35	59	35	190	153	11	47	131	357	12	87	1184	66	149	221	22	577	3592	29	410	69	65	66	453	195	35	1119	4	46	36	10	79	86	59	132
ASV_240	16	1	20	0	0	16	1	0	48	33	6	12	12	8	0	11	13	16	0	10	23	3	4	4	0	25	0	0	106	145	6	295	0	12	0	2	8	86	2	0	417	0	2	0	0	0	0	0	0
ASV_2400	0	1	0	0	0	0	3	0	0	0	0	1	3	0	0	0	0	0	0	1	0	0	0	0	0	1	2	0	0	0	0	0	0	0	3	0	0	0	0	0	0	1	0	0	0	0	0	1	0
ASV_2401	0	0	0	0	0	0	2	0	0	0	0	0	3	0	0	0	0	0	0	0	0	0	0	0	0	0	0	0	0	0	0	0	1	1	0	0	0	0	0	0	0	0	0	0	0	0	0	0	1
ASV_2402	0	0	0	0	0	0	0	0	0	0	0	0	0	45	0	0	0	0	0	0	0	0	0	0	0	0	0	0	0	0	0	0	0	0	0	0	0	0	0	0	0	0	0	0	0	0	0	0	0
ASV_2403	0	0	0	0	0	0	0	0	0	0	0	0	0	44	0	0	0	0	0	0	0	0	0	0	0	0	0	0	0	0	0	0	0	0	0	0	0	0	0	0	0	0	0	0	0	0	0	0	0
ASV_2405	0	0	0	0	0	0	0	0	0	0	0	0	0	0	8	0	0	0	0	0	0	0	0	0	0	0	0	0	0	0	0	0	0	0	20	2	0	0	0	0	0	0	0	0	0	0	0	0	0
ASV_2406	0	0	0	0	0	0	0	0	0	0	0	0	0	0	5	0	0	0	0	0	0	1	0	0	0	0	0	0	0	0	0	0	0	0	17	3	0	0	0	0	0	0	0	0	0	0	0	0	0
ASV_2407	0	0	0	0	0	0	0	0	0	0	0	0	0	0	3	0	0	0	0	0	0	0	0	0	0	0	0	0	0	0	0	0	0	0	14	5	0	0	0	0	0	0	0	0	0	0	0	0	0
ASV_2408	0	0	0	0	0	0	0	0	0	0	0	0	0	0	1	0	0	0	0	0	13	0	2	0	2	0	0	0	0	0	0	0	0	0	0	14	0	1	0	1	0	0	0	0	0	0	0	0	0
ASV_2409	1	0	0	0	0	7	1	0	0	0	0	2	0	0	0	0	3	0	1	0	0	0	1	1	1	4	0	2	1	0	0	1	0	2	0	2	9	1	0	2	0	0	0	0	0	0	0	0	1
ASV_241	0	0	125	52	2	15	0	1	1	5	49	0	0	20	143	0	0	57	4	1	0	0	1	7	4	6	0	0	2	1	0	0	0	0	1	14	0	1	6	6	0	0	0	0	10	5	6	0	0
ASV_2410	0	0	0	0	0	0	0	0	0	0	0	0	0	0	0	0	0	0	1	0	0	0	0	12	0	0	0	0	0	13	0	0	0	0	0	0	0	3	0	2	0	0	0	0	0	0	0	0	0
ASV_2411	0	0	0	0	0	0	0	0	0	0	0	0	0	0	1	0	0	0	0	1	2	0	0	0	0	0	0	0	0	0	0	0	0	0	0	0	0	0	0	0	0	0	0	0	0	0	0	0	0
ASV_2412	0	0	0	0	0	0	3	1	0	0	0	0	0	0	0	1	0	0	0	0	0	0	0	0	0	5	0	18	0	0	0	0	0	0	1	0	0	0	0	0	0	0	0	1	0	0	0	17	1
ASV_2414	0	0	0	0	0	0	1	0	0	0	0	0	0	0	2	0	0	0	0	1	0	0	0	0	0	0	2	0	0	0	0	0	0	0	21	1	0	0	0	0	0	0	0	0	0	0	0	0	0
ASV_2415	0	0	0	0	0	0	0	0	0	0	0	0	0	0	0	0	0	1	0	0	0	0	0	0	0	0	0	0	21	0	0	0	0	0	0	0	0	0	1	0	0	0	0	0	0	0	0	0	0
ASV_2416	0	0	0	0	0	0	0	0	0	0	0	1	0	0	0	0	0	0	0	0	0	0	0	0	0	0	0	0	0	0	0	0	1	1	0	0	0	0	0	0	0	0	0	4	0	0	0	0	1
ASV_2417	0	0	0	0	0	0	1	0	0	0	0	0	0	0	0	0	0	0	0	0	0	0	0	0	0	0	0	0	0	0	0	0	1	1	0	0	0	0	0	0	0	0	0	0	0	0	0	0	10
ASV_2418	0	0	0	0	0	0	0	0	0	0	0	0	0	0	0	0	0	0	0	0	0	0	0	0	0	0	0	0	0	0	0	0	5	0	0	0	0	0	0	0	0	0	0	0	0	0	0	0	0
ASV_2419	0	0	0	0	0	0	0	0	0	0	0	0	0	0	0	0	0	0	0	0	0	0	0	0	0	0	0	0	0	0	0	0	2	0	0	0	0	0	0	0	0	0	0	0	0	0	0	0	0
ASV_242	0	6	12	3	2	118	49	1	12	331	10	25	1	0	1	0	4	0	0	0	4	99	36	1	11	66	0	14	201	40	253	2	0	2	0	6	1	88	0	0	31	0	0	3	1	0	2	1	20
ASV_2421	0	0	0	0	0	0	0	0	0	0	0	0	0	0	0	0	0	0	0	0	0	0	0	0	0	0	0	0	0	0	0	0	0	0	0	0	0	0	0	0	0	0	0	0	0	0	0	0	0
ASV_2424	0	0	0	0	0	0	0	0	0	0	0	0	0	0	0	0	0	0	0	0	0	0	0	0	0	0	0	0	0	0	0	0	0	0	0	0	0	0	0	0	0	0	0	0	0	0	0	0	0
ASV_2425	2	1	0	0	0	0	1	0	0	0	2	0	4	0	3	0	0	0	0	0	0	2	0	0	0	0	1	2	0	0	0	3	0	0	4	0	0	1	0	0	0	1	0	0	0	0	1	1	3
ASV_2426	1	2	0	0	0	18	0	0	0	0	0	0	0	0	0	0	0	0	0	0	0	0	0	0	0	8	0	6	0	0	0	0	0	0	0	0	0	0	0	0	0	0	0	0	0	0	0	10	0
ASV_2427	1	1	0	0	0	0	4	3	0	0	0	0	0	0	0	0	0	0	0	0	2	2	0	0	0	4	5	5	0	0	0	0	1	0	0	0	0	1	0	0	0	0	0	0	0	0	0	2	5
ASV_2428	0	25	0	0	1	0	0	0	0	0	0	0	0	0	0	0	0	0	0	0	0	8	0	0	0	0	0	0	0	0	0	1	0	0	0	0	0	0	0	0	0	1	0	0	0	0	0	5	0
ASV_2429	0	3	0	0	0	0	1	0	0	0	0	0	0	0	0	0	0	0	0	0	0	3	0	0	0	0	7	3	0	0	0	0	0	0	0	1	0	0	0	0	0	0	0	0	0	0	0	4	1
ASV_243	37	7	0	0	0	0	2	1	0	0	0	0	1	0	0	0	0	0	0	0	2	2	0	1	0	3	14	6	0	0	0	0	6	0	3	0	0	0	0	0	1	2199	142	2	0	0	0	3	3
ASV_2430	0	2	0	0	0	0	1	0	0	0	0	0	1	0	0	0	0	0	0	0	0	1	0	0	0	0	0	0	0	0	0	0	0	0	0	0	0	0	0	0	0	0	0	0	0	0	0	1	0
ASV_2431	2	4	0	0	0	0	2	1	0	1	0	0	0	0	1	0	0	0	0	1	1	1	0	0	0	0	1	7	0	0	0	0	0	2	0	0	0	0	0	0	1	0	2	5	0	0	0	0	0
ASV_2432	0	1	0	0	0	0	10	4	0	0	0	0	0	0	0	0	0	0	0	0	0	1	0	0	0	0	1	4	0	0	0	0	0	0	0	0	0	0	0	0	0	0	0	0	0	0	0	2	11
ASV_2433	0	2	0	0	0	13	1	0	0	0	0	0	0	5	0	0	0	0	0	0	0	3	0	0	0	5	0	1	0	0	0	0	0	1	2	0	0	0	0	0	0	0	0	0	0	0	0	0	0
ASV_2434	0	6	0	0	0	0	0	0	0	0	0	0	0	0	0	0	0	0	0	0	0	48	0	0	0	0	0	0	0	0	0	0	0	0	0	0	0	0	0	0	0	0	0	0	0	0	0	0	0
ASV_2435	0	1	0	0	0	1	0	0	0	1	0	0	0	1	0	0	0	0	2	0	0	0	0	5	0	2	0	4	1	0	0	1	0	0	13	0	0	0	0	2	0	0	0	0	0	1	0	6	1
ASV_2436	0	0	9	0	0	0	0	0	3	1	0	0	0	0	0	0	0	0	0	0	0	0	0	0	0	0	1	0	0	8	2	0	0	0	0	2	0	0	0	0	0	0	0	0	0	1	0	0	0
ASV_2437	0	0	1	0	0	0	0	0	0	0	0	0	0	0	0	0	0	0	0	0	0	0	1	0	0	0	0	0	0	0	0	0	0	0	0	0	0	0	0	0	0	0	0	0	0	0	0	0	0
ASV_2438	0	0	0	0	1	0	0	0	1	0	0	0	5	2	0	0	0	0	0	0	0	0	0	0	0	0	0	0	0	4	1	0	0	3	0	0	0	0	1	0	0	0	0	0	0	0	0	1	0
ASV_2439	0	0	0	0	0	29	9	1	0	0	0	0	0	0	0	0	0	0	0	0	0	0	0	0	0	9	1	1	0	0	0	0	0	0	0	0	0	0	0	0	0	0	0	0	0	0	0	0	28
ASV_244	4	26	50	5	60	7	11	9	5	155	5	10	10	3	1	5	39	12	6	0	5	753	36	8	240	1	2	25	30	111	10	0	5	12	18	6	17	95	5	1	213	2	3	4	5	8	20	23	3
ASV_2440	0	0	0	0	0	1	9	1	0	0	0	0	0	0	0	0	0	0	0	0	0	0	0	0	0	3	9	7	0	0	1	0	0	0	0	0	0	2	0	0	0	0	0	0	0	0	0	1	1
ASV_2441	0	1	0	0	0	3	0	2	0	0	0	0	2	0	0	0	0	0	0	0	0	0	0	0	0	0	2	0	1	0	0	0	4	0	0	0	0	0	0	0	0	1	0	0	0	0	0	0	0
ASV_2442	12	0	0	0	0	3	21	0	0	0	0	0	0	0	0	0	0	0	1	0	0	0	0	0	0	2	5	7	0	0	0	0	0	0	0	0	0	0	0	1	0	0	0	0	0	0	0	0	9
ASV_2443	1	0	0	0	0	9	3	0	0	0	0	0	0	0	1	0	0	0	0	0	0	0	0	0	0	5	0	0	0	0	0	1	0	0	0	1	0	0	0	0	0	0	0	2	0	0	0	3	3
ASV_2444	0	0	0	0	0	2	1	2	0	0	0	0	8	0	0	0	0	0	0	0	0	0	0	0	0	0	1	5	0	0	0	0	0	0	0	0	0	0	0	0	1	1	0	0	0	0	0	0	0
ASV_2445	0	0	0	0	0	28	1	0	0	0	0	0	0	0	1	0	0	0	0	0	0	0	0	0	0	8	2	0	0	0	0	0	0	0	0	0	0	0	0	0	0	0	0	0	0	0	0	1	2
ASV_2446	0	0	0	0	0	19	0	0	0	0	0	0	0	0	0	0	0	0	0	0	0	0	0	0	0	10	0	0	0	1	0	0	0	0	0	0	0	0	0	0	0	0	0	0	0	0	0	0	0
ASV_2447	0	1	0	0	0	3	1	6	0	0	0	0	7	0	1	0	0	0	0	0	0	10	0	0	0	0	0	1	0	0	0	0	0	1	0	0	0	0	0	0	0	0	0	0	0	0	0	0	4
ASV_2448	0	4	0	0	0	7	5	2	0	0	0	1	11	1	1	0	0	0	0	0	5	1	0	0	0	5	3	4	0	0	1	0	0	3	0	0	0	0	0	0	0	0	0	0	0	0	0	0	8
ASV_2449	0	9	0	0	0	2	18	1	0	0	0	0	5	1	0	0	0	0	0	1	0	3	0	0	0	0	2	8	0	1	0	0	1	2	0	0	0	0	0	1	0	0	0	0	0	0	0	3	11
ASV_245	0	9	2	5	0	1	1	2	177	37	2	66	0	0	0	1	1	8	0	0	78	181	0	0	3	0	0	30	576	4	90	0	1	0	1	58	2	0	0	0	20	0	1	2	0	1	1	0	0
ASV_2450	0	0	1	0	0	1	0	1	0	1	8	0	0	0	0	0	0	0	0	0	0	3	1	0	0	0	1	2	0	0	2	3	0	0	0	0	0	0	0	1	1	0	0	1	0	0	0	4	0
ASV_2451	0	0	0	0	0	39	0	0	0	0	0	1	0	0	0	0	0	0	0	0	0	0	0	0	0	2	0	0	0	0	0	0	0	0	0	0	0	0	0	0	0	0	0	0	0	0	0	0	0
ASV_2452	0	0	0	0	0	3	1	3	0	0	0	2	0	0	0	0	0	0	0	0	0	0	0	0	0	3	3	5	0	0	0	0	0	0	0	0	1	0	0	0	0	0	0	0	0	0	0	2	3
ASV_2453	0	0	0	0	0	0	6	0	0	0	0	0	7	3	0	0	0	0	0	0	0	0	0	0	0	0	0	0	0	0	0	0	7	4	0	0	0	0	0	0	0	0	0	0	0	0	0	0	2
ASV_2454	0	2	0	0	0	1	9	1	0	0	0	0	0	4	0	0	0	0	0	1	0	3	0	0	0	1	2	1	1	0	1	0	0	0	0	0	1	1	0	0	0	0	0	3	0	0	0	7	0
ASV_2455	3	0	0	0	0	3	7	0	0	0	0	0	0	0	0	0	0	0	0	0	9	0	0	0	0	2	3	4	0	0	1	0	0	0	0	0	0	0	0	0	0	2	0	0	0	0	0	2	29
ASV_2456	0	0	0	0	0	0	1	2	0	0	0	1	7	0	0	0	0	0	0	0	0	0	0	0	0	0	0	0	1	0	0	0	1	1	0	0	0	0	0	0	0	0	0	0	0	0	0	0	0
ASV_2457	0	0	0	0	0	0	1	1	0	0	0	2	0	1	1	0	0	0	0	0	0	0	0	0	0	0	0	0	3	0	0	0	0	0	0	0	0	0	0	0	0	1	0	0	0	0	0	0	0
ASV_2458	0	0	1	0	0	0	0	9	0	0	0	0	0	2	0	0	0	0	0	0	1	2	1	0	0	3	0	2	0	0	0	0	0	0	0	0	0	0	0	1	0	1	0	0	1	0	0	0	0
ASV_2459	0	1	0	0	0	0	0	4	0	0	0	0	0	0	0	0	0	0	0	0	0	4	0	0	0	0	0	0	0	0	0	0	0	0	9	0	0	0	0	0	0	0	0	3	0	0	0	0	0
ASV_2460	0	0	0	0	0	0	2	5	0	0	0	0	0	0	0	0	0	0	0	0	0	0	0	1	0	0	0	1	2	1	0	0	12	0	0	0	1	0	1	1	0	0	0	0	0	0	0	0	0
ASV_2461	0	0	0	0	0	0	0	3	0	0	0	0	3	0	0	0	0	0	0	0	0	1	0	0	0	0	2	1	0	0	0	0	0	0	0	0	0	0	0	0	0	1	0	1	0	0	0	0	2
ASV_2462	0	3	0	0	0	0	2	1	0	0	0	0	3	3	0	0	0	0	0	0	1	0	0	0	0	0	0	3	5	0	0	6	1	0	0	0	2	0	0	0	0	0	0	0	0	0	0	0	0
ASV_2463	0	0	0	0	1	0	0	0	0	7	1	0	0	0	0	0	0	0	0	0	0	0	0	0	0	0	0	0	0	0	20	0	0	0	0	0	0	0	0	0	0	0	0	0	0	0	0	0	0
ASV_2464	0	0	0	0	0	0	0	0	0	7	0	0	0	0	0	0	0	0	0	0	0	0	0	0	0	0	0	0	0	1	8	0	0	0	0	0	0	0	0	0	0	0	0	0	0	0	0	0	0
ASV_2465	0	0	0	0	0	0	0	0	0	0	2	0	0	0	0	0	0	0	0	0	0	0	0	0	0	0	0	0	0	0	15	0	0	0	1	4	0	0	0	0	0	0	0	0	0	0	0	0	0
ASV_2466	0	0	0	0	0	0	0	7	0	0	0	40	0	1	0	0	0	0	0	0	0	0	0	0	0	1	0	0	0	0	0	0	0	0	2	0	0	0	0	1	0	2	0	0	0	0	0	0	0
ASV_2467	0	0	0	0	0	0	0	0	0	0	0	3	0	0	0	0	0	0	0	0	0	2	0	0	0	0	0	6	0	0	0	0	0	2	0	0	0	0	0	0	0	0	0	0	0	0	0	0	0
ASV_2468	0	0	0	0	0	0	0	0	0	0	0	4	0	0	0	0	0	0	0	0	0	0	0	0	0	4	0	0	0	0	0	0	0	0	0	0	0	0	0	0	0	0	0	0	0	0	0	10	0
ASV_2469	0	0	0	0	0	0	6	2	0	0	0	0	12	0	0	0	0	0	0	0	0	0	0	0	0	3	0	2	0	0	0	0	0	0	0	0	0	0	0	0	0	0	0	0	0	0	0	0	0
ASV_247	5	10	43	2	14	56	79	7	6	128	48	1	3	74	4	3	2	1	34	5	0	1	328	12	5	76	2	15	5	91	36	200	6	3	7	3	4	3	5	7	7	0	0	3	9	6	79	64	32
ASV_2470	0	0	0	0	0	0	2	0	0	0	0	0	2	0	0	0	0	0	0	0	0	0	0	0	0	0	0	2	0	0	0	0	0	0	0	0	0	0	0	0	0	1	1	0	0	0	0	4	7
ASV_2471	0	0	0	0	0	1	0	0	0	0	0	0	0	8	0	0	0	0	0	0	0	0	0	0	0	0	0	5	0	0	0	0	0	0	4	0	0	0	0	0	0	0	0	0	0	0	0	0	0
ASV_2473	0	0	0	0	0	0	0	0	0	0	0	0	0	41	0	0	0	0	0	0	0	0	0	0	0	0	0	0	0	0	0	0	0	1	0	0	0	0	0	0	0	0	0	0	0	0	0	0	0
ASV_2474	0	2	0	0	0	0	0	0	0	0	0	0	0	55	0	0	0	0	0	1	0	0	0	0	0	0	1	0	0	0	0	0	0	0	0	0	0	0	0	0	0	0	0	0	0	0	0	0	0
ASV_2475	0	0	0	0	0	0	0	1	1	0	0	0	0	0	16	0	0	0	0	0	1	1	0	0	0	1	0	0	0	1	0	0	5	0	2	2	0	0	0	0	1	0	0	1	0	0	0	1	0
ASV_2476	0	0	0	0	0	0	0	0	0	0	0	0	0	0	2	0	0	0	0	0	11	0	0	0	0	0	0	0	0	0	0	0	0	0	0	0	0	0	0	0	0	0	0	0	0	0	0	0	0
ASV_2477	0	0	0	0	0	0	0	0	0	0	0	0	0	0	4	0	0	0	0	0	0	0	0	0	0	0	0	0	0	0	0	0	0	0	0	0	0	0	0	0	0	0	0	0	0	0	0	0	0
ASV_2478	0	0	0	0	0	0	0	0	0	0	0	0	0	0	3	0	0	0	0	0	0	0	0	0	0	0	0	0	0	0	0	0	0	0	0	0	0	0	0	0	0	0	0	0	0	0	0	0	0
ASV_248	3	33	63	7	4	7	2	2	1	71	2	0	10	20	0	10	17	0	1	0	1	1554	91	0	5	8	1	0	7	56	7	0	0	25	1	0	18	0	0	0	3	0	2	0	0	4	5	1	0
ASV_2480	0	0	0	0	0	0	0	0	0	0	0	0	0	0	0	0	11	0	0	0	0	0	0	0	0	0	0	0	0	0	0	0	0	0	0	0	0	0	0	0	0	0	0	0	0	0	0	0	0
ASV_2481	0	0	0	0	0	0	0	0	0	0	0	0	0	0	0	0	0	0	0	0	0	0	2	0	1	0	0	0	0	0	0	0	0	0	0	0	30	0	0	2	0	0	0	0	0	0	0	0	0
ASV_2483	0	1	0	0	0	0	4	1	0	0	0	0	0	0	1	0	0	0	0	3	1	1	0	0	0	1	4	4	1	0	0	0	0	0	5	1	0	1	0	0	0	1	0	1	0	0	0	9	1
ASV_2484	3	1	0	0	0	0	1	0	0	0	1	0	0	0	1	0	0	0	0	0	0	4	0	0	0	0	0	20	2	0	0	0	0	0	0	0	0	1	0	0	0	0	0	0	0	0	0	2	3
ASV_2485	0	0	0	0	0	0	0	0	0	0	0	0	0	0	0	0	0	0	0	0	0	0	0	0	0	0	0	0	0	0	0	0	0	0	0	0	0	0	0	0	0	0	0	0	0	0	0	0	0
ASV_2487	30	0	0	0	0	0	0	0	0	0	0	0	0	0	0	0	0	1	0	0	0	0	0	0	0	0	0	0	0	0	0	0	0	0	2	0	0	2	0	0	0	0	0	0	0	0	0	0	1
ASV_2488	4	0	0	0	0	2	1	3	0	0	0	0	0	0	0	0	0	0	0	0	0	0	0	0	0	3	3	14	0	0	0	0	0	0	0	0	0	0	0	0	0	0	0	0	0	0	0	0	2
ASV_2489	2	0	1	0	0	0	0	0	0	0	0	0	0	0	0	0	4	0	0	0	0	0	0	2	0	0	0	0	0	0	0	0	0	0	0	0	0	1	0	0	0	0	0	0	4	0	0	0	0
ASV_249	0	0	3	14	7	1	19	9	0	2	0	0	5	5	0	0	0	0	4	0	0	0	0	3	135	0	3	5	0	1	1	0	0	4	0	0	0	3	1	0	3	0	0	0	0	1824	3	0	6
ASV_2490	0	12	0	0	0	12	0	0	0	0	0	0	0	0	0	0	0	0	0	0	0	1	0	0	0	3	1	1	0	0	0	3	0	0	2	2	0	0	0	0	0	1	0	0	0	0	0	11	0
ASV_2491	0	4	2	0	1	0	0	0	0	2	0	0	0	0	0	0	0	0	0	0	0	2	2	0	0	0	0	0	0	0	0	0	0	0	0	0	0	0	0	0	0	1	2	2	0	0	0	0	0
ASV_2492	0	4	0	0	0	11	11	0	0	0	0	4	0	1	0	0	0	0	0	2	0	6	0	0	0	5	1	1	0	0	0	0	0	0	0	0	0	0	0	0	3	0	0	0	0	0	0	1	0
ASV_2493	0	6	0	0	0	1	8	0	0	0	0	0	3	0	0	0	0	0	0	0	0	2	0	0	0	1	1	4	1	0	0	0	0	0	0	0	0	0	0	0	0	2	0	3	0	0	0	3	1
ASV_2494	1	8	0	0	0	0	4	5	0	0	0	0	2	0	0	0	0	0	0	0	0	0	0	0	0	1	1	0	1	0	0	0	2	3	0	3	0	0	0	0	0	0	0	0	0	0	0	2	0
ASV_2495	0	0	0	1	3	0	2	0	1	1	0	0	0	0	0	0	0	0	0	0	0	0	0	1	0	1	0	2	4	0	0	0	1	0	0	0	1	1	3	2	0	0	0	0	0	0	0	2	1
ASV_2497	0	0	0	0	1	0	0	0	1	2	0	0	0	0	0	0	0	0	2	0	0	7	1	10	0	3	0	0	2	1	0	0	0	0	0	0	1	2	0	7	0	0	0	0	0	2	0	0	0
ASV_2498	0	0	0	0	0	13	0	0	0	0	0	0	0	0	0	0	0	0	0	0	0	0	0	0	0	2	0	8	0	0	0	0	0	0	0	0	0	0	0	0	0	0	0	0	0	0	0	0	0
ASV_2499	6	0	0	0	0	16	0	0	0	0	0	0	0	0	0	0	0	0	0	0	7	0	0	0	0	6	0	0	0	0	0	0	0	0	0	1	0	0	0	0	0	0	0	0	0	0	0	0	0
ASV_25	0	0	0	3	0	0	7	2	0	33	120	1	0	3	8	33	7	20	0	0	0	1	0	5	1	0	3	8	0	4	113	9694	0	1	6	9	2532	294	60	0	3	2	2	0	20	0	12	0	0
ASV_250	0	0	7	1	10	10	30	14	5	18	28	0	0	0	15	4	1	12	23	0	0	0	24	2	3	0	0	31	181	3	19	439	4	0	0	1	2	0	69	9	0	0	0	0	1	2	14	15	20
ASV_2500	0	0	0	0	0	29	0	0	0	0	0	0	0	0	0	0	0	0	0	0	0	0	0	0	0	8	0	0	0	0	0	0	0	0	0	0	0	0	0	0	0	0	0	0	0	0	0	0	0
ASV_2501	1	0	0	0	0	4	8	3	0	0	1	0	2	0	0	0	0	0	0	3	11	0	0	0	0	0	2	5	0	0	0	0	2	0	0	0	1	0	0	0	0	0	0	0	0	0	0	1	0
ASV_2502	0	0	0	0	0	3	0	5	0	0	0	0	0	0	0	0	0	0	2	0	0	0	0	0	1	1	0	0	0	0	0	0	0	0	1	0	0	0	0	0	0	0	0	0	0	0	0	2	0
ASV_2503	0	1	0	0	0	6	18	0	0	0	0	0	1	0	0	0	0	0	0	3	0	0	0	0	0	1	1	6	1	0	0	0	0	0	0	0	0	0	1	0	2	2	2	3	0	0	0	11	1
ASV_2505	0	0	0	0	0	21	1	0	0	0	0	0	0	0	0	0	0	1	0	0	0	0	0	0	0	12	3	0	0	0	0	0	0	0	0	0	0	0	0	0	0	0	0	0	0	0	0	0	3
ASV_2506	0	0	0	0	0	18	0	0	0	0	0	0	0	0	0	0	0	0	0	0	0	0	0	0	0	14	0	0	0	0	0	0	0	0	0	0	0	0	0	0	0	0	0	0	0	0	0	3	0
ASV_2507	0	1	0	0	0	2	5	0	0	0	0	0	0	0	0	0	0	0	0	0	0	2	0	0	0	0	0	0	0	0	0	0	0	0	0	0	0	0	0	0	0	0	0	0	0	0	0	2	0
ASV_2508	0	0	0	0	0	28	0	0	0	0	0	0	0	0	0	0	0	0	0	0	0	0	0	0	0	9	0	0	0	0	0	0	0	0	0	0	0	0	0	0	0	0	0	0	0	0	0	0	0
ASV_2509	0	0	0	0	0	21	0	0	0	0	0	0	0	0	0	0	0	0	0	0	0	0	0	0	0	9	0	0	0	0	0	0	0	0	0	0	0	0	0	0	0	0	0	0	0	0	0	0	0
ASV_251	2	13	2	0	15	9	15	9	299	58	78	0	2	80	0	12	5	176	2	0	0	0	9	0	30	3	9	25	104	35	112	2	5	0	4	4	2	0	2	9	0	0	0	0	0	2	3	2	13
ASV_2510	0	1	0	0	0	17	0	0	1	0	0	0	2	0	0	0	0	0	0	0	0	0	0	0	0	6	0	0	1	0	0	1	0	0	0	0	0	0	0	0	0	11	2	0	0	0	0	0	0
ASV_2511	0	0	0	0	0	28	0	0	0	0	0	0	0	0	0	0	0	0	0	0	0	0	0	0	0	9	1	1	0	0	0	0	0	0	0	0	0	0	0	0	0	0	0	0	0	0	0	0	0
ASV_2512	0	1	0	0	0	1	5	4	0	0	3	0	1	1	0	1	0	0	0	2	0	0	0	0	0	1	3	3	2	0	0	1	0	1	0	1	0	0	0	0	0	0	0	1	0	0	0	4	0
ASV_2513	0	0	0	0	0	4	7	1	0	0	0	0	9	0	2	0	0	0	0	0	0	1	0	0	0	0	1	0	0	0	0	0	0	2	0	3	0	0	0	0	0	0	0	0	0	0	0	0	13
ASV_2514	0	0	0	0	0	19	0	0	0	0	0	0	0	0	0	0	0	0	0	0	0	0	0	0	0	9	0	0	0	0	0	0	0	0	0	0	0	0	0	0	0	0	0	0	0	0	0	0	0
ASV_2515	0	0	0	0	0	1	5	2	0	0	0	0	1	0	0	0	0	0	0	0	0	1	0	0	0	0	5	3	0	0	0	4	0	0	0	0	0	0	0	0	0	0	0	0	0	0	0	2	2
ASV_2516	0	0	0	0	0	1	0	0	0	0	0	0	6	6	0	0	0	3	0	0	0	0	0	0	0	0	0	0	1	0	0	0	0	3	0	0	0	0	0	0	0	0	0	0	0	0	0	0	0
ASV_2517	0	0	0	0	0	0	20	0	0	0	0	0	0	0	0	0	0	0	0	0	0	0	0	0	0	1	3	2	0	0	0	0	0	0	0	0	0	0	0	0	0	0	0	0	0	0	0	0	36
ASV_2519	0	0	0	0	0	0	14	3	0	0	0	0	0	0	0	0	0	0	0	0	0	3	0	0	0	1	4	4	0	0	0	0	0	0	0	0	0	0	0	1	0	0	0	0	0	0	0	0	39
ASV_252	3	43	19	2	6	10	5	7	335	34	27	1	36	81	1	8	1	4	5	1	2	56	6	11	23	3	9	8	136	63	29	4	6	148	6	9	7	18	33	8	1	10	2	5	13	9	1	9	6
ASV_2520	0	0	0	0	0	0	6	0	0	0	0	0	0	0	0	0	0	0	0	0	0	0	0	0	0	3	4	3	0	0	0	0	0	0	0	0	0	0	0	0	0	0	0	0	0	0	0	14	1
ASV_2523	0	1	0	0	0	0	1	6	0	0	0	0	6	0	0	0	0	0	0	0	0	0	0	0	0	1	1	0	1	0	0	0	0	1	0	0	0	0	0	0	0	0	0	0	0	0	0	0	0
ASV_2524	0	0	0	0	0	0	8	1	0	0	0	0	0	0	0	0	0	1	0	0	0	0	0	0	0	0	4	13	0	0	0	0	0	0	0	0	0	0	0	0	0	0	0	0	0	0	0	4	1
ASV_2525	0	0	0	0	0	0	17	2	0	0	0	0	0	0	0	0	0	0	0	0	0	0	0	0	0	0	1	1	0	0	0	0	0	0	0	0	0	0	0	0	0	0	0	0	0	0	0	2	21
ASV_2526	0	0	0	0	0	0	0	1	0	0	0	0	1	0	0	0	0	0	0	0	1	1	0	0	0	0	1	0	0	0	0	0	1	0	0	0	0	0	0	0	0	2	0	2	0	0	0	1	1
ASV_2527	1	0	0	0	0	0	1	10	0	0	0	2	0	0	0	0	0	0	0	0	0	0	0	0	0	0	0	0	0	0	0	0	0	0	1	0	0	0	0	0	0	0	1	0	0	0	0	0	0
ASV_2528	1	0	0	0	0	0	2	4	0	0	3	0	4	0	0	0	0	0	0	0	18	4	0	6	0	0	0	2	0	0	0	0	3	0	0	1	0	0	0	0	0	0	2	10	0	0	0	0	0
ASV_2529	0	0	0	0	0	0	0	0	2	0	1	0	0	0	0	0	0	0	0	0	0	0	0	0	0	0	0	0	18	0	0	0	0	0	0	0	0	0	0	0	0	0	0	0	0	0	0	0	0
ASV_253	36	5	29	5	7	21	14	11	6	14	27	1	1	19	8	0	34	16	44	2	47	0	2	12	0	5	1	4	7	7	11	0	2	13	3	3	16	4	1	17	40	8	12	2	2	6	3	7	6
ASV_2530	0	0	0	0	0	0	0	0	3	0	0	1	0	2	0	0	0	0	0	0	0	0	0	0	0	0	0	0	0	0	0	0	0	1	0	0	0	0	0	0	0	0	0	0	0	0	0	0	0
ASV_2531	0	0	0	0	0	0	0	0	0	1	1	0	0	0	0	2	0	0	1	0	0	0	0	4	0	0	0	0	0	1	3	0	1	0	0	0	2	0	0	4	0	0	0	0	0	1	0	0	0
ASV_2532	0	0	0	0	0	0	0	0	0	0	25	0	0	0	0	0	0	0	0	0	0	0	0	0	1	0	0	0	0	0	0	0	0	0	0	0	0	0	0	1	0	0	0	0	0	0	0	0	0
ASV_2533	0	0	0	0	0	0	0	2	0	0	8	0	0	0	0	0	0	0	0	0	0	0	0	0	0	0	0	0	0	0	0	0	0	0	0	0	0	0	0	0	0	0	0	0	0	0	0	0	0
ASV_2534	0	0	0	1	0	0	0	0	0	0	1	0	0	0	0	0	0	0	0	0	0	0	0	0	0	0	0	0	1	0	0	0	0	0	7	0	0	0	0	0	0	0	0	0	0	0	0	0	0
ASV_2535	0	0	0	0	0	0	0	0	0	0	0	37	0	0	0	0	0	0	0	0	0	0	0	0	0	0	0	0	0	0	0	0	0	0	0	0	0	0	0	0	0	0	0	0	0	0	0	0	1
ASV_2536	0	0	0	0	0	0	0	0	0	0	0	2	0	0	0	0	0	0	0	0	0	0	0	0	0	0	0	0	0	0	0	0	0	0	0	0	0	0	0	0	0	0	0	0	0	0	0	0	0
ASV_2537	0	0	0	0	0	0	0	0	0	0	0	45	0	0	0	0	0	0	0	0	0	0	0	0	0	0	0	0	0	0	0	0	0	0	0	0	0	0	0	0	0	0	0	0	0	0	0	0	0
ASV_2538	0	0	0	0	0	0	0	0	0	0	0	35	0	0	0	0	0	0	0	0	0	0	0	0	0	0	0	0	0	0	0	0	0	0	0	0	0	0	0	0	0	0	0	0	0	0	0	0	0
ASV_2539	0	0	0	0	0	0	0	0	0	0	0	5	0	0	0	0	0	0	0	0	0	0	0	0	0	0	0	0	0	0	0	0	0	0	0	0	0	0	0	0	0	0	0	0	0	0	0	0	0
ASV_254	0	10	6	0	0	8	0	0	6	1	0	0	56	53	89	128	27	1	1	1	5	14	94	0	0	6	0	0	15	0	0	1	0	45	215	44	1493	0	18	1	4	11	5	33	0	0	1	0	0
ASV_2540	0	0	0	0	0	0	0	0	0	0	0	13	0	0	0	0	0	0	0	0	0	0	0	0	0	0	0	0	0	0	0	0	0	0	0	0	0	0	0	0	0	0	0	0	0	0	0	2	0
ASV_2541	0	0	0	0	0	0	0	0	0	0	0	4	0	0	0	0	0	0	0	0	0	0	0	0	0	0	0	0	0	0	0	0	0	0	0	0	0	0	0	0	0	0	0	0	0	0	0	0	0
ASV_2542	0	0	0	0	0	0	0	0	0	0	0	24	0	0	0	0	0	0	0	0	0	0	0	0	0	0	0	0	0	0	0	0	3	0	0	0	0	0	0	0	0	0	0	0	0	0	0	0	0
ASV_2543	0	0	0	0	0	0	0	0	0	0	0	39	0	0	0	0	0	0	0	0	0	0	0	0	0	0	0	0	0	0	0	0	0	0	0	0	0	0	0	0	0	0	0	0	0	0	0	0	0
ASV_2544	0	0	0	0	0	0	0	0	0	0	0	31	0	0	0	0	0	0	0	0	0	0	0	0	0	0	0	0	0	0	0	0	1	0	0	0	0	0	0	0	0	0	0	0	0	0	0	0	0
ASV_2545	0	0	0	0	0	0	0	0	0	0	0	28	0	0	0	0	0	0	0	0	0	0	0	0	0	0	0	0	0	0	0	0	0	0	0	0	0	0	0	0	0	0	0	0	0	0	0	0	0
ASV_2546	0	1	0	0	0	0	0	1	0	0	0	0	4	0	0	0	0	0	0	0	0	0	0	4	0	0	1	3	0	0	0	0	3	1	0	0	0	0	0	0	0	0	0	4	0	0	0	2	0
ASV_2547	0	0	0	0	0	0	0	0	0	0	0	0	16	5	0	0	0	0	0	0	0	0	0	0	0	0	0	0	0	0	2	0	0	4	0	0	0	0	0	0	0	0	0	0	0	0	0	0	0
ASV_2548	0	0	0	0	0	0	0	0	0	0	0	0	1	2	0	0	0	0	0	0	0	0	0	0	0	0	0	0	0	0	0	0	0	11	0	0	0	0	0	0	0	0	0	0	0	0	0	0	0
ASV_2549	0	0	0	0	0	0	0	0	0	0	0	0	6	0	0	0	0	0	0	0	0	0	0	0	0	0	3	0	0	0	0	0	0	0	0	0	0	0	0	0	0	2	0	0	0	0	0	0	2
ASV_255	0	4	12	15	4	0	1	1	1	30	1	3	1	11	92	5	18	1	1	1	34	76	41	21	30	4	3	8	59	238	67	4	12	16	24	21	95	24	17	1	7	71	4	0	5	1	3	1	0
ASV_2550	0	0	0	0	0	0	0	0	0	0	0	0	38	0	0	0	0	0	0	0	0	0	0	0	0	0	0	0	0	0	0	0	0	0	0	0	0	0	0	0	0	1	0	0	0	0	0	1	0
ASV_2552	0	0	0	0	0	0	0	0	0	0	0	0	0	0	1	0	0	0	0	0	10	0	4	0	0	0	0	0	0	1	0	0	1	1	0	3	2	0	3	0	0	9	0	0	0	0	0	0	0
ASV_2553	0	0	0	0	0	0	2	0	0	0	0	0	0	0	2	0	0	0	0	0	0	0	0	0	0	0	0	0	0	0	0	0	0	0	0	0	0	0	0	0	0	0	0	0	0	0	0	0	2
ASV_2554	0	0	0	0	0	0	8	3	0	0	0	0	0	0	4	0	0	0	0	0	0	0	0	0	0	1	1	2	0	0	1	0	0	0	0	0	0	0	0	0	0	0	0	0	0	0	0	2	1
ASV_2555	0	0	0	0	0	0	0	0	0	0	0	0	0	0	0	2	12	0	0	0	0	0	0	0	0	0	0	0	0	0	0	0	0	0	0	0	4	5	0	0	0	0	0	0	0	0	0	0	0
ASV_2558	0	0	0	0	0	0	0	1	0	0	0	0	0	0	0	0	0	0	8	0	0	0	0	1	0	1	0	0	0	0	0	0	0	0	0	0	0	0	0	5	0	0	0	1	0	0	0	0	0
ASV_2559	0	0	0	0	0	0	0	0	0	0	0	0	0	0	0	0	0	0	0	0	0	0	0	0	0	0	0	0	0	0	0	0	6	0	0	0	0	0	0	0	0	0	0	0	0	0	0	0	0
ASV_256	0	37	22	3	6	12	11	1	1	71	6	2	12	3	1	9	0	2	31	0	1	2	27	5	24	8	4	3	3	19	144	0	7	4	7	11	0	536	14	0	306	0	0	4	8	10	2	1	7
ASV_2560	0	0	0	0	0	0	0	0	0	0	0	0	0	0	0	0	0	0	0	0	0	0	0	0	0	0	0	0	0	0	0	0	5	0	0	0	0	0	0	0	0	0	0	0	0	0	0	0	1
ASV_2561	0	0	0	0	0	0	0	0	0	0	0	0	0	0	0	0	0	0	0	0	0	0	0	0	0	0	0	0	0	0	0	0	0	0	0	0	2	0	0	0	0	0	0	0	0	0	0	0	0
ASV_2562	0	0	0	0	0	0	0	0	0	0	0	0	0	1	0	0	0	0	0	0	0	2	0	0	0	0	0	0	0	0	0	0	0	0	0	0	0	0	0	0	0	0	0	0	0	0	0	0	0
ASV_2564	0	0	0	0	0	0	0	0	0	0	0	0	0	0	0	0	0	0	0	0	0	0	0	0	0	0	0	0	0	0	0	0	0	0	0	0	0	0	0	0	0	0	0	0	0	0	0	0	0
ASV_2565	0	0	0	0	0	0	0	0	0	0	0	0	0	0	0	0	0	0	0	0	0	0	0	0	0	0	0	0	0	0	0	0	0	0	0	0	0	0	0	0	0	0	0	0	0	0	0	0	0
ASV_2566	17	0	0	0	0	0	1	0	0	0	0	0	0	0	0	0	0	1	0	0	0	1	0	0	0	0	1	1	0	0	0	0	0	0	2	0	0	1	2	0	0	1	3	0	0	0	0	0	3
ASV_2567	1	9	0	0	0	0	0	2	0	0	0	0	0	0	0	0	0	0	0	0	0	3	0	0	0	1	5	4	0	0	0	0	0	0	0	0	0	0	0	0	0	0	0	0	0	0	0	9	1
ASV_2568	1	2	0	0	0	0	3	1	0	0	0	0	0	0	1	0	0	0	0	1	3	1	0	0	0	1	0	2	0	0	0	4	0	0	1	0	0	0	0	0	0	0	0	5	0	0	0	6	0
ASV_2569	34	0	0	0	0	0	0	0	0	0	0	0	0	0	0	0	0	3	0	0	0	0	0	0	0	0	1	0	0	0	0	0	0	0	0	0	0	0	0	0	0	0	0	0	0	0	0	0	0
ASV_257	20	4	0	0	0	0	1	4	285	5	0	2	9	40	3	0	0	0	0	0	0	1	0	0	0	0	0	0	34	214	0	0	0	156	1	0	0	0	0	0	0	0	3	0	0	0	0	0	0
ASV_2570	26	0	0	0	0	0	9	0	0	0	0	0	0	0	0	0	0	0	0	0	0	0	1	0	0	0	6	11	0	0	0	0	0	0	0	0	0	0	0	0	0	0	0	0	0	0	0	4	4
ASV_2571	0	13	0	0	0	2	0	0	0	0	0	0	0	0	0	0	0	0	0	0	0	1	0	0	0	0	0	0	0	0	0	0	1	0	2	1	0	0	0	0	1	0	0	2	0	0	0	8	3
ASV_2572	0	1	0	0	0	1	1	0	0	0	5	0	5	0	0	0	0	0	1	0	0	4	0	0	0	1	0	5	0	0	0	0	0	1	0	0	0	1	0	1	1	0	0	0	0	0	0	0	0
ASV_2573	0	5	0	0	0	1	0	2	0	0	0	0	32	0	0	0	0	0	0	0	0	0	0	0	0	0	0	0	0	0	0	0	3	0	0	0	0	0	0	0	0	4	0	1	0	0	0	1	1
ASV_2574	0	3	0	0	0	6	0	2	0	0	1	6	1	5	0	0	0	0	0	0	1	0	0	7	0	6	2	16	0	0	0	0	2	0	1	1	0	0	0	0	1	1	0	0	0	0	0	4	0
ASV_2575	1	1	0	0	0	5	0	0	13	3	3	0	1	0	0	0	0	0	0	0	0	1	0	0	0	3	0	0	11	1	0	0	0	0	0	0	0	0	0	0	0	0	1	1	0	0	0	0	0
ASV_2576	0	2	0	0	0	0	6	0	0	0	0	0	2	0	0	0	0	0	1	0	1	2	0	0	0	2	0	2	0	0	0	0	0	4	6	0	4	0	0	0	0	0	0	0	0	0	0	0	2
ASV_2577	0	4	0	0	0	3	2	5	0	0	1	0	17	2	1	0	1	0	0	0	0	6	1	1	0	3	0	1	0	0	0	0	0	1	0	0	0	0	0	0	2	0	0	1	0	0	0	0	6
ASV_2578	0	21	0	0	0	0	0	0	0	0	0	0	0	0	0	0	0	0	0	0	1	1	0	0	0	0	0	0	0	0	0	0	0	0	0	0	0	0	0	0	0	0	0	0	0	0	0	0	0
ASV_2579	0	2	2	0	1	1	0	1	4	7	0	0	0	0	0	0	0	0	0	0	0	0	0	0	0	0	0	0	3	1	0	0	0	0	0	0	0	0	0	0	0	0	0	1	0	0	0	0	0
ASV_258	0	3	0	1	0	2	1	0	0	0	95	12	0	0	0	0	4	129	0	1	1	0	0	0	0	0	0	0	1	0	1	7	4	0	0	0	0	0	4	0	0	0	0	0	0	0	0	0	0
ASV_2580	0	0	4	0	0	0	0	0	0	0	0	0	1	1	0	0	0	0	0	0	3	19	2	0	0	0	0	0	2	0	0	0	0	0	0	0	0	0	0	0	1	0	0	0	0	0	0	0	0
ASV_2581	0	0	1	0	0	0	1	0	0	0	0	0	0	0	0	0	0	0	0	0	0	1	44	1	0	0	0	1	0	0	0	0	0	0	3	0	0	1	0	0	0	0	0	0	0	0	0	0	0
ASV_2582	0	0	0	1	0	1	0	0	2	4	0	0	0	0	0	0	0	0	1	0	0	0	0	1	0	0	0	0	5	1	1	0	0	0	2	1	0	0	0	0	0	0	0	0	2	0	0	1	0
ASV_2584	1	0	0	0	1	8	0	0	0	0	0	0	1	5	0	0	0	0	0	0	0	0	0	0	0	0	0	0	0	0	0	0	0	1	0	0	0	0	0	0	0	0	1	0	0	0	1	1	0
ASV_2585	0	0	0	0	0	32	1	0	0	0	0	0	0	0	0	0	0	0	0	0	0	0	0	0	0	5	0	0	0	0	0	0	0	0	0	0	0	0	0	0	0	0	0	0	0	0	0	0	0
ASV_2586	0	0	0	0	0	7	1	0	0	0	0	0	0	0	0	0	0	0	0	0	0	0	0	2	0	0	0	18	0	0	0	2	0	0	0	0	0	0	0	0	0	0	0	0	0	0	0	0	0
ASV_2587	0	0	0	0	0	8	5	0	0	0	0	0	0	0	0	0	0	0	0	0	0	0	0	0	0	5	6	17	0	0	0	0	0	0	0	0	0	0	0	0	0	0	0	0	0	0	0	2	2
ASV_2588	0	0	0	0	0	2	1	0	0	0	0	0	3	0	0	0	0	0	0	0	0	0	0	0	0	2	2	0	0	0	0	0	0	2	5	0	0	0	0	0	0	25	2	0	0	0	0	0	1
ASV_2589	0	0	0	0	0	23	1	0	0	0	0	0	0	0	0	0	0	0	0	0	0	0	0	0	0	10	0	0	0	0	0	0	0	0	0	0	0	0	0	0	0	0	0	0	0	0	0	0	0
ASV_259	1	0	0	0	2	6	16	1	0	11	525	0	0	3	0	1	0	0	0	0	0	0	0	18	0	3	10	25	0	0	1	2	2	1	1	0	0	0	0	0	0	6	1	0	0	1	0	86	14
ASV_2590	0	0	0	0	0	4	2	6	0	1	0	1	1	2	9	0	0	0	0	0	0	2	1	3	0	8	1	1	2	0	1	0	3	0	3	0	3	0	1	2	0	0	0	0	0	1	0	1	5
ASV_2591	0	0	0	0	0	10	1	2	0	0	0	0	0	0	0	0	1	0	0	0	0	0	0	0	0	5	3	5	2	0	2	0	0	0	0	1	0	0	0	2	0	0	0	0	0	0	0	0	2
ASV_2593	0	0	0	0	0	28	0	0	0	0	0	0	0	0	0	0	0	0	0	0	0	0	0	0	0	7	0	0	0	0	0	0	0	0	0	0	0	0	0	0	0	0	0	0	0	0	0	0	0
ASV_2594	0	0	0	0	0	32	0	0	0	0	0	0	2	0	0	0	0	0	0	0	0	0	0	0	0	10	0	0	0	0	0	0	0	0	0	0	0	0	0	0	0	0	0	0	0	0	0	3	0
ASV_2595	0	0	0	0	0	30	0	1	0	0	0	0	1	0	2	0	0	0	0	1	0	0	0	0	0	9	0	0	0	0	0	0	0	2	0	0	0	0	0	0	0	0	0	0	0	0	0	0	0
ASV_2596	0	0	0	0	0	2	4	1	0	1	0	0	4	0	0	0	0	0	0	0	0	0	0	0	0	0	2	1	0	0	0	0	0	1	0	0	0	0	0	0	0	0	0	0	0	0	0	0	1
ASV_2597	0	0	0	0	0	21	0	2	0	0	0	0	0	1	0	0	0	0	0	0	0	0	0	0	0	11	0	1	0	0	0	0	4	0	0	0	0	0	0	0	0	0	0	1	1	0	0	1	0
ASV_2598	0	0	0	0	0	49	2	0	0	0	0	0	0	0	0	0	0	0	0	0	0	0	0	0	0	2	0	2	0	0	0	0	0	0	0	0	0	0	0	0	0	0	0	0	0	0	0	1	0
ASV_2599	0	1	0	0	0	30	0	0	0	0	0	1	2	0	0	0	0	0	0	0	0	0	0	0	0	7	0	4	0	0	0	0	0	0	0	0	3	0	0	0	0	0	1	0	0	0	0	0	0
ASV_26	8	209	278	121	269	777	80	13	142	42	21	211	66	41	161	220	80	138	420	132	90	318	1690	597	460	2206	0	11	1150	89	32	104	828	41	370	84	1633	1734	2366	82	1281	94	165	113	952	1047	9154	72	42
ASV_260	0	5	0	0	2	0	74	1	4	48	14	6	0	0	0	0	7	4	0	0	0	6	2	0	2	0	15	38	4	38	9	594	177	0	0	0	0	29	0	4	9	2	1	0	0	1	0	0	50
ASV_2600	0	0	0	0	0	26	0	0	0	0	0	0	0	0	0	0	0	0	0	0	0	0	0	0	0	8	0	0	0	0	0	0	0	0	0	0	0	0	0	0	0	0	0	0	0	0	0	0	0
ASV_2602	0	1	0	0	0	30	2	0	0	0	0	0	3	0	0	0	0	0	0	0	0	1	0	0	0	10	0	0	0	0	1	0	0	0	0	0	0	0	0	0	0	0	0	0	0	0	0	2	5
ASV_2603	0	0	0	0	0	1	2	0	0	0	0	0	14	0	0	0	0	0	0	0	2	0	0	0	0	0	0	0	0	0	0	0	5	0	0	2	0	0	0	0	0	0	0	0	0	0	0	1	0
ASV_2604	0	0	0	0	0	0	13	0	0	0	0	0	0	0	0	0	0	0	0	0	0	0	0	0	0	0	4	5	0	1	0	0	0	0	0	0	0	0	0	0	0	0	0	0	0	0	0	2	32
ASV_2605	1	0	0	0	0	1	19	1	0	0	0	0	1	0	0	0	0	0	0	0	2	0	0	0	0	0	6	3	0	0	0	0	0	0	0	0	0	0	0	3	0	0	0	0	0	0	0	0	24
ASV_2606	0	0	0	0	0	0	7	0	0	0	0	0	0	9	0	0	0	0	0	0	13	1	0	0	0	0	0	0	0	0	1	0	0	0	10	0	0	0	0	0	0	0	0	3	0	0	0	0	4
ASV_2607	0	0	0	0	0	0	16	0	0	0	0	0	0	0	1	0	0	0	0	0	0	1	0	0	0	0	2	5	0	0	0	0	0	0	0	0	0	0	0	0	0	0	0	1	0	0	0	1	4
ASV_2608	0	0	0	0	0	0	4	0	0	0	0	0	0	0	0	0	0	0	0	0	0	0	0	0	0	0	0	4	0	0	0	0	1	0	0	0	0	0	0	0	0	1	0	0	0	0	0	21	3
ASV_2609	1	0	0	0	0	3	0	8	0	0	0	0	1	0	0	0	0	0	0	0	0	0	0	0	0	0	0	0	0	0	0	0	0	0	0	0	0	0	0	0	0	0	0	0	0	0	0	5	0
ASV_261	0	0	68	11	3	1	4	0	1	4	1	0	6	11	6	1	3	19	5	29	10	8	6	95	34	29	0	0	2	2	0	0	5	10	127	1	73	51	408	38	29	0	3	1	28	382	12	0	0
ASV_2610	0	0	0	0	0	0	0	12	0	0	0	0	4	0	0	0	0	0	0	0	0	0	0	0	0	0	0	0	0	0	0	0	0	0	0	0	0	0	0	0	0	7	2	0	0	0	0	0	0
ASV_2611	0	0	0	0	1	0	0	10	0	0	0	0	0	0	0	0	0	0	0	0	0	0	0	0	0	0	0	1	0	0	0	0	0	0	0	0	0	0	0	0	0	0	0	0	0	0	1	0	0
ASV_2612	0	0	1	0	0	0	0	2	0	0	0	0	0	0	1	0	0	0	0	0	0	3	1	0	0	2	0	2	2	0	0	0	0	0	4	8	0	0	0	0	0	0	0	0	0	0	0	0	0
ASV_2613	0	0	0	0	0	0	0	7	0	2	1	0	0	0	0	0	0	0	1	0	0	0	0	2	2	0	0	0	15	3	0	0	0	0	0	0	0	1	3	3	0	0	0	0	0	0	0	0	0
ASV_2614	0	0	0	0	0	0	2	2	0	0	0	0	0	0	0	0	0	0	0	0	0	0	0	0	0	0	7	8	0	0	0	0	0	0	0	1	1	0	0	0	0	0	0	0	0	1	0	0	0
ASV_2615	0	0	0	0	0	0	0	1	0	0	9	0	0	0	0	0	0	0	0	0	0	0	0	0	0	0	0	0	0	1	0	0	0	0	1	0	0	0	0	0	0	0	0	0	0	0	0	0	0
ASV_2616	0	0	0	0	0	0	0	0	3	0	0	0	0	0	0	0	0	0	0	0	6	1	0	0	0	0	0	0	17	0	0	0	0	0	0	0	0	1	0	0	0	0	0	0	0	0	0	0	0
ASV_2617	0	0	0	0	0	0	0	0	0	3	0	0	0	0	0	1	0	0	0	0	0	0	0	0	0	0	0	0	0	30	0	0	0	0	0	0	0	0	0	0	0	0	0	0	0	0	0	0	0
ASV_2618	0	0	0	0	0	0	0	0	0	3	1	0	0	0	2	0	0	2	0	0	0	0	0	0	16	0	0	1	0	0	18	0	0	1	0	0	2	0	1	0	1	0	0	0	0	0	1	0	0
ASV_262	7	3	2	0	0	19	23	183	1	4	0	2	1	0	14	0	1	0	16	1	0	8	71	7	3	94	21	37	4	6	3	0	14	6	29	1	2	0	3	24	1	2	0	8	3	1	0	26	26
ASV_2620	0	0	0	0	0	0	0	1	0	0	0	4	0	0	0	0	0	0	0	0	0	0	0	0	0	0	0	0	1	0	0	0	0	0	0	0	0	0	0	0	0	0	0	0	0	0	0	6	0
ASV_2621	0	0	0	0	0	1	0	0	0	0	0	37	0	0	0	0	0	0	0	0	0	0	0	0	0	0	0	0	0	0	0	0	0	0	0	0	0	0	0	0	0	0	0	0	0	0	0	0	0
ASV_2622	0	0	0	0	0	0	0	0	0	0	0	45	0	0	0	0	0	0	0	0	0	0	0	0	0	0	0	0	0	0	0	0	0	0	0	0	0	0	0	0	0	0	0	0	0	0	0	0	0
ASV_2623	0	0	0	0	0	0	0	0	0	0	0	10	0	0	0	0	0	0	0	0	0	0	0	0	0	0	0	0	0	0	0	0	0	0	0	0	0	0	0	0	0	0	0	0	0	0	0	0	0
ASV_2624	0	0	0	0	0	0	0	0	0	0	0	28	0	0	0	0	0	0	0	0	0	0	0	0	0	0	0	0	0	0	0	0	0	0	0	0	0	0	0	0	0	0	0	0	0	0	0	0	0
ASV_2625	0	0	0	0	0	0	0	0	0	0	0	0	2	0	0	0	0	0	0	0	0	0	0	0	0	0	0	0	0	0	0	0	4	1	0	0	0	0	0	0	0	0	0	0	0	0	0	0	0
ASV_2626	2	0	0	0	0	0	0	0	0	0	0	0	7	0	0	0	0	0	0	0	0	1	0	0	0	0	1	0	0	0	0	0	0	0	0	0	0	0	0	0	0	0	0	0	0	0	0	1	0
ASV_2627	0	0	0	0	0	0	2	0	0	0	0	0	1	0	1	0	0	0	0	0	8	0	0	0	0	0	0	3	0	0	0	0	0	1	1	8	0	0	0	0	0	0	0	0	0	0	0	0	0
ASV_2628	0	0	0	0	0	0	0	0	0	0	0	0	8	4	0	0	0	0	1	0	0	0	0	0	0	0	0	0	0	0	0	0	0	12	0	0	0	0	0	0	0	0	0	0	0	0	0	0	0
ASV_2629	0	0	0	0	0	0	1	0	0	0	0	0	1	0	0	0	0	0	0	0	0	0	0	0	0	0	3	1	0	0	0	0	0	0	0	0	0	0	0	0	0	0	0	0	0	0	0	0	0
ASV_263	10	4	0	0	1	4	0	4	27	8	23	4	1	8	8	2	3	7	99	0	1	0	0	2	0	0	0	0	0	4	37	1	3	9	0	3	22	4	6	40	0	0	11	1	0	0	1	0	0
ASV_2630	0	0	0	0	0	0	0	0	0	0	0	0	4	0	0	0	0	0	0	0	0	0	0	0	0	0	0	0	0	0	0	0	0	0	0	0	0	0	0	0	0	1	0	0	0	0	0	10	0
ASV_2631	0	0	0	0	0	0	0	0	0	0	0	0	0	4	0	0	0	0	0	0	21	0	0	0	0	0	0	0	0	0	0	1	0	0	0	0	0	0	2	0	0	5	0	0	0	0	0	0	0
ASV_2632	0	0	0	0	0	0	0	0	0	0	0	0	2	1	0	0	0	0	5	0	13	0	0	0	0	0	2	4	0	0	0	0	0	0	0	0	1	0	0	0	1	0	0	0	0	0	0	0	0
ASV_2633	0	0	0	0	0	0	0	0	0	0	0	0	0	0	3	0	0	0	0	0	0	0	0	0	0	0	0	0	0	0	0	0	0	0	4	11	0	0	0	0	0	0	0	0	0	0	0	0	0
ASV_2634	1	2	0	0	0	0	6	1	0	0	0	0	6	0	3	0	0	0	0	2	0	3	0	0	0	0	2	7	1	0	0	0	0	0	0	14	0	0	1	0	1	1	0	0	0	0	0	0	2
ASV_2635	0	0	0	0	0	0	0	0	0	0	0	0	0	0	4	0	0	0	0	0	0	0	0	0	0	0	0	0	0	0	0	0	0	0	0	0	0	0	0	0	0	0	0	0	0	0	0	0	0
ASV_2636	0	0	0	0	0	0	0	0	0	0	0	0	0	0	5	0	0	0	0	0	0	0	0	0	0	0	0	0	0	0	0	0	0	0	13	1	0	0	0	0	0	0	0	0	0	0	0	0	1
ASV_2638	0	0	0	0	0	0	0	0	0	0	0	0	0	0	0	0	0	1	1	0	5	0	0	1	0	0	0	4	3	1	0	0	0	0	0	0	1	0	0	0	0	0	0	0	0	0	0	0	0
ASV_264	0	4	12	0	8	3	0	0	4	0	0	10	1	1	42	0	0	3	0	0	1	0	0	0	0	0	0	0	0	0	0	0	1	1	0	0	0	0	0	0	0	0	0	0	0	1	0	4	0
ASV_2640	3	0	0	0	0	0	0	0	0	0	0	0	0	0	0	0	0	0	0	0	0	0	0	2	0	0	0	0	0	0	0	1	0	0	0	0	0	0	0	0	0	0	0	0	0	0	0	0	0
ASV_2641	0	0	0	0	0	0	0	1	0	0	0	0	0	0	0	0	0	0	0	0	0	0	2	0	0	2	0	0	0	0	0	0	1	0	0	0	1	0	0	2	0	0	0	0	0	0	0	1	0
ASV_2642	0	0	0	0	0	1	7	0	0	0	0	0	0	0	0	0	0	0	0	0	0	1	0	0	0	0	6	8	0	0	0	0	1	1	0	0	0	0	0	0	0	2	0	4	0	0	0	2	5
ASV_2644	0	0	0	0	0	0	7	1	0	0	0	1	2	4	1	0	0	0	0	0	5	2	0	0	0	0	2	0	0	0	0	0	1	1	4	0	0	0	1	0	0	0	0	0	0	0	0	0	7
ASV_2645	1	0	0	0	0	0	1	0	0	0	0	0	0	0	0	0	0	0	0	0	0	0	0	0	0	1	0	0	0	0	0	0	0	0	5	1	4	0	0	0	0	0	0	2	0	0	0	0	0
ASV_2647	0	0	0	0	0	0	0	0	0	0	0	0	0	0	0	0	0	0	0	0	0	0	0	0	0	0	0	0	0	0	0	0	0	0	0	0	30	2	0	0	0	0	0	0	0	0	0	0	0
ASV_2648	0	0	0	0	0	0	0	4	0	0	0	0	0	0	0	0	0	0	3	0	0	0	0	0	0	4	0	0	0	0	0	0	0	0	4	0	0	0	0	8	0	1	0	0	0	0	0	0	0
ASV_2649	0	0	0	0	0	0	0	1	0	0	0	0	4	0	0	0	0	0	0	0	0	0	0	0	0	0	0	0	0	0	0	0	0	1	0	0	0	0	0	0	0	0	0	0	0	0	0	0	0
ASV_265	0	0	8	1	0	0	12	0	5	9	213	6	2	0	13	0	8	1	92	2	1	0	0	3	1	0	0	2	10	0	21	47	1	1	2	4	1	1	18	53	0	0	0	0	0	0	1	1	2
ASV_2650	0	0	0	0	0	0	0	0	0	0	0	0	0	0	0	0	0	0	0	0	0	0	0	0	0	0	0	0	0	0	0	0	0	0	0	0	0	0	0	0	0	0	0	0	0	0	0	0	0
ASV_2652	0	0	0	0	0	0	1	0	0	0	0	0	0	0	0	0	0	0	0	0	0	0	0	0	0	0	0	0	0	0	0	0	0	0	0	0	0	0	0	0	0	0	0	0	0	0	0	0	1
ASV_2653	0	0	0	0	0	0	0	0	0	0	0	0	0	0	0	0	0	0	0	0	0	0	0	0	0	0	0	0	0	0	0	0	0	0	0	0	0	0	0	0	0	0	0	0	0	0	0	0	0
ASV_2654	27	0	0	0	0	0	0	0	0	0	0	0	0	0	0	0	0	0	0	0	0	0	0	0	0	0	0	0	0	0	1	0	49	0	0	0	0	0	0	1	0	0	0	0	0	0	0	0	0
ASV_2655	11	0	0	0	0	0	1	0	0	0	0	0	0	0	0	0	0	0	0	0	1	0	0	0	0	2	1	2	0	0	0	0	0	0	4	0	0	0	0	3	0	0	0	0	0	0	0	0	2
ASV_2656	30	0	0	0	0	0	0	0	0	0	0	0	0	0	0	0	0	2	0	0	0	0	0	0	0	0	2	3	0	0	0	1	0	0	0	0	0	0	0	0	0	0	0	0	0	0	0	0	0
ASV_2657	3	0	0	0	0	3	2	0	0	0	0	0	0	0	0	0	0	0	0	0	0	0	0	0	0	2	5	10	0	0	0	0	0	0	0	0	0	0	0	0	0	0	0	0	0	0	0	1	2
ASV_2658	22	0	0	0	0	0	0	0	0	0	0	0	0	0	0	0	0	1	0	0	0	1	0	0	0	0	3	2	0	0	0	0	0	2	0	0	0	0	0	0	0	0	0	0	0	0	0	1	1
ASV_2659	1	1	0	0	0	0	0	0	0	0	0	0	2	0	2	0	0	0	0	0	0	0	0	0	0	1	0	0	0	0	0	0	0	0	0	1	0	0	0	0	0	0	0	21	0	0	0	6	0
ASV_266	0	0	0	0	0	0	4	1	1	0	1	0	0	0	0	181	14	0	0	0	0	1	1	0	0	0	1	0	0	0	0	0	0	0	0	0	69	0	0	0	0	0	0	0	0	0	0	0	1
ASV_2660	1	1	0	0	0	0	0	0	0	0	0	0	0	0	0	0	0	0	0	1	2	0	0	0	0	0	0	0	0	0	0	0	0	0	0	0	0	0	0	0	0	0	2	0	0	0	0	0	0
ASV_2661	0	8	0	0	0	1	25	32	0	0	0	10	18	1	1	0	0	0	1	0	2	7	0	0	1	3	31	55	0	0	0	3	0	12	6	0	2	0	0	4	0	0	0	2	0	0	0	29	12
ASV_2662	0	1	0	0	0	2	0	2	0	0	0	0	1	0	0	0	0	0	0	0	0	3	0	3	0	1	5	1	0	0	0	0	0	0	0	0	0	0	0	0	0	3	2	0	0	0	0	5	0
ASV_2663	0	6	0	0	0	0	1	1	0	0	0	0	0	3	0	0	0	0	0	0	0	0	0	0	0	1	3	0	0	0	0	1	0	0	0	0	0	0	0	0	0	0	0	0	0	0	0	13	1
ASV_2664	0	0	2	1	0	0	0	0	0	2	0	0	0	0	0	0	0	0	0	0	0	1	4	4	0	0	0	0	0	2	3	0	0	0	0	0	0	1	0	7	0	0	0	0	0	0	0	0	0
ASV_2665	0	0	1	1	0	3	0	10	0	1	0	0	0	0	0	0	0	0	0	0	0	0	0	0	0	7	0	0	5	0	1	0	0	0	0	0	0	0	0	1	0	0	0	0	0	1	0	3	0
ASV_2667	0	0	1	0	0	0	0	0	0	0	0	0	0	0	0	0	0	0	0	0	0	0	0	5	0	0	0	1	1	0	0	0	0	0	1	0	0	0	3	0	0	0	0	0	2	0	0	0	0
ASV_2669	0	0	1	0	2	0	0	0	0	0	0	0	0	0	0	0	0	0	0	0	0	0	3	0	1	0	0	0	0	1	0	0	0	0	0	0	0	0	0	15	0	4	0	0	0	0	0	0	0
ASV_267	4	1	1	0	0	4	4	0	356	40	0	9	0	0	62	0	0	28	0	0	49	1	0	0	0	6	3	12	2	64	13	2	6	0	12	517	0	2	46	0	0	35	4	0	0	0	0	2	1
ASV_2671	1	0	0	0	0	24	4	1	0	0	0	0	1	0	0	0	0	0	0	0	0	1	0	0	0	6	1	0	0	0	0	0	0	2	0	0	0	0	0	0	0	0	0	0	0	0	0	0	5
ASV_2672	0	0	0	0	0	34	11	0	0	0	0	1	0	0	0	1	0	0	0	1	0	0	0	0	0	5	6	10	0	0	0	2	0	0	0	0	0	0	0	0	0	0	0	0	0	0	0	0	3
ASV_2673	0	0	0	0	0	22	0	0	0	0	0	0	0	0	0	0	0	0	0	0	0	0	0	0	0	12	0	0	0	0	0	0	0	0	0	0	0	0	0	0	0	0	0	0	0	0	0	3	0
ASV_2675	0	0	0	0	0	27	0	0	0	0	0	0	0	0	0	0	0	0	0	0	0	0	0	0	0	2	3	3	0	0	0	0	0	0	0	0	0	0	0	0	0	0	0	0	0	0	0	0	0
ASV_2676	0	0	0	0	0	2	0	0	0	0	0	0	0	0	0	0	0	0	5	0	0	0	0	0	0	4	0	0	0	0	0	0	0	0	0	0	0	0	0	8	0	0	0	0	0	0	0	0	1
ASV_2677	0	0	0	0	0	5	2	3	0	0	1	0	0	55	0	0	0	0	0	0	0	0	0	0	0	5	1	4	0	0	0	0	2	1	0	0	0	0	0	0	0	0	0	1	0	0	0	4	0
ASV_2678	0	0	0	0	0	3	1	2	0	0	0	0	0	2	0	0	0	0	0	0	0	1	0	0	0	1	0	10	0	0	0	0	0	0	1	0	0	0	0	0	0	0	0	0	0	0	0	0	6
ASV_2679	0	0	0	0	0	1	4	0	0	0	0	0	0	0	0	0	0	0	0	0	0	0	0	0	0	2	12	12	0	0	0	0	0	0	0	0	0	0	0	0	0	0	0	0	0	0	0	2	2
ASV_268	0	1	104	7	3	0	1	9	0	67	5	11	1	0	0	2	3	2	46	0	0	0	23	16	533	0	2	6	13	41	9	0	2	0	1	1	15	3	34	4	4	0	0	1	45	18	22	1	1
ASV_2680	0	0	0	0	0	21	0	0	0	0	0	0	0	0	0	0	0	0	0	0	0	0	0	0	0	8	0	0	0	0	0	0	0	0	0	0	0	0	0	0	0	0	0	0	0	0	0	0	0
ASV_2681	0	0	0	0	0	1	0	0	0	0	0	0	0	0	0	0	0	3	1	0	0	0	0	0	0	0	0	0	0	0	1	0	0	0	0	0	0	0	1	1	0	0	0	0	0	0	0	0	0
ASV_2682	0	0	0	0	0	27	0	0	0	0	0	0	0	0	0	0	0	0	0	0	0	0	0	0	0	8	0	0	0	0	0	0	0	0	0	0	0	0	0	0	0	0	0	0	0	0	0	0	0
ASV_2683	0	0	0	0	0	18	0	0	0	0	0	0	0	0	0	0	0	0	0	0	0	0	0	0	0	13	0	0	0	0	0	0	0	0	0	0	0	0	0	0	0	0	0	0	0	0	0	0	0
ASV_2684	0	0	0	0	0	20	2	0	0	0	2	0	0	0	0	0	0	0	0	0	0	0	0	0	0	13	0	1	0	0	0	1	0	0	0	0	0	0	0	0	0	0	0	0	0	0	0	0	0
ASV_2685	0	0	0	0	0	2	1	0	0	0	0	0	0	0	0	0	0	0	0	0	0	0	1	0	0	2	1	8	0	0	0	0	0	0	0	0	0	0	0	0	0	0	0	0	0	0	0	5	2
ASV_2686	6	0	0	0	0	0	7	0	0	0	0	0	0	0	0	0	0	1	0	0	0	0	0	0	0	0	8	6	0	0	0	6	0	0	1	0	0	0	0	0	0	0	0	0	0	0	0	0	5
ASV_2687	0	0	0	0	0	0	8	0	0	0	0	1	1	0	0	0	0	0	0	0	0	0	0	0	0	0	0	1	0	0	0	0	0	0	0	0	0	0	0	0	0	0	0	0	0	0	0	0	21
ASV_2688	0	0	0	0	0	0	1	0	0	0	0	0	0	0	20	0	0	0	0	0	0	0	0	0	0	0	0	1	0	0	0	0	0	0	5	0	0	0	0	0	0	0	0	0	0	0	0	1	14
ASV_2689	0	2	0	0	0	0	10	0	0	0	0	0	0	0	0	0	0	0	0	0	0	0	0	0	0	0	13	18	0	0	0	0	0	0	0	0	0	0	0	0	0	2	1	0	0	0	0	8	0
ASV_269	0	0	0	0	0	0	0	0	0	0	1	0	0	8	8	2	3	17	2	0	0	0	0	0	0	0	0	0	0	0	0	0	0	4	9	1	7	1799	2	1	0	4	1	0	0	0	0	0	0
ASV_2690	0	0	0	0	0	0	9	0	0	0	0	0	0	0	0	0	0	0	0	0	0	0	0	0	0	1	1	7	0	0	0	0	0	0	0	0	0	0	0	0	0	0	0	0	0	0	0	0	27
ASV_2691	0	0	0	0	0	0	0	4	0	1	0	0	0	0	0	0	0	0	0	0	0	0	0	0	0	1	0	0	3	0	0	0	0	0	3	5	0	0	0	0	0	0	0	1	0	0	0	0	2
ASV_2692	0	0	0	0	0	0	1	5	0	0	13	0	0	0	0	0	0	0	1	0	0	0	0	0	0	0	0	0	0	0	0	0	0	0	0	0	0	0	0	0	0	0	0	0	0	0	0	0	0
ASV_2693	1	0	0	0	0	0	4	5	0	0	0	0	2	0	0	0	0	0	0	0	0	0	0	0	0	2	0	4	1	0	0	0	0	0	6	0	0	0	0	0	0	0	0	0	0	0	0	0	0
ASV_2694	3	0	0	0	0	0	3	12	0	0	0	0	0	0	0	0	0	0	0	0	0	0	0	0	0	0	5	3	1	0	0	0	0	0	8	0	0	0	0	1	0	0	0	0	0	0	0	2	0
ASV_2695	0	0	0	0	0	0	0	0	0	7	3	0	0	0	0	0	0	0	0	0	0	0	0	0	0	0	0	0	0	1	9	0	0	0	0	0	0	0	0	0	0	0	0	0	0	0	0	0	0
ASV_2696	0	0	0	0	0	0	1	0	0	0	0	22	0	0	0	0	0	0	0	0	0	0	0	0	0	0	0	1	0	0	0	0	0	0	0	0	0	0	0	0	0	0	0	0	0	0	0	0	0
ASV_2697	0	0	0	0	0	0	0	0	0	0	0	36	0	0	0	0	0	0	0	0	0	0	1	0	0	0	0	0	0	0	0	0	0	0	1	0	0	0	0	0	0	0	0	0	0	0	0	0	0
ASV_2698	0	0	0	0	0	0	2	0	0	0	0	24	0	0	3	0	0	0	0	0	0	0	0	0	0	0	2	1	0	0	0	0	0	0	0	0	0	0	0	0	0	0	0	1	0	0	0	0	0
ASV_2699	0	0	0	0	0	0	0	0	0	0	0	40	0	0	0	0	0	0	0	0	0	0	0	0	0	0	0	0	0	0	0	0	0	0	0	0	0	0	0	0	0	0	0	0	0	0	0	0	0
ASV_27	16	765	257	12	26	85	99	58	692	679	70	973	185	429	32	99	25	145	66	74	102	283	866	50	1181	41	58	185	1938	881	359	548	126	748	88	136	55	2106	472	221	1122	10	54	55	103	160	82	32	82
ASV_270	0	5	20	0	1	0	0	1	0	2	0	0	0	2	0	34	5	1	0	5	10	0	4	1	1	2	0	0	0	0	1	0	3	4	0	0	452	0	0	0	78	0	0	0	1	10	0	0	0
ASV_2700	0	0	0	0	0	0	0	0	0	0	0	2	0	0	0	0	0	0	0	0	0	0	0	0	0	0	1	1	0	0	0	0	2	0	0	0	0	0	0	0	0	0	0	0	0	0	0	0	0
ASV_2701	0	0	0	0	0	0	0	0	0	0	0	3	0	0	0	0	0	0	0	0	0	0	0	0	0	0	0	0	0	0	0	0	0	0	0	0	0	0	0	0	0	0	0	0	0	0	0	0	0
ASV_2702	0	0	0	0	0	0	0	0	0	0	0	3	0	0	0	0	0	0	0	0	0	0	0	0	0	1	0	0	0	0	0	0	0	0	0	0	0	0	0	0	0	0	0	0	0	0	0	5	0
ASV_2703	0	0	0	0	0	0	0	0	0	0	0	4	0	0	0	0	0	0	0	0	0	0	0	0	0	0	0	0	0	0	0	0	0	0	0	0	0	0	0	0	0	0	0	0	0	0	0	0	0
ASV_2704	0	0	0	0	0	0	0	3	0	0	0	1	0	0	0	0	0	0	0	1	0	0	0	0	0	1	0	2	0	0	0	0	0	0	1	0	0	1	0	0	0	0	0	8	0	0	0	1	0
ASV_2705	0	0	0	0	0	0	0	0	0	0	0	5	0	0	0	0	0	0	0	0	0	0	0	2	0	0	0	0	0	0	0	0	0	0	0	1	0	0	1	0	0	0	0	1	0	0	0	0	0
ASV_2706	0	0	0	0	0	0	4	1	0	0	0	0	15	2	0	0	0	0	0	1	0	1	0	0	0	0	3	9	0	0	2	0	2	4	0	0	0	2	0	0	0	2	0	0	1	0	0	1	0
ASV_2707	0	4	0	0	0	0	0	0	0	0	0	0	15	0	1	0	0	0	0	0	0	0	0	0	0	0	2	1	0	0	0	0	0	0	0	4	0	0	0	0	0	2	0	0	0	0	0	2	0
ASV_2708	0	0	0	0	0	0	0	0	0	0	0	0	0	36	0	0	0	0	0	0	0	0	0	0	0	0	0	0	0	0	0	0	0	0	0	0	0	0	0	0	0	0	0	0	0	0	0	0	0
ASV_2709	0	0	0	0	0	0	0	0	0	0	0	0	1	46	0	0	0	0	0	0	0	0	0	0	0	0	0	0	0	0	0	0	0	1	0	0	0	0	0	0	0	0	0	0	0	0	0	0	0
ASV_271	0	5	1	2	0	0	8	6	244	7	3	0	0	2	3	1	8	1	0	0	0	0	0	6	3	1	0	35	1150	3	40	1	0	1	37	56	11	0	0	0	0	2	1	0	30	13	0	3	4
ASV_2711	0	0	0	0	0	0	0	0	0	0	0	0	0	0	2	0	0	0	0	0	1	1	0	0	0	0	0	0	0	0	0	0	0	0	0	2	0	0	0	0	0	0	0	1	0	0	0	0	0
ASV_2712	0	0	0	0	0	0	2	0	0	0	0	0	0	0	4	0	0	0	0	0	0	1	0	0	0	0	0	0	0	0	0	0	0	0	0	0	0	0	0	0	0	0	0	0	0	0	0	0	0
ASV_2713	0	0	0	0	0	0	1	0	0	0	0	0	1	0	1	0	0	0	0	0	0	0	0	0	0	0	1	0	0	0	0	0	0	0	0	0	0	0	0	0	0	0	0	0	0	0	0	0	0
ASV_2714	0	0	0	0	0	0	1	1	0	0	0	0	1	0	4	0	0	0	1	5	1	1	0	0	0	0	1	0	0	0	1	0	0	0	0	0	0	0	0	1	0	0	0	0	0	0	0	2	2
ASV_2715	0	0	0	0	0	0	0	0	0	0	0	0	0	0	3	0	0	0	0	0	0	0	0	0	0	0	0	0	0	0	0	0	0	0	0	0	0	0	0	0	0	0	0	0	0	0	0	0	0
ASV_2716	0	0	0	0	0	0	0	0	0	0	0	0	1	0	15	0	0	0	0	0	0	3	0	0	0	0	0	0	1	0	0	0	0	0	5	1	0	0	0	2	0	0	0	0	0	0	0	0	0
ASV_2717	0	0	0	0	0	0	0	0	0	0	0	1	0	0	4	0	0	0	1	0	0	0	0	0	0	1	0	0	0	0	0	0	0	0	2	0	0	0	0	0	0	1	0	0	0	0	0	0	0
ASV_2718	0	0	0	0	0	0	0	0	0	0	0	0	0	0	0	0	1	0	0	0	0	0	1	0	0	0	0	0	0	0	0	0	0	0	0	0	0	1	1	1	0	30	0	0	0	0	0	0	0
ASV_272	44	4	18	20	10	11	6	5	60	30	6	31	6	43	10	10	7	28	21	10	80	4	11	9	14	8	7	10	20	52	9	6	8	57	6	18	9	139	2	2	38	3	16	1	3	7	4	1	6
ASV_2721	0	0	0	0	0	0	0	0	0	0	0	0	0	0	0	0	0	0	1	0	0	0	1	0	0	0	0	0	0	2	0	0	0	0	0	0	0	0	0	25	0	0	0	0	0	0	0	0	0
ASV_2722	0	0	0	0	0	0	0	0	0	0	0	0	0	0	0	0	0	0	0	0	0	34	0	1	0	0	0	0	0	0	0	0	0	0	0	0	0	0	0	0	0	0	0	0	0	0	0	0	0
ASV_2724	0	0	0	0	0	0	0	0	0	0	0	0	0	0	0	0	0	0	0	0	0	0	0	1	0	0	0	0	0	0	0	0	0	0	0	0	1	0	4	25	0	0	0	0	0	0	0	0	0
ASV_2725	0	0	0	0	0	0	0	0	0	0	0	0	0	0	0	0	0	0	0	0	0	0	0	0	0	0	3	10	0	0	0	0	0	0	4	9	0	0	0	0	0	0	0	0	0	0	0	2	2
ASV_2726	0	0	0	0	0	0	0	0	0	0	0	0	0	0	1	0	0	0	0	0	7	0	0	0	0	0	1	0	0	0	0	0	0	0	2	0	0	0	0	0	0	0	0	1	0	0	0	1	0
ASV_2727	0	0	0	0	0	0	2	1	0	0	0	0	0	0	1	0	0	0	0	0	0	2	0	0	0	0	1	0	0	0	0	0	0	0	0	2	0	0	0	0	1	6	0	0	0	0	0	1	0
ASV_2728	0	0	0	0	0	0	0	0	0	0	0	0	0	0	0	0	0	0	0	0	0	0	0	0	0	0	1	2	0	0	0	0	2	0	0	0	0	1	0	0	0	0	0	0	0	0	0	0	1
ASV_2729	0	0	0	0	0	0	0	0	0	0	0	0	0	0	1	0	0	0	0	0	0	0	0	1	0	0	0	0	0	0	0	64	0	0	0	0	0	3	0	0	0	0	0	0	4	0	0	0	0
ASV_273	0	3	84	15	17	29	38	3	8	58	5	15	1	7	6	11	5	3	7	2	0	5	104	123	196	210	0	13	31	12	95	4	12	1	8	14	27	15	5	0	21	0	1	2	81	62	223	2	49
ASV_2730	0	0	0	0	0	0	0	2	0	0	0	0	0	0	0	0	0	0	0	0	0	0	0	0	0	0	0	2	0	0	0	0	0	0	0	0	7	0	1	1	0	0	0	2	0	0	0	0	0
ASV_2732	0	0	0	0	0	0	0	0	0	0	0	0	0	0	0	0	0	0	0	0	0	0	0	0	0	0	0	1	0	1	0	0	0	2	0	0	1	0	0	0	0	0	0	0	0	0	0	2	0
ASV_2733	0	0	0	0	0	0	0	0	0	0	0	0	0	0	0	0	0	0	0	0	0	0	0	0	0	0	0	0	0	0	0	0	0	0	0	0	0	0	0	0	0	0	0	0	0	0	0	0	0
ASV_2734	0	0	0	0	0	0	0	0	0	0	0	0	0	0	0	0	0	0	0	0	0	0	0	0	0	0	0	0	0	0	0	0	0	0	0	0	0	0	0	0	0	0	0	0	0	0	0	0	0
ASV_2735	0	0	0	0	0	0	0	0	0	0	0	0	0	0	0	0	0	0	0	0	0	0	0	0	0	0	0	0	0	0	0	0	0	0	0	0	0	0	0	0	0	0	0	0	0	0	0	0	0
ASV_2736	0	0	0	0	0	0	0	0	0	0	0	0	0	0	0	0	0	0	0	0	0	0	0	0	0	0	0	0	0	0	0	0	0	0	0	0	0	0	0	0	0	0	0	0	0	0	0	0	0
ASV_2738	3	2	0	0	0	0	2	0	0	0	0	0	0	0	2	0	0	0	0	0	0	8	0	0	0	2	2	0	0	0	0	0	0	0	0	0	0	0	0	0	0	2	1	7	0	0	0	5	0
ASV_2739	14	0	0	0	0	0	12	0	0	0	0	0	0	0	0	0	0	0	0	0	0	0	0	0	0	0	5	7	0	0	0	0	0	0	0	0	0	0	0	0	0	0	0	0	0	0	0	0	0
ASV_2740	34	0	0	0	0	0	0	2	0	0	0	0	0	0	0	0	0	1	0	0	0	0	0	0	0	0	1	3	0	0	0	0	0	0	0	0	0	0	0	0	0	0	0	0	0	0	0	0	0
ASV_2741	8	0	0	0	0	0	9	0	0	0	0	0	0	0	0	0	0	0	0	0	0	0	0	0	0	0	7	7	0	0	1	0	0	0	0	0	0	0	0	0	0	0	0	0	1	0	1	0	5
ASV_2742	0	6	0	0	0	0	1	0	0	0	0	1	1	0	1	0	0	0	0	0	0	2	0	0	0	0	0	2	0	0	0	0	5	0	0	2	0	0	0	0	0	1	0	2	0	0	0	1	0
ASV_2743	0	2	0	0	0	2	0	1	0	0	0	0	0	0	0	0	0	0	0	0	0	0	0	0	0	0	0	0	2	1	0	0	0	0	0	0	0	0	0	0	0	0	0	0	0	0	0	0	0
ASV_2744	0	5	0	0	0	0	0	1	0	1	0	0	0	0	0	0	0	0	1	0	0	1	0	0	0	0	4	1	0	0	0	0	0	0	1	0	0	1	0	0	0	0	0	0	0	0	0	2	0
ASV_2745	0	2	0	0	0	1	4	0	0	0	0	0	5	1	0	0	0	0	0	0	0	0	0	0	0	1	2	2	0	0	0	0	4	0	0	0	0	0	0	0	0	0	0	0	0	0	0	5	0
ASV_2746	0	4	0	0	0	0	0	1	0	0	0	0	4	0	0	0	0	0	0	0	0	51	0	0	0	0	0	0	0	0	0	0	0	0	0	0	0	0	0	0	0	0	0	0	0	0	0	0	0
ASV_2747	0	1	0	0	0	0	0	0	0	0	0	0	0	0	0	0	0	0	0	0	0	30	0	0	0	0	0	0	0	0	0	0	0	0	0	0	0	0	0	0	0	0	0	0	0	0	0	2	0
ASV_2748	0	1	1	0	0	0	0	0	0	1	0	0	0	0	0	0	0	0	0	0	0	0	1	0	0	0	0	0	0	5	0	0	0	0	0	0	0	0	0	0	0	0	0	0	0	0	0	0	0
ASV_2749	0	1	0	0	0	0	3	0	0	0	0	0	1	0	0	0	0	0	0	0	0	0	0	0	0	1	3	0	0	0	0	0	0	0	0	0	0	0	0	0	0	1	0	0	0	0	0	12	0
ASV_275	6	32	1	2	1	59	33	320	1	9	2	0	7	2	4	1	1	0	20	4	2	11	6	36	0	110	9	28	14	3	9	0	13	8	12	15	4	2	0	21	1	2	4	8	7	1	1	47	19
ASV_2750	0	4	0	0	0	0	8	1	0	0	0	0	1	0	0	0	0	0	0	0	0	0	0	0	0	0	2	2	1	0	0	0	0	0	2	0	0	2	0	0	0	0	0	0	0	0	0	4	7
ASV_2751	0	3	0	0	0	0	6	0	0	0	0	0	0	0	0	0	0	0	0	0	0	1	0	0	0	0	0	0	1	1	0	0	0	0	0	0	1	0	0	0	0	1	0	0	1	0	0	2	15
ASV_2754	0	0	0	0	0	14	2	0	0	0	0	0	0	0	3	0	0	0	0	0	0	0	0	0	0	4	4	2	0	0	0	0	1	0	2	0	0	0	0	0	0	0	0	1	0	0	0	0	0
ASV_2755	7	0	0	0	0	3	2	3	0	0	3	0	2	0	6	0	0	0	2	0	0	0	1	0	0	1	5	10	0	0	0	0	2	0	2	0	0	0	0	0	0	0	0	0	0	0	0	11	8
ASV_2756	0	0	0	0	0	39	0	0	0	0	0	0	0	0	0	0	0	0	0	0	0	0	0	0	0	8	0	0	0	0	0	0	0	0	0	0	0	0	0	0	0	0	0	0	0	0	0	0	0
ASV_2757	0	0	0	0	0	1	12	0	0	0	0	0	0	0	0	0	0	0	0	0	0	0	0	0	0	0	4	3	0	0	0	0	0	0	0	0	0	0	0	0	0	0	0	0	0	0	0	1	18
ASV_2758	0	0	0	0	0	14	1	0	0	0	0	0	4	0	0	0	0	0	0	0	0	0	0	0	0	4	2	1	0	0	0	0	0	2	0	0	0	0	0	0	0	0	0	0	0	0	0	0	3
ASV_2759	0	0	0	0	0	5	17	0	0	0	0	0	0	0	0	0	0	0	0	0	0	0	0	0	0	1	1	2	0	0	0	0	0	0	0	0	0	0	0	0	0	0	0	0	0	0	0	1	29
ASV_276	448	2	1	1	1	36	2	0	7	4	6	1	2	0	0	0	0	13	3	4	4	8	0	2	0	6	0	2	2	18	2	0	1298	1	2	5	12	15	2	9	1	0	0	8	14	0	0	17	1
ASV_2762	0	1	0	0	0	22	0	0	0	0	0	0	0	1	1	0	0	0	0	0	0	0	0	0	0	12	0	1	0	0	0	0	0	0	0	0	0	0	0	0	0	0	0	0	0	0	0	0	0
ASV_2763	0	1	0	0	0	8	3	0	0	0	0	0	0	0	0	0	0	0	0	0	0	0	0	1	0	4	0	1	0	0	1	0	4	0	0	2	0	0	0	0	0	0	0	0	0	0	0	5	0
ASV_2764	0	0	0	0	0	7	0	0	0	0	1	0	0	0	1	0	0	0	0	0	0	0	0	0	0	8	0	0	0	0	0	0	0	0	0	0	0	0	3	1	0	0	0	1	0	0	0	0	4
ASV_2765	1	0	0	0	0	4	8	0	0	0	0	0	3	0	0	0	0	0	0	0	0	0	0	0	0	0	13	0	0	0	0	0	4	5	0	0	0	0	0	0	0	2	2	1	0	0	0	2	4
ASV_2766	0	0	0	0	0	1	16	3	0	0	0	0	0	0	0	0	0	0	0	0	0	0	0	0	0	0	5	1	0	0	0	0	0	0	0	0	0	0	0	0	0	0	0	0	0	0	0	0	28
ASV_2767	0	0	0	0	0	3	9	1	0	1	0	0	1	0	0	0	0	0	0	0	0	0	0	0	0	1	6	2	1	0	0	0	0	0	0	0	0	0	0	0	0	0	0	0	0	0	0	4	1
ASV_2768	0	0	0	0	0	28	0	0	0	0	0	0	0	0	0	0	0	0	0	0	0	0	0	0	0	4	0	0	0	0	0	0	0	0	0	0	0	0	0	0	0	0	0	0	0	0	0	0	0
ASV_2769	0	0	0	0	0	0	6	0	0	0	0	0	0	0	0	0	0	0	0	0	0	0	0	0	0	0	4	4	0	0	0	0	0	0	0	0	0	0	0	0	0	0	0	0	0	0	0	0	4
ASV_277	1	23	33	8	5	4	5	2	9	62	2	0	6	24	4	7	10	9	13	3	31	21	22	9	16	4	2	3	15	4	78	1	0	46	4	10	10	15	11	0	737	1	2	8	1	6	1	1	0
ASV_2770	0	0	0	0	0	0	12	0	0	0	0	0	0	0	0	0	0	0	0	0	0	0	0	0	0	0	4	10	0	0	0	0	0	0	0	0	0	0	0	0	0	0	0	0	0	0	0	0	4
ASV_2771	0	0	0	0	0	0	19	0	0	1	0	0	0	0	0	0	0	0	0	0	0	0	0	0	0	0	0	3	1	6	0	0	0	0	0	0	0	0	0	0	0	0	0	0	0	0	0	1	10
ASV_2772	0	0	0	0	0	0	6	0	0	0	0	0	0	1	5	0	0	0	0	0	1	0	0	0	0	2	2	2	0	0	0	0	0	0	0	0	0	0	0	0	0	0	0	0	0	0	0	3	5
ASV_2773	0	2	0	0	0	0	1	0	0	0	0	0	0	0	0	0	0	0	0	0	0	2	0	0	0	0	2	0	0	0	0	0	1	0	4	0	0	0	0	1	0	2	0	3	0	0	0	0	6
ASV_2774	0	0	0	0	0	0	1	0	0	0	0	0	4	0	0	0	0	0	0	0	0	1	0	0	0	0	0	1	0	0	0	0	0	0	0	0	0	0	0	0	0	0	0	2	0	0	0	0	0
ASV_2775	0	0	0	0	0	0	3	0	0	0	0	0	0	1	2	0	0	0	0	0	0	0	0	0	0	0	0	2	0	0	0	0	0	0	0	0	0	0	0	0	0	0	0	0	0	0	0	0	5
ASV_2776	0	0	0	0	0	0	3	0	0	0	0	0	7	0	0	0	0	0	0	0	0	0	0	0	0	0	0	0	0	0	0	0	0	0	0	0	0	0	0	0	0	2	0	0	0	0	0	3	0
ASV_2777	0	0	0	0	0	0	12	0	0	0	0	0	3	2	2	0	0	0	0	0	0	0	0	0	0	0	1	1	0	0	1	0	0	0	0	0	0	0	0	1	0	1	0	0	1	0	0	0	19
ASV_2778	0	0	0	0	0	0	0	35	0	0	0	0	0	0	0	0	0	0	0	0	0	0	0	0	0	0	0	0	0	0	0	0	0	0	0	0	0	0	0	0	0	0	0	0	0	0	0	0	0
ASV_2779	0	0	0	0	0	0	0	2	0	0	0	0	0	0	0	0	0	0	0	0	0	0	0	0	0	0	0	0	0	0	0	0	5	0	0	0	0	0	0	0	0	0	0	0	0	0	0	0	0
ASV_278	3	0	8	29	60	19	30	8	38	9	82	4	0	40	48	5	117	0	9	7	25	0	0	0	4	0	4	45	202	2	20	27	0	0	2	8	7	196	5	1	2	2	5	3	0	4	1	9	8
ASV_2780	0	0	0	0	0	0	0	0	2	1	0	0	2	0	0	0	0	0	0	0	0	1	0	1	0	1	8	0	0	3	0	0	0	1	0	0	7	0	0	0	0	0	0	0	0	0	0	0	0
ASV_2781	0	0	0	0	0	0	0	0	1	0	0	3	0	0	0	0	0	0	0	0	0	0	0	0	0	0	0	2	0	0	0	0	5	4	0	0	0	0	0	0	0	0	0	0	0	0	0	0	1
ASV_2782	0	0	0	0	0	0	0	0	7	0	0	0	0	0	0	0	0	0	2	0	0	0	0	0	0	0	0	0	0	1	0	0	0	0	0	0	0	6	0	0	0	0	0	0	0	0	0	0	0
ASV_2784	0	0	0	0	0	0	0	0	0	1	0	0	0	0	0	0	0	0	0	0	0	0	8	3	0	0	0	0	0	18	1	0	0	0	0	0	1	0	0	0	0	0	0	0	0	0	0	0	0
ASV_2785	0	0	0	0	0	0	0	0	0	3	0	0	0	0	0	3	4	0	1	0	1	0	0	0	0	0	0	0	0	7	1	0	0	0	0	0	1	0	0	0	0	0	0	0	0	0	0	0	0
ASV_2786	0	0	0	0	0	0	0	0	0	0	0	31	0	0	0	0	0	0	0	0	0	0	0	0	0	0	0	0	0	0	0	0	0	0	0	0	0	0	0	0	0	0	0	0	0	0	0	0	0
ASV_2787	0	0	0	0	0	0	0	0	0	0	0	0	6	0	0	0	0	0	0	0	0	0	0	0	0	0	0	0	0	0	0	0	0	0	0	0	0	0	0	0	0	1	0	0	0	0	0	0	0
ASV_2788	0	1	0	0	0	0	1	0	0	0	0	0	16	0	0	0	0	0	0	0	0	2	0	0	0	0	0	0	0	0	0	0	0	2	0	0	0	0	0	0	0	14	0	0	0	0	0	3	0
ASV_2789	0	0	0	0	0	0	0	0	0	0	0	0	3	0	0	0	0	0	0	0	0	0	0	0	0	0	0	2	0	0	0	0	0	0	0	0	0	0	0	0	0	5	0	0	0	0	0	0	0
ASV_279	0	0	0	0	0	0	0	2	0	0	0	0	0	0	0	0	0	2	3	0	0	0	0	0	0	0	0	0	801	0	0	0	0	0	0	0	0	0	5	1	0	0	0	0	0	0	0	0	0
ASV_2790	0	0	0	0	0	0	0	0	0	0	0	0	1	0	0	0	0	0	1	0	0	0	0	0	0	0	0	10	2	0	0	0	0	0	0	0	0	0	0	0	0	0	0	0	0	0	0	21	0
ASV_2791	0	0	0	0	0	0	0	0	0	0	0	0	0	28	0	0	0	0	0	0	0	2	0	0	0	0	0	0	0	0	0	0	0	0	0	0	0	0	0	0	0	0	0	0	0	0	0	0	0
ASV_2792	0	0	0	0	0	0	0	0	0	0	0	0	0	35	0	0	0	0	0	0	0	0	0	0	0	0	0	0	0	0	0	0	0	0	0	0	0	0	0	0	0	0	0	0	0	0	0	0	0
ASV_2793	4	0	0	0	0	0	3	0	0	0	0	0	1	1	1	0	0	0	0	1	0	3	0	0	0	0	0	0	0	0	0	0	3	0	3	0	0	0	0	0	0	0	0	0	0	0	0	0	1
ASV_2794	0	0	0	0	0	0	0	0	0	0	0	0	1	53	0	0	0	0	0	0	0	0	0	0	0	0	0	0	0	0	0	0	0	0	0	0	0	0	0	0	0	0	0	0	0	0	0	0	0
ASV_2795	0	0	0	0	0	0	0	0	0	0	0	0	0	50	0	0	0	0	0	0	0	0	0	0	0	0	0	0	0	0	0	0	0	0	0	0	0	0	0	0	0	0	0	0	0	0	0	0	0
ASV_2796	1	0	0	0	0	0	0	0	0	0	0	0	0	2	0	0	0	0	0	0	0	0	0	0	0	0	0	0	0	0	0	1	0	0	0	0	0	0	0	1	0	0	0	0	0	0	0	1	5
ASV_2797	0	0	0	0	0	0	0	0	0	0	0	0	0	39	0	0	0	0	0	0	0	0	0	0	0	0	0	0	0	0	0	0	0	0	0	0	0	0	0	0	0	0	0	0	0	0	0	0	0
ASV_2798	0	0	0	0	0	0	0	0	0	0	0	0	0	32	0	0	0	0	0	0	0	0	0	0	0	0	0	0	0	0	0	0	0	0	0	0	0	0	0	0	0	0	0	0	0	0	0	0	0
ASV_2799	0	0	0	0	0	0	2	0	0	0	0	0	0	0	6	0	0	0	0	0	0	0	0	0	0	0	0	0	0	0	0	0	0	0	0	0	0	0	0	0	0	0	0	0	0	0	0	0	0
ASV_28	230	109	170	65	2020	589	279	166	564	266	6	442	225	1098	1172	66	58	344	349	56	262	109	17	79	68	545	217	16	319	890	25	0	732	746	134	984	364	52	79	613	148	72	136	81	422	82	2103	693	161
ASV_280	881	1	11	365	2	2	3	0	241	2	5	0	17	89	39	1	0	0	0	0	0	14	1	4	31	0	13	105	5	4	0	15	4	72	4	81	1	0	2	0	0	0	16	3	0	5	4	0	2
ASV_2800	0	0	0	0	0	0	0	0	0	0	0	0	0	0	2	0	0	0	0	0	0	0	0	0	0	0	0	0	0	0	0	0	0	0	0	0	0	0	0	0	0	0	0	0	0	0	0	0	0
ASV_2802	0	0	0	0	0	0	2	0	0	0	0	0	4	1	3	0	0	0	0	0	1	0	0	0	0	0	0	3	0	0	1	0	0	0	0	0	0	1	0	1	0	2	0	0	0	0	0	2	2
ASV_2804	0	0	0	0	0	1	0	0	0	0	0	0	0	0	1	0	0	1	0	0	25	10	0	0	0	0	0	0	0	0	0	0	0	0	0	0	0	0	3	0	0	0	3	0	0	0	0	1	0
ASV_2805	0	0	0	0	0	0	1	0	0	0	0	0	0	0	22	0	0	0	0	0	0	0	0	0	0	0	0	0	0	0	0	0	7	0	1	9	0	0	0	0	0	0	0	0	0	0	0	0	0
ASV_2806	0	0	0	0	0	0	0	0	0	0	0	0	0	0	4	0	0	0	0	0	0	0	0	0	0	0	3	0	0	0	0	0	0	0	0	0	0	0	0	0	0	0	0	0	0	0	0	0	0
ASV_2807	0	0	0	0	0	0	0	0	0	0	0	0	0	0	2	0	0	0	0	0	0	2	0	0	0	0	0	1	0	0	0	0	0	0	0	0	0	0	0	0	0	0	0	0	0	0	0	0	0
ASV_2808	0	1	0	0	0	0	0	0	0	0	0	0	0	0	2	0	0	0	0	0	0	0	0	0	0	0	0	0	0	0	0	0	0	0	0	0	0	0	0	0	0	0	0	0	0	0	0	0	0
ASV_281	5	52	477	26	91	4	19	4	6	40	2	0	67	29	2	45	1	0	0	0	2	46	91	24	255	1	14	20	9	12	12	0	0	89	23	49	30	0	0	1	15	1	6	17	2	59	38	8	12
ASV_2811	0	0	0	0	0	0	0	0	0	0	0	0	0	0	0	0	0	0	1	0	0	0	0	0	0	1	2	1	0	0	0	0	0	0	0	0	1	0	0	0	0	0	0	0	0	0	0	0	0
ASV_2812	0	1	0	0	0	1	1	0	0	0	0	0	0	0	0	0	0	0	0	0	0	5	0	0	0	0	3	4	0	0	0	2	10	0	0	0	0	0	0	0	0	0	0	1	0	0	0	1	0
ASV_2813	0	0	0	0	0	0	0	0	0	0	0	0	0	0	0	1	0	0	0	0	0	0	13	0	0	0	0	0	0	0	0	0	0	0	0	0	1	0	11	0	0	0	0	0	0	0	0	0	0
ASV_2814	0	0	0	1	0	0	0	0	0	0	0	0	0	0	0	0	0	0	0	0	0	0	0	2	24	0	0	0	0	0	0	0	0	0	0	0	0	0	0	0	0	0	0	0	2	0	2	0	0
ASV_2815	0	0	0	0	0	0	0	0	0	0	0	0	0	0	0	0	0	0	0	0	0	0	0	0	0	2	0	0	0	0	0	0	0	0	0	0	0	0	0	1	0	0	0	0	0	0	0	0	0
ASV_2816	0	0	0	0	0	0	0	0	0	0	0	0	0	0	0	0	0	0	0	0	0	0	0	0	0	0	0	2	0	0	0	0	4	0	0	0	0	0	0	0	0	0	0	0	0	0	0	0	0
ASV_2817	6	0	0	0	0	0	0	0	0	0	0	0	0	1	0	0	0	1	0	0	0	0	0	1	0	0	1	0	1	0	0	0	2	0	0	0	0	0	0	0	0	0	0	0	0	0	0	0	0
ASV_2818	0	0	0	0	0	0	2	0	0	0	0	0	0	0	0	0	0	0	0	0	0	0	0	0	0	0	2	2	0	0	0	0	3	0	0	0	0	0	0	0	0	0	0	0	0	0	0	0	0
ASV_2819	0	0	0	0	0	0	0	0	0	0	0	0	0	0	0	0	0	0	0	0	0	0	0	0	0	1	1	0	0	0	0	0	0	0	1	0	0	0	0	0	0	0	0	0	0	0	0	0	0
ASV_282	430	1	1	1	1	234	208	3	0	0	2	0	17	0	0	0	2	32	0	0	0	3	0	0	0	41	125	145	2	0	0	0	16	8	2	3	18	10	4	6	0	0	1	1	2	1	0	81	50
ASV_2820	0	0	0	0	0	0	0	0	0	0	0	0	0	0	0	0	0	0	0	4	0	1	0	0	0	0	0	0	0	0	0	0	0	0	5	22	0	0	0	0	0	0	0	0	0	0	0	0	0
ASV_2821	0	0	0	0	0	0	0	0	0	0	0	0	1	0	0	0	0	0	0	0	0	0	0	0	0	0	0	1	0	0	0	0	0	0	5	0	0	0	0	0	0	1	0	0	0	0	0	2	0
ASV_2823	0	0	0	0	0	0	0	0	0	0	0	0	0	0	0	0	0	0	0	0	0	0	0	0	0	1	1	0	0	0	0	0	0	0	0	0	0	0	0	0	0	0	0	0	0	0	0	1	0
ASV_2824	3	4	0	0	0	3	13	4	0	0	0	0	2	93	0	0	0	0	0	0	9	8	0	0	0	3	1	4	0	0	0	1	0	2	0	0	4	0	0	0	1	0	1	6	0	0	0	23	0
ASV_2825	0	0	0	0	0	0	0	0	0	0	0	0	0	0	0	0	0	0	0	0	0	0	0	0	0	0	1	0	0	0	0	0	0	0	0	0	0	0	0	0	0	0	1	0	0	0	0	2	0
ASV_2828	0	0	0	0	0	0	0	0	0	0	0	0	0	3	0	0	0	0	0	0	0	0	0	0	0	0	0	0	0	0	0	0	0	0	0	0	0	0	0	0	0	0	0	0	0	0	0	0	0
ASV_2829	0	0	0	0	0	0	0	0	0	0	0	0	0	0	0	0	0	0	0	0	0	0	0	0	0	0	0	0	0	0	0	0	0	0	0	0	0	0	0	0	0	0	0	0	0	0	0	0	0
ASV_283	0	0	0	0	0	0	75	67	0	0	0	0	0	0	0	0	0	0	0	0	0	0	0	0	0	0	11	42	0	0	0	0	0	0	0	0	0	0	0	0	0	0	0	0	0	0	0	1	10
ASV_2830	8	0	0	0	0	1	0	0	0	0	0	0	0	0	0	0	0	0	0	0	0	3	0	0	0	0	3	3	0	0	0	0	5	0	0	0	0	0	0	0	0	0	0	0	0	0	0	1	2
ASV_2831	6	0	0	0	0	1	11	1	0	0	1	0	0	0	0	0	0	1	0	0	0	0	0	0	0	7	1	11	3	0	0	0	0	0	0	0	0	0	0	0	0	0	0	0	0	0	0	8	0
ASV_2832	5	0	0	0	0	5	2	0	0	0	0	0	0	0	0	0	0	1	0	0	0	0	0	0	0	4	0	1	0	0	0	0	1	0	2	8	0	0	0	0	0	0	0	0	0	0	0	1	2
ASV_2833	1	0	0	0	0	12	5	0	0	0	0	0	1	0	0	0	0	0	0	0	2	0	0	0	0	4	0	1	0	0	0	0	1	1	0	0	0	0	0	0	0	1	0	0	0	0	0	0	10
ASV_2834	1	0	0	0	0	16	0	0	0	0	0	0	0	0	0	0	0	0	0	0	0	0	0	0	0	9	0	0	0	0	0	0	0	0	0	0	0	0	0	0	0	0	0	0	0	0	0	0	1
ASV_2835	0	1	0	0	0	0	5	0	0	0	0	0	0	0	0	0	0	0	0	0	0	1	0	0	0	0	4	4	0	0	0	0	0	0	4	0	0	1	0	0	0	0	0	0	2	0	1	2	0
ASV_2836	1	3	0	0	0	0	2	0	0	0	0	0	10	0	2	0	0	0	1	1	1	0	0	0	0	0	1	3	0	0	0	0	0	0	0	0	0	0	0	0	2	0	0	0	0	0	0	0	4
ASV_2837	0	2	0	0	0	0	0	0	0	0	0	0	0	0	0	0	0	0	0	7	21	6	0	0	0	0	0	0	0	0	0	0	0	0	0	0	0	0	0	0	2	0	2	14	0	0	0	0	0
ASV_2838	0	5	0	0	0	0	8	7	0	0	0	0	0	0	0	0	0	0	0	1	2	8	0	0	0	0	4	3	0	0	0	0	0	0	0	0	1	0	0	0	0	0	0	0	0	0	0	2	0
ASV_2839	0	0	1	0	0	0	0	0	0	0	0	0	0	0	0	0	1	0	0	0	0	1	0	0	0	0	0	0	0	0	0	0	0	0	2	0	1	1	0	0	0	0	0	0	0	0	0	0	0
ASV_284	2	1	40	1	0	7	1	4	59	27	28	0	4	37	4	1	1	0	0	0	26	10	13	13	0	0	2	9	94	7	253	0	0	0	76	19	13	1	0	0	0	1	1	3	6	2	1	16	2
ASV_2840	0	1	1	0	0	0	0	0	0	2	0	0	0	1	1	0	0	0	0	0	0	0	0	0	0	0	0	0	0	1	0	0	0	0	0	0	0	0	0	0	0	0	0	0	0	0	0	0	0
ASV_2841	0	0	5	0	0	0	0	0	0	0	0	0	0	0	0	0	0	0	3	0	0	0	0	1	0	0	0	0	0	1	5	0	0	0	0	0	0	2	0	4	0	0	0	0	0	0	0	0	0
ASV_2844	0	0	0	2	0	0	3	0	0	0	2	0	0	0	0	0	0	0	0	0	0	0	0	0	0	0	0	3	0	0	0	0	0	0	0	0	0	0	0	0	0	0	0	0	0	0	0	0	0
ASV_2845	0	0	0	0	6	13	0	0	0	0	0	0	0	1	0	0	0	0	0	0	0	0	0	0	0	6	0	0	0	0	0	0	0	0	0	0	0	0	0	0	0	0	0	0	0	0	2	1	0
ASV_2848	0	0	0	0	0	20	0	0	0	0	0	0	0	0	0	0	0	0	0	0	0	0	0	0	0	10	3	3	0	0	0	0	0	0	0	0	0	0	0	0	0	0	0	1	0	0	0	0	0
ASV_2849	0	0	0	0	0	24	0	0	0	0	0	0	0	0	0	0	0	0	0	0	0	0	0	0	0	5	0	0	0	0	0	0	0	0	0	0	0	0	0	0	0	0	0	0	0	0	0	0	0
ASV_2850	0	0	0	0	0	30	0	0	0	0	0	0	0	0	0	0	0	0	0	0	0	0	0	0	0	5	0	0	0	0	0	0	0	0	0	0	0	0	0	0	0	0	0	0	0	0	0	0	0
ASV_2851	0	0	0	0	0	18	1	0	0	0	0	0	0	0	0	0	0	0	0	0	0	0	2	0	1	3	5	4	0	0	0	0	0	0	0	0	0	0	0	0	0	0	0	0	0	1	0	0	0
ASV_2852	0	0	0	0	0	2	0	0	0	0	0	16	0	3	0	0	0	0	0	0	0	0	0	0	0	0	0	0	0	0	0	0	0	0	0	0	0	0	0	0	0	0	0	0	0	0	0	0	0
ASV_2853	0	0	0	0	0	20	0	1	0	0	0	0	0	0	0	0	0	0	1	0	0	0	3	0	0	9	2	0	0	0	0	0	0	0	2	0	0	0	0	0	0	1	0	0	0	0	0	1	1
ASV_2855	0	0	0	0	0	2	2	4	0	0	0	0	0	0	0	0	0	0	0	0	0	0	0	0	0	0	2	6	0	0	4	0	0	0	0	0	0	0	1	0	0	0	0	0	0	0	0	1	0
ASV_2856	2	7	0	0	0	58	1	2	0	0	0	0	0	0	0	0	0	0	0	2	4	4	0	0	0	29	0	1	0	0	0	2	1	0	7	3	1	0	0	0	0	0	0	1	0	0	0	4	1
ASV_2857	0	0	0	0	0	22	0	0	0	0	0	0	0	0	0	0	0	0	0	0	0	0	0	0	0	3	4	1	0	0	0	0	0	0	0	0	0	1	0	0	0	0	0	0	0	0	0	0	2
ASV_2858	0	0	0	0	0	0	7	2	0	1	0	0	0	0	0	0	0	0	0	0	0	0	0	0	0	0	1	8	1	2	1	0	0	0	0	1	0	0	0	0	0	0	0	0	0	0	0	2	7
ASV_2859	0	0	0	0	0	0	7	0	0	0	0	1	2	0	1	0	0	0	0	0	0	1	0	0	0	0	0	13	0	0	0	0	0	0	0	0	0	0	0	0	0	0	0	1	0	0	0	4	0
ASV_286	154	17	0	1	0	86	111	18	0	0	150	34	11	5	8	1	0	2	0	2	10	25	0	4	0	39	105	320	3	1	4	7	13	3	10	1	6	0	0	1	3	9	14	3	0	0	0	55	42
ASV_2860	0	0	0	0	0	0	1	0	0	0	0	1	0	0	0	0	0	0	0	0	0	0	0	0	0	0	0	1	0	0	0	0	0	0	0	6	0	0	0	0	0	0	0	0	0	0	0	2	0
ASV_2861	0	0	0	0	0	0	1	0	0	0	0	0	0	0	0	0	0	0	0	0	0	0	0	0	0	0	0	1	0	0	1	0	0	0	2	0	0	0	0	0	0	0	0	0	0	0	0	0	0
ASV_2862	0	3	0	0	0	0	2	0	0	0	0	0	0	0	0	0	0	0	0	2	1	3	0	0	0	3	0	0	0	0	0	0	0	0	11	0	0	0	0	0	9	8	0	0	0	0	0	0	4
ASV_2863	0	0	0	0	0	0	4	0	0	0	0	0	4	0	0	0	0	0	0	0	0	0	0	0	0	0	0	2	0	0	0	0	0	0	0	0	1	0	0	0	0	0	0	0	0	0	0	0	8
ASV_2864	0	1	0	0	0	0	10	3	0	0	0	1	2	5	0	0	0	0	0	1	1	1	0	0	0	0	8	9	1	0	0	0	1	0	0	0	0	0	0	1	0	0	0	0	0	0	0	4	4
ASV_2865	0	0	0	0	0	0	0	6	0	0	0	0	1	0	0	0	0	0	0	0	0	0	0	0	0	0	3	8	0	0	0	1	0	0	0	0	1	0	0	0	0	0	0	0	0	0	0	0	3
ASV_2866	5	0	0	0	0	0	0	8	0	0	0	0	0	0	0	0	0	2	0	0	0	2	1	0	0	4	0	0	0	0	0	0	2	0	0	1	0	0	0	0	0	1	0	0	0	0	0	0	2
ASV_2867	0	0	0	0	0	0	1	2	0	0	3	0	0	0	0	0	0	0	0	1	0	0	0	0	0	0	0	0	0	0	0	10	0	0	0	0	1	0	0	0	3	0	0	0	0	0	0	0	0
ASV_2868	0	0	0	0	0	0	0	0	10	0	0	0	0	0	0	0	0	0	0	0	0	0	0	0	0	0	0	0	15	0	0	0	0	0	0	0	0	0	1	0	0	0	0	0	0	0	0	0	0
ASV_287	0	5	3	13	39	2	15	2	3	14	7	1	0	1	2	6	1	4	7	1	1	1	18	2	262	4	3	180	8	5	49	18	96	1	2	2	13	16	302	405	2	0	0	1	3	249	25	1	66
ASV_2870	0	0	0	0	0	0	0	0	2	1	0	0	0	2	0	0	0	0	4	0	1	0	0	0	0	0	0	0	0	6	0	0	0	0	0	0	0	0	0	0	0	0	0	0	0	0	0	0	0
ASV_2872	0	0	0	0	0	0	0	0	0	0	5	0	0	0	0	0	0	0	0	0	0	0	0	0	0	0	2	0	0	0	0	0	0	0	0	0	0	0	0	0	0	0	0	0	0	0	0	3	0
ASV_2873	0	0	0	0	0	0	0	1	0	0	0	4	0	0	0	0	0	0	0	0	0	0	0	0	0	0	0	0	0	0	0	0	0	0	0	0	0	0	0	0	0	0	0	0	0	0	0	2	0
ASV_2875	0	0	0	0	0	0	0	0	0	0	0	37	0	0	0	0	0	0	0	0	0	0	0	0	0	0	0	0	0	0	0	0	0	0	0	0	0	0	0	0	0	0	0	0	0	0	0	0	0
ASV_2877	1	0	0	0	0	0	0	0	0	0	0	2	5	1	4	0	0	0	0	0	0	0	0	0	0	0	0	5	0	0	0	0	0	2	0	0	0	0	1	0	0	0	0	0	0	0	0	0	0
ASV_2878	0	0	0	0	0	0	3	0	0	0	0	0	2	0	0	0	0	0	5	0	0	0	0	0	0	0	0	0	0	0	0	0	0	1	0	0	0	0	0	0	0	0	0	0	0	0	0	0	0
ASV_2879	0	0	0	0	0	0	2	0	0	0	0	0	3	0	0	0	0	0	0	0	0	0	0	0	0	0	1	0	0	0	0	0	0	0	0	0	0	0	0	0	0	0	0	0	0	0	0	0	0
ASV_288	10	110	19	9	9	137	40	3	31	17	0	39	2	1	1	3	0	16	0	0	0	146	105	6	10	85	62	26	76	48	14	1	19	2	6	30	0	1	70	14	0	12	13	24	13	27	24	68	20
ASV_2881	0	0	0	0	0	0	0	0	0	0	0	0	0	34	0	0	0	0	0	0	0	0	0	0	0	0	0	0	0	0	0	0	0	0	0	0	0	0	0	0	0	0	0	0	0	0	0	0	0
ASV_2882	0	0	0	0	0	0	0	0	0	1	0	0	0	10	0	0	0	0	0	0	0	0	0	0	0	0	0	0	1	2	0	0	0	5	0	0	0	0	0	0	0	0	0	0	0	0	0	0	0
ASV_2883	0	0	0	0	0	0	0	0	0	0	0	0	0	30	0	0	0	0	0	0	0	0	0	0	0	0	0	1	0	0	0	0	0	0	0	0	0	0	0	0	0	0	0	0	0	0	0	0	0
ASV_2884	0	0	0	0	0	0	0	0	0	0	0	0	0	0	9	0	0	0	0	0	0	0	0	0	0	0	0	0	0	0	0	0	0	0	11	1	0	0	0	0	0	0	0	1	0	0	0	0	0
ASV_2885	0	0	0	0	0	0	0	0	0	0	0	1	0	0	5	0	0	0	0	0	0	0	0	2	0	0	0	0	0	0	0	0	0	0	0	0	0	0	0	0	0	0	0	0	0	0	0	0	0
ASV_2886	0	0	0	0	0	0	1	0	0	0	0	0	1	0	2	0	0	0	0	0	2	0	1	0	0	2	0	0	0	0	0	0	0	0	0	0	0	0	0	0	0	0	0	0	0	0	0	0	0
ASV_2887	0	0	0	0	0	0	0	0	0	0	0	0	0	0	4	0	0	0	0	0	0	0	0	0	0	0	0	0	0	0	0	0	0	0	0	0	0	0	0	0	0	0	0	0	0	0	0	0	0
ASV_2888	0	0	0	0	0	0	0	0	0	0	0	0	0	0	0	2	0	0	0	0	0	0	0	0	0	9	0	1	0	0	0	0	0	0	0	0	0	0	0	0	0	0	0	0	0	0	0	23	0
ASV_2889	18	7	5	13	137	125	179	74	6	97	711	13	2	29	42	0	1449	139	272	5	5	0	4	20	20	10	61	76	45	17	108	35	8	16	6	2	11	65	36	66	7	0	2	4	9	11	14	53	64
ASV_289	0	0	0	0	0	0	0	0	80	0	0	0	0	0	6	0	0	0	0	0	1639	0	0	0	0	0	0	0	51	0	0	0	0	0	0	0	4	0	0	0	0	0	0	0	0	0	0	0	0
ASV_2890	0	0	0	0	0	0	0	0	0	0	0	0	0	1	0	0	2	0	0	0	0	0	0	0	0	0	0	0	0	0	0	0	0	3	0	0	0	0	0	0	0	0	0	0	0	0	0	1	0
ASV_2891	0	0	0	0	0	0	0	0	0	0	0	0	0	0	0	0	0	2	1	0	0	0	0	0	0	0	0	0	0	0	0	0	0	0	0	0	0	0	7	8	0	0	0	0	0	0	0	0	0
ASV_2892	0	0	1	0	0	0	0	0	0	0	0	0	1	0	0	0	0	0	2	0	0	0	0	0	0	0	0	0	0	0	0	0	0	3	1	3	0	0	0	0	0	0	0	0	0	0	0	0	0
ASV_2893	0	1	0	0	0	0	4	0	0	0	0	0	0	0	0	0	0	0	0	2	29	3	0	0	0	0	4	1	0	0	0	0	0	0	0	0	0	0	0	0	1	1	0	2	0	0	0	1	0
ASV_2894	3	2	0	0	0	0	0	0	0	0	0	0	0	0	0	0	0	0	1	0	3	4	0	1	0	0	0	0	1	0	0	1	20	0	0	3	0	0	0	0	0	0	0	0	0	0	0	1	0
ASV_2895	0	0	0	0	0	0	0	0	0	0	0	0	0	1	0	0	0	0	0	0	0	0	0	1	0	0	0	0	0	0	0	0	0	0	5	0	0	0	0	4	0	0	0	0	0	0	0	0	0
ASV_2896	0	0	0	0	0	0	0	0	0	0	0	0	2	0	0	3	0	0	0	0	0	0	0	0	0	32	0	2	0	0	0	0	0	0	0	0	0	0	0	0	0	2	0	0	0	0	0	113	2
ASV_2897	0	0	0	0	0	0	0	0	0	0	0	0	0	1	0	0	0	0	0	0	0	0	0	0	0	4	0	0	0	0	0	0	0	0	0	0	0	0	0	0	0	0	0	0	0	0	0	0	0
ASV_2898	0	0	0	0	0	0	0	0	0	0	0	0	0	0	0	0	0	0	0	0	0	0	0	0	0	0	1	0	0	0	0	0	0	0	0	0	0	0	0	0	0	0	0	0	0	0	0	0	0
ASV_2899	0	0	0	0	0	0	0	0	0	0	0	0	0	0	0	0	0	0	0	0	0	0	0	0	0	0	0	0	33	0	0	0	0	0	0	0	0	0	0	0	0	0	0	0	0	0	0	0	0
ASV_29	292	40	74	281	16	62	103	75	290	8	19	264	27	541	253	57	87	234	10	83	227	25	3	2	8	1	17	17	118	32	15	0	652	227	13	121	38	23	17	11	703	34	214	21	8	24	14	34	18
ASV_290	25	0	2	0	1	0	0	0	96	1	0	0	0	23	0	0	4	0	0	0	52	0	0	0	0	1	0	0	11	15	4	0	0	25	0	0	7	1	0	1	0	52	346	1	0	0	0	0	0
ASV_2900	0	1	1	0	0	0	3	1	0	1	0	0	0	0	0	0	0	0	0	0	0	2	0	0	0	0	0	0	43	1	0	1	0	0	0	0	0	0	0	0	0	0	0	0	0	0	0	0	0
ASV_2901	0	0	0	0	0	0	0	0	0	0	0	0	0	0	0	0	0	0	0	0	0	0	0	0	0	0	0	0	0	0	0	0	5	0	0	0	0	0	0	0	0	0	0	0	0	0	0	0	0
ASV_2902	0	1	0	0	0	0	0	2	0	0	0	0	0	0	0	0	0	0	0	0	0	3	0	0	0	0	0	0	0	0	0	0	3	0	0	0	0	0	0	0	0	0	0	0	0	0	0	0	0
ASV_2903	0	0	0	0	0	0	0	0	0	0	0	0	0	0	0	0	0	0	0	0	0	0	0	0	0	0	0	0	0	0	0	0	0	0	0	1	0	0	0	0	0	0	0	0	0	0	0	0	0
ASV_2904	2	0	0	0	0	0	1	0	0	0	0	0	0	0	0	0	0	0	0	0	0	0	0	0	0	0	2	0	0	0	0	0	0	0	0	0	0	0	0	0	0	51	7	0	0	0	0	0	0
ASV_2905	0	0	0	0	0	0	5	0	0	0	0	0	1	0	0	0	0	0	0	3	0	0	0	0	0	0	4	0	0	0	0	0	0	0	1	0	0	0	0	0	0	0	1	0	0	0	0	1	3
ASV_2906	0	0	0	1	0	0	0	0	0	0	0	0	0	0	0	0	0	0	0	0	0	0	0	0	0	0	0	0	0	0	0	0	0	0	0	0	0	0	0	0	0	0	0	0	0	0	0	0	0
ASV_2907	0	0	0	0	0	0	0	0	0	0	0	0	0	0	2	0	0	0	0	0	0	0	0	0	0	0	0	0	0	0	0	0	0	0	0	0	0	0	0	0	0	0	0	0	0	0	0	0	0
ASV_2908	0	0	0	0	0	0	0	0	0	0	0	0	0	0	0	0	0	0	0	0	0	0	0	0	0	0	0	0	0	0	0	0	0	0	0	0	0	0	0	0	0	0	0	0	0	0	0	0	0
ASV_2909	0	0	0	0	0	0	0	0	0	0	0	0	0	0	0	0	0	0	0	0	0	0	0	0	0	0	0	0	0	0	0	0	0	0	0	0	0	0	0	0	0	0	0	0	0	0	0	0	0
ASV_291	21	2	12	0	3	3	0	0	11	1	0	1	0	10	6	4	33	19	0	0	2	0	0	0	0	0	0	1	1	3	2	0	0	5	0	0	2	0	0	0	0	0	7	2	0	1	1	3	0
ASV_2910	0	0	0	0	0	0	0	0	0	0	0	0	0	0	0	0	0	0	0	0	0	0	0	0	0	0	0	0	0	0	0	0	0	0	0	0	0	0	0	0	0	0	0	0	0	0	0	0	0
ASV_2912	0	0	0	0	0	0	0	0	0	0	0	0	0	0	0	0	0	0	0	0	0	0	1	0	0	0	0	0	0	0	0	0	0	0	0	0	0	0	0	0	0	0	0	0	0	0	0	0	0
ASV_2913	0	0	0	0	0	0	0	0	0	0	0	0	0	0	0	0	0	0	0	0	0	0	0	0	0	0	0	0	0	0	0	0	0	0	0	0	0	0	0	0	0	0	0	0	0	0	0	0	0
ASV_2914	0	0	0	0	0	0	3	4	0	0	0	0	0	0	0	0	1	0	0	0	0	3	0	0	0	0	0	0	0	0	0	0	0	4	0	0	0	0	0	0	0	1	0	0	0	0	0	0	0
ASV_2915	0	0	0	0	0	0	0	0	0	0	0	0	0	0	0	0	0	0	0	0	0	0	0	0	0	0	0	0	0	0	0	0	0	0	0	0	0	0	0	0	0	0	0	0	0	0	0	0	0
ASV_2916	16	0	0	0	0	0	13	1	0	0	0	0	0	0	0	0	0	0	0	0	0	0	0	0	0	0	7	12	0	0	0	0	0	0	0	0	0	0	0	0	0	0	0	1	0	1	0	5	8
ASV_2917	4	0	0	0	0	0	1	11	0	0	0	0	0	0	0	0	0	0	0	1	0	0	0	0	0	0	1	0	0	0	0	0	0	0	0	0	0	0	0	0	0	0	0	0	0	0	0	2	0
ASV_2918	2	0	0	0	0	16	0	0	0	0	0	0	0	0	0	0	0	0	0	0	0	0	0	0	0	6	0	0	0	0	0	0	0	0	0	0	0	0	0	0	0	0	0	0	0	0	0	0	0
ASV_2919	4	0	0	0	0	0	3	0	0	0	0	0	0	0	0	0	0	1	0	0	0	0	0	0	0	0	2	12	0	0	0	0	0	0	0	0	0	1	0	0	0	0	0	0	0	0	0	0	0
ASV_292	1	0	1	1	9	20	4	2	0	87	24	0	0	0	1	0	53	3	8	0	0	0	0	1	0	0	7	1	2	12	214	2	0	0	0	0	0	1	3	1	0	0	0	1	0	0	2	4	0
ASV_2920	1	0	0	0	0	1	0	0	0	0	0	0	0	0	0	0	0	0	0	0	0	0	0	0	0	0	1	3	0	0	0	0	0	0	0	0	0	0	0	0	0	0	0	0	0	0	0	2	1
ASV_2921	2	0	0	0	0	0	1	0	0	0	0	0	0	0	0	0	0	0	0	0	0	0	0	0	0	1	0	0	0	0	0	3	16	0	0	0	0	0	0	0	0	1	1	0	0	0	0	13	0
ASV_2922	4	0	0	0	0	0	2	1	0	0	0	0	1	0	0	0	0	0	0	0	0	0	0	0	0	0	0	4	0	0	0	1	0	0	1	0	0	1	0	0	0	0	0	0	0	0	0	3	1
ASV_2923	0	22	0	0	0	0	0	0	0	0	0	0	4	0	0	0	0	0	0	0	0	4	0	0	0	0	0	0	0	0	0	0	1	2	0	0	0	0	0	0	0	1	0	0	0	0	0	0	0
ASV_2924	0	6	0	0	0	0	0	0	0	0	0	0	1	0	0	0	1	0	0	0	0	12	0	0	0	0	0	0	0	0	0	0	0	0	1	0	0	0	0	0	0	0	0	0	0	0	0	7	0
ASV_2925	0	20	0	0	0	0	0	0	0	0	0	0	0	2	0	0	0	0	0	0	1	5	1	0	0	0	1	1	0	0	0	0	0	0	0	0	0	0	0	0	0	0	0	4	0	0	0	0	1
ASV_2926	0	1	0	0	0	1	2	0	0	0	0	0	1	0	1	0	0	0	0	0	0	0	0	0	0	0	0	3	0	0	0	0	0	0	0	0	0	0	0	0	0	3	0	0	0	0	0	1	0
ASV_2927	0	5	0	0	0	0	12	2	0	0	0	0	0	0	0	0	0	0	0	0	1	0	0	0	0	0	12	9	0	0	1	0	0	0	0	0	0	0	0	0	0	0	0	0	0	0	0	2	0
ASV_2928	0	0	1	0	1	0	1	3	0	0	0	0	1	0	0	0	0	0	1	0	0	0	4	0	0	11	0	4	1	0	0	0	0	0	2	0	0	0	0	2	0	0	0	0	0	0	0	0	1
ASV_2929	0	0	2	0	0	0	0	0	0	0	0	0	0	0	0	0	2	0	0	0	0	0	0	0	0	0	0	0	0	0	0	0	0	0	0	0	0	0	0	0	0	0	0	0	0	0	0	0	0
ASV_293	18	12	0	1	0	17	82	17	0	1	0	25	127	7	28	0	0	4	0	5	6	6	0	0	0	6	71	35	0	0	3	0	12	0	5	4	0	10	0	1	0	52	1	2	0	0	0	164	15
ASV_2930	0	0	1	1	0	0	4	0	0	0	1	0	1	0	0	1	1	1	0	0	0	0	2	0	0	0	0	1	0	0	2	0	0	0	0	0	0	1	1	0	0	0	0	0	8	0	0	3	0
ASV_2931	0	0	0	1	0	0	0	0	0	0	0	0	0	0	0	0	0	0	0	0	0	0	0	16	0	0	0	0	0	0	0	0	0	0	0	0	0	0	0	0	0	0	0	0	7	0	0	0	0
ASV_2932	0	1	0	0	0	19	0	0	0	0	0	0	0	0	0	0	0	0	0	0	0	0	0	0	0	5	0	1	0	0	0	0	0	0	0	0	0	0	0	0	0	0	0	0	0	0	0	0	0
ASV_2933	0	3	0	0	0	15	0	0	0	0	0	0	0	0	0	0	0	0	0	0	11	0	0	0	0	4	0	0	0	0	0	0	0	0	0	0	0	0	0	0	0	0	0	0	0	0	0	0	0
ASV_2936	5	0	0	0	1	21	6	0	0	0	0	0	0	1	0	0	0	0	0	0	0	0	0	0	0	8	2	2	0	0	0	0	0	4	0	0	0	1	0	0	0	0	0	1	0	0	0	1	3
ASV_2937	0	0	0	0	0	15	0	0	0	0	0	0	0	0	0	0	0	0	0	0	0	0	0	0	0	8	0	0	0	0	0	0	0	0	0	0	0	0	0	0	0	1	0	0	0	0	0	0	0
ASV_2938	0	0	0	0	0	21	2	0	0	0	0	0	0	0	0	0	0	0	0	0	0	0	0	0	0	4	0	0	0	0	0	0	0	0	0	0	0	0	0	0	0	0	0	0	0	0	0	0	0
ASV_294	0	0	1	0	0	1	0	0	10	1	0	1	0	2	2	0	0	1	1	0	662	0	0	0	0	0	0	0	4	3	2	0	0	1	0	0	0	0	0	0	0	0	0	0	0	0	0	0	0
ASV_2940	0	0	0	0	0	2	0	0	0	0	1	0	10	0	0	0	0	0	0	0	0	0	0	0	0	2	2	1	0	0	0	0	0	0	0	0	0	0	0	0	0	0	0	0	0	0	0	1	0
ASV_2941	0	0	0	0	0	21	0	0	0	0	0	0	0	0	0	0	0	0	0	0	0	0	0	0	0	8	0	0	0	0	0	0	0	0	0	0	0	0	0	0	0	0	0	0	0	0	0	0	0
ASV_2943	0	0	0	0	0	26	2	0	0	0	0	0	0	0	0	1	0	0	0	0	0	0	0	3	0	4	1	1	0	0	0	0	0	0	0	0	0	0	0	0	0	0	0	0	0	0	0	1	0
ASV_2944	0	0	0	0	0	1	6	2	0	0	0	0	0	3	0	0	0	0	0	0	0	0	0	0	0	0	0	0	0	0	0	0	0	0	0	0	0	0	0	0	0	0	2	0	0	0	0	5	12
ASV_2945	0	1	0	0	0	18	0	1	0	0	0	0	0	0	0	0	0	0	0	0	0	0	0	0	0	4	0	2	0	0	0	0	0	0	0	0	0	0	0	0	0	0	0	0	0	0	0	1	0
ASV_2946	0	0	0	0	0	23	0	0	0	0	0	0	0	0	0	0	0	0	0	0	0	0	0	0	0	3	0	0	0	0	0	0	0	0	0	0	0	0	0	0	0	0	0	0	0	0	0	0	0
ASV_2947	0	0	0	0	0	1	4	0	0	0	0	0	0	0	0	0	0	0	0	0	0	0	0	0	0	3	5	2	0	0	0	0	0	0	0	0	0	0	0	0	0	0	0	0	0	0	0	6	2
ASV_2948	0	2	0	0	0	20	4	0	0	0	0	0	1	0	0	0	2	0	0	0	2	1	0	0	0	9	0	0	0	0	0	0	0	0	0	0	0	0	0	0	0	0	0	1	0	0	0	0	2
ASV_295	2	17	16	10	0	3	1	0	6	12	2	690	13	23	1	0	0	0	0	0	138	22	3	1	6	0	0	0	16	7	1	0	85	78	3	0	1	0	0	0	13	21	4	1	1	8	1	0	0
ASV_2950	0	0	0	0	0	27	0	0	0	0	0	0	0	0	0	0	0	0	0	0	0	0	0	0	0	6	0	0	0	0	0	0	0	0	0	0	0	0	0	0	0	0	0	0	0	0	0	0	0
ASV_2952	0	0	0	0	0	1	4	0	0	0	0	0	10	0	0	0	0	0	0	0	0	0	0	0	0	0	0	0	0	0	0	0	0	1	0	0	0	2	0	0	0	0	0	0	0	0	0	2	1
ASV_2953	0	0	0	0	0	28	1	0	0	0	0	0	0	0	0	0	0	0	1	0	0	0	0	0	0	6	0	0	0	0	0	0	0	0	0	0	0	0	0	0	0	0	0	0	0	0	1	0	0
ASV_2954	0	0	0	0	0	3	0	2	0	0	0	0	0	0	0	0	0	0	0	0	0	0	0	0	0	0	0	2	1	0	1	0	0	0	0	0	0	0	0	0	0	0	0	0	0	0	0	0	0
ASV_2955	0	0	0	1	0	15	0	0	0	0	0	0	1	0	0	0	0	0	0	0	0	0	0	0	0	5	0	2	0	0	0	0	0	0	0	0	0	0	0	0	0	0	0	0	0	0	0	1	0
ASV_2956	0	0	0	0	0	26	0	0	0	0	0	0	0	0	0	0	0	0	0	0	0	0	0	0	0	16	0	0	0	0	0	0	0	0	0	0	0	0	0	0	0	0	0	0	0	0	0	0	0
ASV_2957	0	0	0	0	0	7	2	0	0	0	0	0	0	0	0	0	0	0	0	0	0	0	0	0	0	1	10	3	0	0	0	0	0	0	0	0	0	0	0	0	0	0	0	0	0	0	0	2	1
ASV_2958	0	0	0	0	0	0	3	0	0	0	0	0	0	0	0	0	0	0	0	0	0	0	0	0	0	0	0	0	0	0	0	0	0	0	1	0	0	0	0	0	0	0	0	0	0	0	0	3	2
ASV_2959	0	0	0	0	0	0	6	0	0	0	0	0	0	0	0	0	0	0	0	0	0	0	0	0	0	0	3	8	0	0	0	0	0	0	0	0	0	0	0	0	0	0	0	0	0	0	0	4	4
ASV_296	0	0	38	0	0	0	2	0	0	0	0	0	0	0	0	0	0	0	65	0	0	0	806	0	1	27	1	8	1	0	0	0	0	0	0	0	0	0	0	92	0	0	0	0	0	0	0	1	0
[truncated: 3,808 more rows]
[truncated: 140 more columns]

## Sheet: Table_S1-2
Table S1-2: Genus relative abundance table of 16S rRNA sequencing data from distinct oral sites
genus	B01	B02	B03	B04	B05	B06	B07	B08	B09	B10	B11	B12	B13	B14	B15	B16	B17	B18	B19	B20	B21	GCE01	GCE02	GCE03	GCE04	GCE05	GCE06	GCE07	GCE08	GCE09	GCE10	GCE11	GCE12	GCE13	GCE14	GCE15	GCE16	GCE17	GCE18	GCE19	GCE20	GCE21	PCE01	PCE02	PCE03	PCE04	PCE05	PCE06	PCE07
Abiotrophia	0.000153526	0.00153653	1.54e-05	3.44e-05	1.88e-05	0.0027386	0.0015066	0.00774818	4e-05	0.00014059	0.00538997	0.0029749	0.000218781	5.93e-05	1.5e-05	0	3.76e-05	9.35e-05	0.000875016	9.81e-05	6.17e-05	0.000471185	0	0.00098627	0	0.00299568	0.00194097	0.00377645	0.000852058	0.000147495	4.76e-05	0.000122973	5.03e-05	0.00037655	0.000912791	2.99e-05	9.72e-05	9.89e-05	2.1e-05	0.00172361	0	0.000124496	6.02e-05	0.000202298	0.000106164	4.06e-05	0	0.00230012	0.00165895
Acetanaerobacterium	0.00202995	4.48e-05	0	0	0	0.000558899	0.000318061	6.26e-05	0	0	2.79e-05	0	0	0	7.51e-05	0	0	0.00013087	0	5.89e-05	0	1.62e-05	0	0	0	0.000322887	0.000282022	0.000451532	0	0	0	1.76e-05	0	0	0.000149638	0	0	3.3e-05	0	0	0	0	0	0	0	0	0	0.000150008	0.000420928
Acetatifactor	0.000136468	0	0	0	0	0.00102465	3.35e-05	3.13e-05	0	0	0	0	7.81e-05	0	0	0	0	0	0	0	7.71e-05	3.25e-05	0	0	0	0.000502269	1.66e-05	2.05e-05	0	0	0	0	0	0	0	0	1.39e-05	0	0	0	0	6.22e-05	7.53e-05	0	0	0	0	0	0
Acetivibrio	0	7.46e-05	1.54e-05	0	0	0.000968758	0.000284581	0.000375669	0	0	0.000334262	0.0020724	3.13e-05	1.48e-05	0	0	0	0	1.79e-05	1.96e-05	0	4.87e-05	0	1.93e-05	0	0.000322887	0.000232253	0.00088254	0	0	0	0	0.000218004	0	0	0	0	0	0	0	0	0	0	8.09e-05	0	0	0	0.000216678	0.000198084
Acetobacter	1.71e-05	0.000104425	0	0	0	1.86e-05	0	0	0	0	0	1.67e-05	0.000171899	0	0	0	0	0	0	0	0.000292988	0.000129982	0	0	0	0	0	0	0	0	0	0	8.38e-05	0.000101379	2.99e-05	8.96e-05	0	0	0	0	0	0	1.51e-05	0	0	0	0	0.000116673	0
Acetobacterium	0	0	0	0	0	0	0	0	0	0	0	0	0	0	0	0	0	0	0	0	0	0	0	0	0	0	0	0	0	0	0	0	0	0	0	0	0	0	0	0	0	0	0	0	0	0	0	0	0
Achromobacter	1.71e-05	0.000104425	1.54e-05	0	0	1.86e-05	5.02e-05	3.13e-05	0	0	0	1.67e-05	6.25e-05	0	1.5e-05	0	0	0	0	0	0	8.12e-05	3.14e-05	0	0	0	8.29e-05	0.00024629	0	0	0	0	8.38e-05	0	4.49e-05	2.99e-05	0	0	0	0	0	3.11e-05	0	6.07e-05	0	0	0	3.33e-05	2.48e-05
Acidaminococcus	8.53e-05	0	0	0	0	0	0	0.000125223	0	0	0	0	0	0	0	0	0	3.74e-05	0	0	0	3.25e-05	1.57e-05	0	0	7.18e-05	0	0	0	0	0	0	5.03e-05	0	0	1.49e-05	0	0	0	0	0	1.56e-05	0	0	0	0	0	0	4.95e-05
Acidibacter	8.53e-05	0.000104425	0	0	0	0.000521639	0.00015066	3.13e-05	0	1.76e-05	0	8.36e-05	0.000171899	0	0	0	0	0	0	9.81e-05	4.63e-05	0.000243716	0	0	0	0.000466393	0.000215664	0.00024629	0	0	1.59e-05	1.76e-05	0	2.9e-05	2.99e-05	0	0	0	0	1.89e-05	1.5e-05	3.11e-05	0	2.02e-05	0	0	0	3.33e-05	0.000247604
Acidibrevibacterium	0	0	0	0	0	5.59e-05	0.00015066	1.57e-05	0	0	0	0	1.56e-05	0	6.01e-05	0	0	0	0	0	0	0	0	0	0	0	8.29e-05	0.000143669	0	0	0	0	0	0	5.99e-05	0	0	0	0	0	0	0	0	2.02e-05	0	0	0	3.33e-05	9.9e-05
Acidisphaera	0	0	0	0	0	0	0	0	0	0	0	0	0	0	6.01e-05	0	0	0	0	0	0	0	0	0	0	0	4.98e-05	0	0	0	0	0	0	0	0	0	0	0	0	0	0	0	0	0	0	0	0	0	0
Aciditerrimonas	0	1.49e-05	0	0	0	0	8.37e-05	3.13e-05	0	0	0	3.34e-05	0.00010939	0	6.01e-05	1.69e-05	0	0	0	3.93e-05	1.54e-05	0.000178725	0	0	0	0	0	2.05e-05	0	0	4.76e-05	0	0	2.9e-05	8.98e-05	1.49e-05	0	0	2.1e-05	0	4.5e-05	0	0	2.02e-05	0	0	0	0	7.43e-05
Acidobacterium	0	0	0	0	0	0	5.02e-05	0	0	0	0	1.67e-05	3.13e-05	2.97e-05	0	0	0	0	0	0	0	0	0	0	0	0	3.32e-05	0	0	0	1.59e-05	5.27e-05	0	0	0	0	4.17e-05	0	0	0	0	0	0	0	0	0	0	0	7.43e-05
Acidovorax	0	1.49e-05	1.54e-05	6.89e-05	0.000131884	1.86e-05	3.35e-05	4.7e-05	0	3.51e-05	2.79e-05	0	0.00028129	5.93e-05	4.51e-05	0	0	5.61e-05	5.36e-05	1.96e-05	0	0.000129982	0	0.000309418	3.39e-05	1.79e-05	0.000116127	0.000123145	0.000178657	9.83e-05	4.76e-05	0	1.68e-05	7.24e-05	5.99e-05	2.99e-05	6.94e-05	3.3e-05	4.2e-05	0.000265172	0	0	0	2.02e-05	0.000169862	4.06e-05	1.81e-05	6.67e-05	0
Acinetobacter	0.0234554	0.000417698	9.22e-05	0.000120501	0.000113043	0.00340928	0.00368281	0.000907867	0.000146495	0.000333902	0.000292479	0.0020724	0.00157835	0.000415147	0.000586034	1.69e-05	1.88e-05	0.000729136	0.00021429	0.000215898	0.00292988	0.00103986	0.00029817	0.0062077	0	0.00423341	0.00447917	0.02036	0.000948258	0.000852194	0.000206307	0.0132811	0.0523377	0.000202758	0.0008679	0.000746826	0.00041669	0.000577196	0.000125937	0.000435639	0.000225019	0.000918159	0.000270954	0.00188137	0.000509587	4.06e-05	5.44e-05	0.00236679	0.00183227
Actinocorallia	0	0	0	0	0	0	3.35e-05	0	0	0	0	0	0	0	0	0	0	0	0	0	0	0	0	0	0	0	1.66e-05	0	0	0	0	0	0	0	4.49e-05	0	0	0	0	0	0	0	0	0	0	0	0	0	0
Actinomadura	0	0	0	0	0	0.000689308	0.00145638	1.57e-05	0	0	0	5.01e-05	9.38e-05	0	3.01e-05	0.000288014	0	0	0	1.96e-05	0.000154204	1.62e-05	0	0	0	0.000358764	0.000447917	0.00100569	0	0	1.59e-05	3.51e-05	0	1.45e-05	1.5e-05	0	0	1.65e-05	0	1.89e-05	0	6.22e-05	0	4.05e-05	0	0	0	0.000966715	0.00383787
Actinomarinicola	0	5.97e-05	0	0	0	0.000279449	0.000217621	3.13e-05	0	0	0	0.000100277	0.000156272	1.48e-05	3.01e-05	0	0	0	0	3.93e-05	1.54e-05	1.62e-05	0	0	0	5.38e-05	1.66e-05	6.16e-05	0	0	0	0	5.03e-05	8.69e-05	0	0	0	0	0	0	1.5e-05	0	0	0	0	0	0	0	0.000519969
Actinomyces	0.000136468	7.46e-05	0	0	0	0.00296216	0.00421849	0.000344363	0	0	1.39e-05	0.00091921	0.00050007	1.48e-05	0.000285504	0	0	0	0	0	7.71e-05	1.62e-05	1.57e-05	5.8e-05	0	0.000968662	0.00262115	0.00336597	1.37e-05	0	3.17e-05	0	0.000117387	1.45e-05	8.98e-05	0	0	3.3e-05	0	0	3e-05	7.78e-05	0	8.09e-05	0	0	0	0.00115006	0.00648724
Actinomycetospora	0	0	0	0	0	0	1.67e-05	0	0	0	0	1.67e-05	0	0	0	0	0	0	0	0	0	0	0	1.93e-05	0	0	0	0	1.37e-05	0	0	0	0	0	0	0	1.39e-05	0	0	0	0	0	0	0	0	0	0	0	0
Actinoplanes	1.71e-05	8.95e-05	1.54e-05	0	0	1.86e-05	0.000636122	4.7e-05	0	0	0	6.69e-05	0.000234408	0	1.5e-05	0	0	0	0	0.000117763	0.000277568	0.000178725	0	0	0	1.79e-05	0.000248843	0.000287339	0	0	1.59e-05	0	0	5.79e-05	4.49e-05	2.99e-05	2.78e-05	4.95e-05	2.1e-05	1.89e-05	1.5e-05	3.11e-05	1.51e-05	6.07e-05	0	0	1.81e-05	0.000116673	0.00113898
Actinotignum	0	0	0	0	0	0	0.00011718	0	0	0	0	0	0	0	0	0	0	0	1.79e-05	1.96e-05	0	0	0	0	0	1.79e-05	4.98e-05	2.05e-05	5.5e-05	0	6.35e-05	0	0	0	0	0	0	0	0	0.000265172	0	0	0	0	0	0	0	0	7.43e-05
Acutalibacter	0	0	0	0	0	0	0	0	0	0	0	0	0	0	0	0	0	0	0	0	0	0	0	0	0	3.59e-05	0	0	0	0	0	0	1.68e-05	0	0	0	0	0	0	0	0	0	0	0	0	0	0	1.67e-05	2.48e-05
Adlercreutzia	0	0	0	0	0	0	1.67e-05	0	0	1.76e-05	0	0	0	0	0	0	0	0	0	0	0	0	0	0	0	0	0	6.16e-05	0	0	0	0	3.35e-05	0	0	0	0	0	0	0	0	0	0	0	2.12e-05	0	0	1.67e-05	0
Aeriscardovia	0	0	0	0	0	0.00100602	1.67e-05	4.7e-05	0	0	0.000111421	0	0	0	0	0	0	0	0	0	0	0	0	0	0	0.000251135	1.66e-05	6.16e-05	0	0	0	0	0	0	0	0	0	0	0	0	0	0	0	0	0	0	0	0	0
Aerococcus	1.71e-05	0	0	0	0	7.45e-05	0.00013392	0.00021914	0	0	4.18e-05	0	0	4.45e-05	1.5e-05	0	0	1.87e-05	0	0	0	0	0	0	0	0.000143505	0.000165895	0.000451532	6.87e-05	0	1.59e-05	0.000263514	0.000150926	0	0.000104747	1.49e-05	0	0	0	0	0	0	0	0	0	0	0	1.67e-05	0.000148563
Aeromicrobium	0	1.49e-05	0	0	0	0	0.00015066	3.13e-05	1.33e-05	0	0	5.01e-05	0.000187526	0	1.5e-05	0	0	0	0	0	3.08e-05	4.87e-05	0	0	0	0	0	4.1e-05	1.37e-05	0	0	0	1.68e-05	1.45e-05	1.5e-05	0	0	1.65e-05	0	0	1.5e-05	0	0	0	0	0	0	5e-05	4.95e-05
Aeromonas	6.82e-05	2.98e-05	0	0	0	0.000689308	0.00010044	0.000250446	0	3.51e-05	1.39e-05	1.67e-05	4.69e-05	4.45e-05	3.01e-05	0	1.88e-05	1.87e-05	1.79e-05	1.96e-05	0	4.87e-05	0	0.000618836	0	0.000269073	0.000116127	6.16e-05	1.37e-05	3.28e-05	0	1.76e-05	6.71e-05	0.000159309	0.000134674	0	0	4.95e-05	2.1e-05	0.000113645	1.5e-05	4.67e-05	0	0.000121379	0	2.03e-05	0	0.000116673	0.000222844
Aestuariibaculum	0	0	0	0	0	0	0	0	0	0	0	0	0	0.000741334	0	0	0	0	0	0	0	0	0	0	0	0	0	0	0	0	0	0	0	0	0	0	0	0	0	0	0	0	0	0	0	0	0	0	0
Aetherobacter	0	2.98e-05	0	0	0	0	1.67e-05	0	0	0	0	0	0	0	0	0	0	0	0	0	0	0	0	0	0	0	0	0	0	0	0	0	0	0	0	0	0	0	0	0	0	0	0	0	0	0	0	5e-05	2.48e-05
Afipia	0	7.46e-05	0	0	0	1.86e-05	0.000284581	0.000500892	0	0	0	0	0.000125018	4.45e-05	0	0	0	0	0	0	0	3.25e-05	0	1.93e-05	0	7.18e-05	4.98e-05	0.000123145	0	0	1.59e-05	1.76e-05	0	2.9e-05	1.5e-05	0	4.17e-05	0	0	0	0	0	0	4.05e-05	0	0	0	0.000150008	0.000148563
Agathobacter	0.00334345	0.000462452	0.00130548	0.000757432	0.00146956	0.000745198	6.7e-05	0.000140876	0.000199766	0.0020737	0.000320334	0.000668516	0.0105171	0.00363254	0.00109694	0.000118594	0.000413977	0.00611352	5.36e-05	1.96e-05	0.00186587	3.25e-05	0	0.000348095	0.000169601	0.000179382	4.98e-05	0	0	0.00136023	1.59e-05	1.76e-05	0.000754628	0.0382343	0.000254384	0.000731889	0.000138897	8.25e-05	0.000230884	1.89e-05	0	0.000171182	0.000496749	0.000161838	0.000212328	0.000223368	0.00181389	0.000183343	0.000148563
Agathobaculum	0	2.98e-05	0	0	0	0	0.000217621	0.000328711	0	0	4.18e-05	0	0	0	0	1.69e-05	0	0	5.36e-05	0	1.54e-05	3.25e-05	0	0	0	7.18e-05	3.32e-05	0.000123145	0.000109943	1.64e-05	0	0	5.03e-05	0	0.000104747	0	0	1.65e-05	0	3.79e-05	0	0	0	2.02e-05	0	0	0	3.33e-05	0
Aggregatibacter	0.000494695	0.00216308	0.0151436	0.00132551	0.00893042	0.000447119	0.00358237	0.000766991	0.00125186	0.0128464	0.0039415	0.000668516	0.0033911	0.00619755	0.000555981	0.0103177	0.00538171	0.000729136	0.000857158	0.0160157	0.00732471	0.000259964	0.00224412	0.000541481	0.000661443	0.000107629	0.000447917	0.000287339	0.000343572	0.0516233	0.00142828	0.000298649	0.000234773	0.0111227	0.00285808	0.00165795	0.00248625	0.0137867	0.000860567	3.79e-05	0.0325228	0.000202306	4.52e-05	0.000586665	0.000849311	0.000649799	0.000961364	0.000633365	0.000668532
Aggregatilinea	0	0	0	0	0	0.000204929	0	0	0	0	0	0	0	0	0	0	0	0	0	0	0	0	0	0	0	0.000107629	0	0	0	0	0	0	0	0	0	0	0	0	0	0	0	0	0	0	0	0	0	0	0
Agrobacterium	0.000119409	0.000298356	7.68e-05	0	0	0.00011178	0.0001674	6.26e-05	0	0	8.36e-05	0	1.56e-05	2.97e-05	4.51e-05	1.69e-05	0	0	0	1.96e-05	0.00120279	0.000714901	0.00144377	0.000328757	0	0.000161444	0.000298611	0.00024629	1.37e-05	1.64e-05	1.59e-05	7.03e-05	0	0	0.000104747	1.49e-05	1.39e-05	0	2.1e-05	0	0	0.000497985	0.000270954	0.00224551	2.12e-05	2.03e-05	0	0.00040002	0.000148563
Agromyces	0	1.49e-05	0	0	0	0.000503009	0	0	0	0	0	0	7.81e-05	1.48e-05	1.5e-05	0	0	0	0	3.93e-05	0	6.5e-05	0	0	0	0.000143505	0	0	0	0	0	0	0	1.45e-05	2.99e-05	0.000104556	0	1.65e-05	0	0	0	0	0	0	0	0	0	1.67e-05	0.000173323
Akkermansia	1.71e-05	0.000164096	0	0	1.88e-05	0.00011178	0.00010044	1.57e-05	0	1.76e-05	0	0	3.13e-05	0	0	0	9.41e-05	0	3.57e-05	7.85e-05	0	1.62e-05	0	0	0	0.000107629	3.32e-05	0.000266814	2.75e-05	0	1.59e-05	0	5.03e-05	0	1.5e-05	1.49e-05	0.000541697	0	0	1.89e-05	0	0	0	2.02e-05	2.12e-05	0	0	5e-05	0.000297125
Albidiferax	0	0	0	0	0	0	0	1.57e-05	0	1.76e-05	0	3.34e-05	0	0	0	0	0	0	0	0	0	3.25e-05	0	0	0	0	1.66e-05	0	0	0	0	0	0	0	0	0	0	0	0	0	0	1.56e-05	0	0	0	0	0	0	0
Albidovulum	0	0	0	0	0	0	0	0	0	0	0	0	3.13e-05	0.000607894	0	0	0	0	0	0	0	0	0	0	0	0	0	0	0	0	0	0	0	1.45e-05	0	0	0	0	0	0	0	0	0	0	0	0	0	3.33e-05	0
Algoriphagus	0	0	0	0	0	0	0	0	0	0	0	0	0	0	0	0	0	0	0	0	0	0	0	0	0	0	0	2.05e-05	0	0	0	1.76e-05	0	0	0	0	0	0	0	0	0	0	0	0	0	0	0	0	0
Aliarcobacter	0.000341169	0	0	0	0	1.86e-05	0	0	0	0	0	0	0	0	0	0	0	0	0	0	0	0	0	0	0	0	3.32e-05	0	0	0	0	0	0	0	0	0	0	0	0	5.68e-05	0	0	0	0	0	0	0	0	0
Alicyclobacillus	0	0	0	0	0	0	0	0	0	0	0	0	0	0	0	0	0	0	0	0	0	0	0	0.000154709	0	0	0	0	0	1.64e-05	0	0	0	0	0	0	0	0	0	1.89e-05	0	0	0	0	0	0	0	0	0
Aliidongia	0	0	0	0	0	0.000204929	0.000234361	4.7e-05	0	0	0	0	1.56e-05	1.48e-05	0	0	0	0	0	0	0	0	0	0	0	8.97e-05	3.32e-05	0.000164194	0	0	0	7.03e-05	0	0	1.5e-05	4.48e-05	0	0	0	0	0	0	0	0	0	0	0	0.000100005	0
Aliifodinibius	0	0	0	0	0	0	0	0	0	0	0	0	0	0.00121579	0	0	0	0	0	0	0	0	0	0	0	0	0	0	0	0	0	0	0	0	0	0	0	0	0	0	0	0	0	0	0	0	0	0	0
Aliiroseovarius	5.12e-05	5.97e-05	0	0	0	5.59e-05	0.000217621	6.26e-05	0	0	0	0	3.13e-05	0.00137888	0	0	0	0	0	0	0.000138784	0.000129982	0	0	0	5.38e-05	1.66e-05	8.21e-05	0	0	0	1.76e-05	0	2.9e-05	0	0	5.56e-05	0	0	0	1.5e-05	0	1.51e-05	0.000121379	0	0	0	0.000383353	0
Alistipes	0.000153526	0.000372945	0	0	0	0.00188163	0.000451981	0.000579157	0	0	1.39e-05	0.00404452	0.000234408	0	0.000240424	0	5.65e-05	3.74e-05	1.79e-05	1.96e-05	0.000308409	9.75e-05	0	0.000386772	0	0.00104042	0.000414738	0.000615726	0.000645915	1.64e-05	9.52e-05	1.76e-05	0.000452777	0	0.000134674	7.47e-05	0.000222235	1.65e-05	0.000125937	0.00022729	0	1.56e-05	1.51e-05	0	2.12e-05	2.03e-05	1.81e-05	0.000433355	0.000420928
Alkanindiges	0	0	0	0	0	0	0	0	0	0	0	0	0	0	0	0	0	0	0	0	0	0	0	0	0	0	0	0	0	0	0	0	8.38e-05	0	0	0	0	0	0	0	0	0	0	0	0	0	0	0	2.48e-05
Allisonella	0	0	0	0	0	0	0	0	0	0	0	0	0	0	0	1.69e-05	0	0	1.79e-05	0	0	0	0	0	0	3.59e-05	1.66e-05	0	0	0	0	0	3.35e-05	5.79e-05	0	0	0.000111117	0	0	0	0	0	0	0	0	0	0	1.67e-05	0
Allobaculum	3.41e-05	0	0	0	0	0.00134136	0.000318061	6.26e-05	0	0	0	1.67e-05	6.25e-05	1.48e-05	3.01e-05	0	0	0	0	1.96e-05	0	3.25e-05	0	0	0	0.000322887	0.000298611	0.000164194	0	0	0	0.000456757	1.68e-05	4.34e-05	0.000194529	0.000179238	1.39e-05	0	0	0	0	0	0	0	0	0	0	8.33e-05	0.000222844
Allochromatium	0	0	0	0	0	0	0	0	0	0	0	0	0	0	0	0	0	0	0	0	0	0	0	0	0	0	0	0	0	0	0	0	0	0	0	0	0	0	0	0	0	0	0	0	0	0	0	0	0
Alloprevotella	0.00782983	0.00440075	0.0008908	0.00130829	0.000602898	0.0122771	0.0010044	0.000751338	0.017313	0.01072	0.000334262	0.00267407	0.000875123	0.0107493	0.0297074	0.000542143	0.00105376	0.00289785	0.000482151	0.000510304	0.00461071	0.000601167	0.0146888	0.000232063	0.000118721	0.000430516	0.000331791	0.00724504	0.0209716	0.0104394	0.00563376	0.000193244	0.000368929	0.00731375	0.003307	0.168454	0.00233346	0.0263201	0.00373612	0.000170467	0.00100508	0.00161845	0.00284501	0.000283217	0.000934242	0.000426431	1.81e-05	0.000483358	0.00111422
Allosediminivita	0	0	0	0	0	0	1.67e-05	0	0	0	0	0	0	0.000252053	0	0	0	0	0	0	0	0	0	0	0	0	0	0	1.37e-05	0	0	0	0	0	0	0	0	0	0	0	0	0	0	0	0	0	0	0	0
Allosphingosinicella	0	1.49e-05	0	0	0	0	0	0	0	0	0	0	0.000203154	0	0	0	0	0	0	0	0	0	0	0	0	0	0	2.05e-05	0	1.64e-05	1.59e-05	0	0	2.9e-05	0	0	0	0	0	0	0	0	0	0	2.12e-05	0	0	0	0
Alsobacter	0	0	0	0	0	0	1.67e-05	0	0	0	0	8.36e-05	4.69e-05	0	3.01e-05	0	0	0	0	0	0	1.62e-05	0	0	0	0	3.32e-05	0	0	0	0	0	1.68e-05	0	0	0	0	0	0	0	0	0	0	0	0	0	0	0	0
Altererythrobacter	1.71e-05	0	0	0	0	5.59e-05	0.000217621	6.26e-05	0	0	0	0	0.000156272	7.41e-05	0.000165292	0	0	0	0	1.96e-05	0	4.87e-05	1.57e-05	7.74e-05	0	7.18e-05	8.29e-05	0.000102621	1.37e-05	0	1.59e-05	1.76e-05	3.35e-05	1.45e-05	0	0.000119492	0	0	0	0	1.5e-05	0	0	2.02e-05	0	0	0	0.000383353	9.9e-05
Alteromonas	0	0	0	0	0	0	3.35e-05	0	0	0	0	0	0	8.9e-05	0.000120212	1.69e-05	0	0	0	0	0	0	0	0	0	0	0	0	0	0	0	0	0	0	0	0	0	0	0	0	0	0	0	0	0	0	0	0	0
Amaricoccus	1.71e-05	0	0	0	0	0	3.35e-05	7.83e-05	0	0	0	0	1.56e-05	0.000237227	0	0	0	0	0	0	0	0	0	0	0	0	3.32e-05	0	0	0	0	0	0	7.24e-05	0	0	0	0	0	0	0	0	0	0	0	0	0	0	0.000123802
Aminobacterium	0	0	0	0	0	0	8.37e-05	0.000125223	0	0	0	0	0	0	0	0	0	0	0	0	0	0	0	0	0	0	0	2.05e-05	0	0	0	0	0	0	0	0	0	0	0	0	0	0	0	0	0	0	0	0	2.48e-05
Amnibacterium	0	0	0	0	0	0	1.67e-05	4.7e-05	0	0	0	1.67e-05	0	0	1.5e-05	0	0	0	0	0	0	0	0	3.87e-05	0	1.79e-05	1.66e-05	0.000164194	0	0	0	0	0	0	0	0	0.000513917	0	0	0	0	0	0	0	0	0	0	0	4.95e-05
Amphritea	0	0	0	0	0	5.59e-05	1.67e-05	0	0	0	0	0	0	0	0	0	0	0	0	0	0	0	0	0	0	0.000143505	0	2.05e-05	0	0	0	0	0	0	0	0	0	0	0	0	0	0	0	0	0	0	0	0.00033335	2.48e-05
Amycolatopsis	0	0	0	0	0	0	5.02e-05	0	0	0	0	0	1.56e-05	0	1.5e-05	0	0	0	0	0	0	0	0	0	0	0	0	4.1e-05	0	0	0	0	0	1.45e-05	0	0	0	0	0	0	0	1.56e-05	0	0	0	0	0	1.67e-05	0
Anaerobiospirillum	0	0	0	0	0	0	0	0	0	0	0	0	0	0	1.5e-05	0	0	0	1.79e-05	0	0.000107943	0	0	0	0	3.59e-05	1.66e-05	0	0	0	0	0	0	1.45e-05	2.99e-05	0	0	0	0	0	0	0	0	2.02e-05	0	0	0	1.67e-05	0
Anaerobium	0	0	0	0	0	0.000279449	0	0	0	0	0	0	0	0	0	0	0	0	0	0	0	0	0	0	0	0.000179382	0	0	0	0	0	0	0	0	0	0	0	0	0	0	0	0	0	0	0	0	0	0	0
Anaerobutyricum	5.12e-05	0.00013426	0	1.72e-05	0	0.00016767	0.000200881	0.000469586	0	0	4.18e-05	0.000852358	6.25e-05	1.48e-05	3.01e-05	0	0	0	1.79e-05	1.96e-05	1.54e-05	8.12e-05	0	0	0	0.000161444	0.000248843	0.00038996	0.000261115	0	0.000111088	0	0.000301851	0.000144827	0.000493805	0	6.94e-05	0	0	1.89e-05	0	1.56e-05	1.51e-05	6.07e-05	4.25e-05	2.03e-05	0	0.000100005	0.000420928
Anaerococcus	0	0	0	0	0	0.000260819	0.000468721	3.13e-05	0	1.76e-05	0	0	3.13e-05	0	0	0	0	0	0	0	4.63e-05	0	0	0	0	8.97e-05	0.000431328	0.00038996	0	3.28e-05	1.59e-05	0	0	0	0	4.48e-05	0	0	0	0	0	0	0	2.02e-05	0	0	0	6.67e-05	0.000148563
Anaerocolumna	0	1.49e-05	0	0	0	0	1.67e-05	9.39e-05	0	0	0	0.000434536	0	0	0	0	0	0	0	7.85e-05	0	0	3.14e-05	0	0	0	0	2.05e-05	0	0	0	3.51e-05	0	0	0	0	0	0	4.2e-05	0	0	1.56e-05	0	8.09e-05	0	0	0	0	0
Anaerofilum	0	0	0	0	0	3.73e-05	0	0	0	0	0	0	0	0	0	0	0	0	0	0	0	0	3.14e-05	0	0	1.79e-05	6.64e-05	0	0	0	0	0	0	0	0	0	0	0	0	0	0	0	3.01e-05	0	0	0	0	0	0
Anaeroglobus	5.12e-05	0.000193931	0.000737214	0	1.88e-05	0	6.7e-05	0.00148702	0.0027035	0.000878688	0.00222841	0	3.13e-05	0	0	8.47e-05	0.000112903	0.000112175	5.36e-05	0	0.000231307	8.12e-05	0.00112991	0	0	0	0	0	0.013042	0.000245825	0.003777	0	0	2.9e-05	0	0	0.000250014	0	0.000146926	1.89e-05	0	0	0	6.07e-05	0	0	0	6.67e-05	0
Anaeromassilibacillus	0	1.49e-05	0	0	0	0.000353969	0	0	0	0	0	0	0	0	0	0	0	0	0	0	0	0	0	0	0	8.97e-05	0	2.05e-05	0	0	0	0	0	0	0	0	0	0	0	0	0	0	0	0	0	0	0	0	0
Anaeromyxobacter	0	1.49e-05	0	0	0	0.000558899	0.000301321	0	0	0	0	0.000100277	4.69e-05	0	0	0	0	0	0	0	0	1.62e-05	0	0	0	0.00019732	3.32e-05	6.16e-05	1.37e-05	0	1.59e-05	0	0	0	0	0	0	0	0	0	0	0	0	0	0	0	0	3.33e-05	0.000297125
Anaeroplasma	3.41e-05	0.000104425	0	0	0	0.00147177	0.000385021	1.57e-05	0	0	0	0.000501387	0	0	0	0	0	0	0	0	0.000154204	1.62e-05	0	0	0	0.000358764	0.000895834	0.0018677	0	0	1.59e-05	0	0.000318621	0	2.99e-05	7.47e-05	0	0	0	0	0	0	0	0	0	0	0	5e-05	0.000173323
Anaerosalibacter	0	0	0	0	0	0	0	0.000203487	0	0	1.39e-05	0	0	0	0	0	0	0	0	0	0	0	0	0	0	0	0	0	0	0	0	0	0	0	0	0	0	0	0	0	0	0	0	0	0	0	0	0	0
Anaerostipes	1.71e-05	5.97e-05	0	0	0	0.000335339	0.00010044	0.00100178	0	0	0	5.01e-05	0	5.93e-05	0.000210371	0	0	0	1.79e-05	0	1.54e-05	6.5e-05	0	0.000116032	0	0.000179382	6.64e-05	0.000123145	6.87e-05	3.28e-05	9.52e-05	0	1.68e-05	0	0.000508769	0	1.39e-05	0	0	3.79e-05	0	4.67e-05	6.02e-05	0.000101149	0	0	0	5e-05	0.000148563
Anaerotaenia	8.53e-05	0.000104425	0	0	1.88e-05	0.000689308	3.35e-05	0	0	1.76e-05	0	0.000334258	0	1.48e-05	0	0	0	0	3.57e-05	1.96e-05	0.00114111	0.000178725	0	9.67e-05	0	0.000376702	3.32e-05	0.000184718	1.37e-05	0	0	8.78e-05	0	0	0.000194529	0	0	1.65e-05	0	3.79e-05	0	4.67e-05	9.03e-05	2.02e-05	0	2.03e-05	0	0.000316683	2.48e-05
Anaerotignum	0	0.000193931	1.54e-05	0	0	0.0011178	0.000870482	0.000156529	1.33e-05	0	1.39e-05	0.000100277	3.13e-05	0	0	0	0	0	1.79e-05	0	0	3.25e-05	4.71e-05	0	0	0.00059196	0.00131057	0.00174456	2.75e-05	0	0	0	0	0	0	2.99e-05	0	0	0	3.79e-05	0	3.11e-05	0	6.07e-05	0	0	0	0.000616698	0.000891376
Anaerotruncus	0	0	0	0	0	0	0	0	0	0	0	0	0	0	0	0	0	0	0	0	0	0	0	0	0	0	0	0	0	0	0	0	0	0	0	0	0	0	0	0	0	0	0	0	0	0	0	0	0
Anaerovibrio	0	0	1.54e-05	0	0	0	0	0	0	0	0	0	0	0	0	0	0	0	0	0	0	0	0.00117699	0	0	0	0	0	1.37e-05	0	0	0	0	0	0	0	0	0	0	0	0	0	0	0	0	0	0	0	0
Ancylobacter	0	0	0	0	0	0	0	0	0	0	0	0	0	0	7.51e-05	0	0	0	0	0	0	0	0	0	0	0	0	0	0	0	0	0	0	0	0	0	0	0	0	0	0	0	0	0	0	0	0	0	0
Andreprevotia	0	0	0	0	0	0	0	0	0	0	0	6.69e-05	0	0	0	0	0	0	0	0	0	0	0	0	0	0	0	0	0	0	0	0	0	0	0	0	0	0	0	0	0	0	0	0	0	0	0	0	0
Anoxybacter	0	0	0	0	0	0	0	0	0	0	0	0	0	0	0	0	0	0	0	0	0	0	0	0	0	0	0	0	0	0	0	0	0	0	0	0	0	0	0	0	0	0	0	0	0	0	0	0	0
Antarcticimonas	0	0	0	0	0	0	0	0	0	0	0	0	0	0.000163093	0	0	0	0	0	0	0	0	0	0	0	0	0	0	0	0	0	0	0	0	0	0	0	0	0	0	0	0	0	0	0	0	0	0	0
Aquabacterium	0	0.00013426	0.000645062	0.000499217	0.000904347	0.00013041	0.000368281	4.7e-05	0.000479437	0.000492065	0.000194986	3.34e-05	7.81e-05	0	4.51e-05	8.47e-05	9.41e-05	0.000411307	0.00125002	1.96e-05	0.000277568	0.000714901	0.00116129	0.0092632	0.000169601	3.59e-05	6.64e-05	8.21e-05	0.00364186	0.00117996	0.000269786	0	5.03e-05	1.45e-05	2.99e-05	1.49e-05	0.0012084	0.000775092	0.00163718	0.00492462	0	1.56e-05	0	2.02e-05	0.00237807	0.000263981	0.000308362	8.33e-05	0.000346646
Aquicella	0	0	0	0	0	0	0	0	0	0	0	6.69e-05	0	0	0	0	0	0	0	0	0	0	0	0	0	0	0	0	0	0	0	1.76e-05	0	0	2.99e-05	0	0	0	0	0	0	0	0	0	0	0	0	0	0
Aquihabitans	0	0	0	0	0	0	5.02e-05	6.26e-05	0	0	0	0	0	0	0	0	0	0	0	0	0.000231307	0	0	0	0	1.79e-05	0	0	1.37e-05	0	0	0	0	0	0	0	0	0	0	0	0	0	0	0	0	0	0	0	0.000173323
Aquimonas	0	2.98e-05	0	0	0	0	0	0	0	0	0	0	0	0	0	0	0	0	0	0	0	0.000259964	0	0	0	0	0	0	0	0	0	0	0	0	0	0	0	0	0	0	0	0	0	0	0	0	0	0	0
Aquincola	0	0	0	0	0	1.86e-05	1.67e-05	0	0	0	0	0	0	0	0	0	0	0	1.79e-05	0	0	1.62e-05	0	0	0	0	1.66e-05	2.05e-05	1.37e-05	0	0	0	0	0	1.5e-05	0	0	0	0	0	0	0	0	0	2.12e-05	0	0	6.67e-05	0
Arachnia	1.71e-05	0.000179014	0.00176624	0.000241001	0.000226087	0.00407996	0.00015066	7.83e-05	0.000159812	0.001072	0.000139276	0.00170472	0.00131269	0.00185334	0.000420743	0.000135536	0.000206989	0.000616961	0.000464294	0.000274779	0.000539715	0.000178725	0.000847431	0.00104429	0.00100064	0.00292392	0.000132716	2.05e-05	5.5e-05	0.00144217	0.000126958	0.00316217	0.00300174	0.00149172	0.00106243	0.00334578	0.000930607	0.0107194	0.00335831	0.000776574	0.000285024	0.000171182	0.000135477	8.09e-05	0.000424655	0.00806157	0.00230365	0.000416688	0.000123802
Arboricoccus	8.53e-05	0	0	0	0	3.73e-05	0.00018414	3.13e-05	0	0	0	0	1.56e-05	0	0	0	0	0	0	0	0.000400931	3.25e-05	0	0	0	1.79e-05	6.64e-05	6.16e-05	0	0	1.59e-05	0	0	0	1.5e-05	0	0	0	0	0	1.5e-05	1.56e-05	4.52e-05	2.02e-05	0	0	0	0	0.000470448
Archangium	0	7.46e-05	0	0	0	0	3.35e-05	3.13e-05	0	0	0	0.000601665	1.56e-05	0	0	0	1.88e-05	0	0	0.000157017	0	8.12e-05	1.57e-05	0	0	0	1.66e-05	0.000164194	0	0	0	0	6.71e-05	0	1.5e-05	1.49e-05	0	0	0	0	1.5e-05	0	0	0	0	0	0	5e-05	0.000198084
Arenimonas	0	0	0	0	0	5.59e-05	1.67e-05	0	0	0	0	0	7.81e-05	0	7.51e-05	0	0	3.74e-05	0	0	0	0	0	0	0	0	0	0	0	0	0	0	0	4.34e-05	4.49e-05	2.99e-05	0	0	0	0	0	0	0	0	0	0	0	0	0
Armatimonadetes_gp5	0	0	0	0	0	0	0	0	0	0	0	0	1.56e-05	0	0	0	0	0	0	0	0	0	0	0	0	0	0	0	0	0	0	0	0	1.45e-05	0	0	0	0	0	0	0	0	0	0	0	0	0	0	0
Aromatoleum	0	2.98e-05	0	0	0	0.000223559	0	0	0	0	0	0	1.56e-05	0	0	0	0	0	0	0	0	0	0	0	0	3.59e-05	1.66e-05	0	0	0	0	0	0	1.45e-05	1.5e-05	0	0	0	2.1e-05	0	0	0	0	0	0	0	0	0	0
Arsenicicoccus	0	0	0	0	0	0.00013041	0	0	0	0	1.39e-05	0	0	0	1.5e-05	0	0	0	0	0	0	0	0	0	0	0.000143505	0	0	0	0	0	0	0	0	0	0	0	0	6.3e-05	1.89e-05	0	0	0	2.02e-05	0	0	0	0	9.9e-05
Arsenophonus	0	0	0	0	0	0.000689308	5.02e-05	0	0	0	0	0	0	0	0	0	0	0	0	0	0	0	0	0	0	0.000269073	3.32e-05	6.16e-05	0	0	0	0	1.68e-05	1.45e-05	0	0	0	0	0	0	0	0	0	0	0	0	0	0	0
Arthrobacter	6.82e-05	0.000238685	0	1.72e-05	0	0.000204929	0.000451981	1.57e-05	0	0	4.18e-05	0.000233981	0.00010939	0	4.51e-05	0	0	0	0	0.000529931	3.08e-05	0.000406194	6.28e-05	0.000154709	0	0.000107629	3.32e-05	0.000266814	2.75e-05	1.64e-05	3.17e-05	7.03e-05	0	1.45e-05	0	0	1.39e-05	0	2.1e-05	1.89e-05	0.000105009	6.22e-05	3.01e-05	0.000141609	0	0	0	0.000316683	0.000247604
Asaccharospora	1.71e-05	0	0	0	0	0	1.67e-05	0	0	0	0	0	0	0	7.51e-05	0	0	0	0	0	0	0	0	0	0	0	1.66e-05	6.16e-05	0	0	0	0	0	0	0	0	0	0	0	0	0	0	0	0	0	0	0	0	0
Ascidiaceihabitans	3.41e-05	1.49e-05	0	0	0	9.31e-05	0	0	0	0	0	0	0	4.45e-05	0	0	0	0	0	0	0	3.25e-05	0	0	0	0.000107629	3.32e-05	0	0	0	0	0	0	0	1.5e-05	0	0	0	0	0	0	0	1.51e-05	0	0	0	0	0	0
Asticcacaulis	0.000119409	1.49e-05	0	0	0	0	3.35e-05	1.57e-05	0	0	0	0	0	0	1.5e-05	0	0	0	0	0	0	0	0	0	0	0	4.98e-05	8.21e-05	0	0	0	0	0.000117387	0	4.49e-05	0.000119492	0	0	0	0	0	1.56e-05	0	0	0	0	0	3.33e-05	0
Atlantibacter	0	0	1.54e-05	0	0	0	1.67e-05	1.57e-05	0	0	1.39e-05	1.67e-05	0	0	0	0	0	1.87e-05	0	1.96e-05	0	3.25e-05	1.57e-05	0.00056082	0	0	0	0	4.12e-05	1.64e-05	0	0	1.68e-05	1.45e-05	1.5e-05	0	1.39e-05	0	0	0	1.5e-05	0	0	0.000101149	0.000106164	2.03e-05	0	3.33e-05	2.48e-05
Aureimonas	0	0	0	0	0	0	3.35e-05	0	0	0	0	0	0	2.97e-05	0	0	0	0	0	1.96e-05	0.000817283	0.000292459	0	0	0	3.59e-05	8.29e-05	2.05e-05	0	0	0	1.76e-05	0.000285082	0	0	0	0	0	0	0	1.5e-05	9.34e-05	1.51e-05	0.000465286	0	0	0	0.000100005	7.43e-05
Auricoccus	1.71e-05	0	0	0	0	0	0	0	0	0	0	0	0	0	0	0	0	0	0	0	0	3.25e-05	0	0	0	0	6.64e-05	0	0	0	0	3.51e-05	0	0	0	0	0	0	0	0	0	0	0	0	0	0	0	0	0
Azoarcus	0	0	0	0	0	0	0	0	0	0	0	0	0	0	0	0	0	0	0	0	0.000138784	0	0	0	0	0	0	0	0	0	0	0	0	0	0	0	0	0	0	0	0	0	0	0	0	0	0	0	0
Azohydromonas	0	0	0	0	0	0	0	0	0	0	0	0.000217268	0	0	0	0	0	0	0	0	0	0	0	0	0	0	0	0	0	0	0	0	0	0	0	0	0	0	0	0	0	0	0	0	0	0	0	3.33e-05	0
Azonexus	0	5.97e-05	0	0	0	0	0	0	0	0	0	0	0	0	0	0	0	0	0	0	0	0.000227468	0	0	0	0	0	0	1.37e-05	0	0	0	0	0	0	0	0	0	0	0	0	0	0	0	0	0	0	0	0
Azospira	0	0	0	0	0	0	0	0	0	0	0	0	1.56e-05	0	0	0	0	0	0	0	0	0	0	0	0	0	0	0	0	0	0	0	0	0	0	0	0	0	0	1.89e-05	1.5e-05	0	0	2.02e-05	0	0	0	0	0
Azospirillum	0	0	0	0	0	7.45e-05	0.00013392	1.57e-05	0	0	0	5.01e-05	0	0	0	0	1.88e-05	0	0	0	0.000107943	1.62e-05	0	0	0	1.79e-05	0.000215664	0.00024629	0	1.64e-05	0	0	0	0	0	0	0	0	0	0	0	0	0	4.05e-05	0	0	0	0.00013334	0.000173323
Bacillariophyta	0	4.48e-05	0	0	0	0.000503009	0.00013392	0	0	0	0	3.34e-05	4.69e-05	0.00161611	0.000105186	0	0	0	0	1.96e-05	0	1.62e-05	0	0	0	0.000376702	1.66e-05	4.1e-05	0	0	1.59e-05	0	1.68e-05	1.45e-05	0	4.48e-05	0	0	0	0	0	0	4.52e-05	6.07e-05	0	0	0	0.000483358	4.95e-05
Bacteroides	0.0104398	0.00280455	0.00528337	0.00953676	0.00160145	0.00720979	0.00336475	0.00186269	0.0226801	0.00412984	0.00135097	0.0195541	0.00226594	0.0173472	0.00937655	0.00430326	0.01225	0.016041	0.000625011	0.00580962	0.00781816	0.00152729	0.00111421	0.000850899	0.00189953	0.0025831	0.000663581	0.000554153	0.0137566	0.00545732	0.00517354	0.00395271	0.01957	0.020884	0.00148142	0.00679612	0.00622257	0.0717372	0.00474361	0.00240549	0.0377732	0.000918159	0.00572014	0.00125425	0.00214451	0.00138082	0.000979503	0.00180009	0.000940897
Baekduia	0	0	0	0	0	0	0.000368281	4.7e-05	0	0	1.39e-05	5.01e-05	0.00010939	0	0.000135239	0	0	0	0	1.96e-05	4.63e-05	6.5e-05	0	0	0	1.79e-05	4.98e-05	0.00024629	0	0	0	0	0	1.45e-05	0	0	5.56e-05	0	0	1.89e-05	1.5e-05	7.78e-05	1.51e-05	4.05e-05	0	0	0	8.33e-05	0.00121326
Balneola	0	0	0	0	0	3.73e-05	0	0	0	0	0	0	0	0	0	0	0	0	0	0	0	0	0	0	0	0.000143505	0	0	0	0	0	0	0	0	0	0	0	0	0	0	0	0	0	0	0	0	0	0.00013334	0
Bariatricus	0	0	0	0	0	0.000521639	0	0	0	0	0	0	0	0	0	0	0	0	0	0	0	0	0	0	0	0.000125567	0	0	0	0	0	0	0	0	0	0	0	0	0	0	0	0	0	0	0	0	0	0	0
Barnesiella	0	0	1.54e-05	0	0	0.000335339	5.02e-05	1.57e-05	0	0	0	0	0	0	0	0	0	0	0	0	0	0	0	0	0	0.000107629	1.66e-05	2.05e-05	6.87e-05	0	0	0	0	0	0	0	0	0	0	0	0	0	0	0	2.12e-05	0	0	1.67e-05	4.95e-05
Bartonella	0.000733513	0.000104425	0	0	0	3.73e-05	5.02e-05	1.57e-05	0	0	0	0	1.56e-05	0	0	0	0	0	0	0	3.08e-05	3.25e-05	0	1.93e-05	0	5.38e-05	0.000248843	0.000123145	0	0	0	0	0.000117387	0	4.49e-05	0	0	0	0	0	1.5e-05	0.0353725	0.00224289	4.05e-05	0	0	0	6.67e-05	7.43e-05
Bdellovibrio	0	0	0	0	0	0	0	0	0	0	0	8.36e-05	0	0	0	0	0	0	0	0	0	0	0	0	0	0	0	0	0	0	0	0	0	0	0	0	0	0	0	0	0	0	0	0	0	0	0	0	0
Beijerinckia	0	0	0	0	0	0	0	0	0	0	0	1.67e-05	0	0	7.51e-05	0	0	0	0	0	0	0	0	3.87e-05	0	0	0	0	0	0	0	0	0	0	0	0	0	0	0	0	0	0	0	0	0	0	0	0	0
Bergeyella	0	0	0	0	0	0	0	0	1.33e-05	0	0	0	0	0	0	0	0	0	0	0	0	0	0	0	0	0	0	2.05e-05	0.000989487	0	0	0	0	0	0	0	0	0	0	0	0	0	0	0	0	0	0	0	0
Bifidobacterium	0.000187643	0.00432616	4.61e-05	1.72e-05	7.54e-05	0.00232874	0.00194184	0.0238706	0.00063925	0.00196826	0.000724234	0.00242337	0.026785	0.000281707	0.000180318	1.69e-05	0.00112903	0	0.00021429	1.96e-05	3.08e-05	0.000471185	4.71e-05	0.000309418	3.39e-05	0.000753404	0.000962192	0.00201137	0.0039442	0.000376932	0.00214241	0.000122973	0.000436008	0.00223033	0.00164602	0.000149365	0.000236124	8.25e-05	0.000167916	0.00022729	1.5e-05	0.00943059	0.000963391	0.00453148	0.000191095	0	0	0.0167175	0.00250081
Bilophila	0	0	0	0	0	0.000372599	3.35e-05	7.83e-05	0	0	0	0	0	0	0	0	0	0	0	0	0	0	0	0	0	8.97e-05	0	0	4.12e-05	1.64e-05	0	5.27e-05	1.68e-05	0	0	0	0	0	0	0	0	1.56e-05	0	0	0	0	0	0	0
Blastochloris	0	0	0	0	0	0	0	0	0	0	0	0	3.13e-05	0	0	0	0	0	0	0	0	0	0	0	0	0	0	0	0	0	0	0	6.71e-05	1.45e-05	0	0	0	0	0	0	0	0	0	0	0	0	0	0	0
Blastococcus	0	0.000298356	0	1.72e-05	0	0.000596159	0.000418501	7.83e-05	1.33e-05	1.76e-05	1.39e-05	0.000233981	0.000421934	5.93e-05	0.000330583	0	3.76e-05	0	0	0.00013739	9.25e-05	0.000259964	1.57e-05	0.000348095	0	0.000269073	4.98e-05	6.16e-05	6.87e-05	6.56e-05	0	0	0	2.9e-05	0	0	2.78e-05	0	2.1e-05	1.89e-05	6e-05	3.11e-05	0	6.07e-05	0	0	0	3.33e-05	0.000594251
Blastomonas	1.71e-05	0	0	0	0	0	1.67e-05	0	0	0	0	0.000167129	0	0	0	0	0	0	0	0	0	1.62e-05	0	0	0	0	0	0	0	0	0	0	1.68e-05	0	0	0	0	0	0	1.89e-05	0	0	0	0	0	0	0	6.67e-05	0.000148563
Blautia	0.000307052	0.000716055	3.07e-05	0	0	0.00180711	0.000837002	0.00389757	2.66e-05	3.51e-05	0.000571031	0.000350971	0.000687597	1.48e-05	4.51e-05	0	7.53e-05	5.61e-05	0.000160717	0.000255152	0.000524295	0.000194973	0.000235398	0.000444788	1.7e-05	0.00130949	0.000613812	0.00106726	0.000439772	0.000131107	7.93e-05	3.51e-05	0.000469547	0.000492411	0.00302269	0.00034354	0.000333352	4.95e-05	8.4e-05	0.000265172	3e-05	0.00015562	0.000165583	0.000647354	0.000106164	4.06e-05	0	0.00110005	0.000495209
Bosea	3.41e-05	8.95e-05	0.00033789	0.000137715	0.000414492	9.31e-05	8.37e-05	0.000344363	0.00017313	0.000246033	0	3.34e-05	0.000140645	0	0	0	1.88e-05	0.000280437	0.000392864	1.96e-05	0	8.12e-05	0.000156932	0.00754206	8.48e-05	5.38e-05	0.000116127	0.000143669	0.000893287	0.000524427	0.000333265	0.000158108	0.000100617	1.45e-05	0	0	0.00118062	0.0003793	0.000650673	0.00104175	0	3.11e-05	0.000195689	0.000121379	0.00099794	0.000101531	9.07e-05	0.000116673	0.000148563
Brachybacterium	0	4.48e-05	0	0	1.88e-05	0	0.0001674	3.13e-05	0	0	4.18e-05	0	1.56e-05	0	0	0	0	0	0	1.96e-05	1.54e-05	6.5e-05	0	1.93e-05	0	0	4.98e-05	0.000266814	2.75e-05	1.64e-05	0	1.76e-05	0	0	4.49e-05	2.99e-05	0.000791711	0	0	3.79e-05	0	3.11e-05	0.000105371	4.05e-05	0	0	1.81e-05	8.33e-05	2.48e-05
Brachymonas	0.000392344	0.000238685	0.00456151	1.72e-05	0.000113043	0.00193751	0.00010044	4.7e-05	0.000119859	0.000351475	1.39e-05	1.67e-05	0.000171899	5.93e-05	1.5e-05	3.39e-05	0	0.00112175	1.79e-05	0.00129539	0.00277568	0.000129982	9.42e-05	0	0	0.00163237	6.64e-05	8.21e-05	0.000151172	0.000327767	0	0	0	0.00021724	0.00011971	2.99e-05	1.39e-05	8.25e-05	6.3e-05	0	0.000390033	1.56e-05	0.000135477	0.000141609	0	0	0	5e-05	7.43e-05
Bradymonas	0	0	0	0	0	0	0	0	0	0	0	0	0	0.000785814	0	0	0	0	0	0	0	0	0	0	0	0	0	0	0	0	0	0	0	0	0	0	0	0	0	0	0	0	0	0	0	0	0	0	0
Bradyrhizobium	6.82e-05	0.000641466	0.000767931	0.000223787	0.000791303	0.000763828	0.00373303	0.00209749	0.000213083	0.000720524	0.000250696	0.000601665	0.00193777	0.000103787	0.000766353	8.47e-05	9.41e-05	0.00035522	0.0016786	0.000196271	0.00035467	0.000844883	6.28e-05	0.0245407	0.000271361	0.000968662	0.00214005	0.00227818	0.00180032	0.00129468	0.00112675	0.000351352	0.000268312	0.000318619	0.000389058	0.000567588	0.00244458	0.00100597	0.00247675	0.00293583	9e-05	9.34e-05	6.02e-05	0.000121379	0.00284519	0.000263981	0.000145112	0.00188343	0.00529873
Brevundimonas	0.0958343	0.00889101	0.053448	0.0809592	0.0376623	0.049742	0.0245409	0.0172495	0.134069	0.0375903	0.029234	0.0421165	0.0441625	0.0544584	0.0557183	0.0289877	0.0386504	0.117634	0.0200718	0.0187242	0.101544	0.00680781	0.00309155	0.00999807	0.0044605	0.00749816	0.0082284	0.00121093	0.0334501	0.121225	0.00228524	0.0182352	0.046569	0.0758458	0.00308254	0.0147872	0.0545447	0.0309872	0.0106626	0.0267444	0.0771366	0.0128542	0.02699	0.0144643	0.00677325	0.0121228	0.0148921	0.006717	0.0657142
Brochothrix	1.71e-05	0	0	0	0	0	0	0	0	0	0	0	6.25e-05	0	1.5e-05	0	0	0	0	1.96e-05	7.71e-05	0	0	0	0	0	0	0	1.37e-05	0	0	0	0	1.45e-05	0	0	0	0	0	0	0	1.56e-05	6.02e-05	0	0	0	0	0	0
Brooklawnia	0	0	0	0	0	0	0	0	0	0	0	0	0	0	0	0	0	0	0	0	0	0	0	0	0	0	0	0	0.000233629	0	0	0	0	0	0	0	0	0	0	0	0	0	0	0	0	0	0	0	0
Brucella	1.71e-05	8.95e-05	0	0	0	1.86e-05	3.35e-05	3.13e-05	0	0	8.36e-05	0.000217268	9.38e-05	4.45e-05	0	0	0	0	0	0	0.000493454	0.000373698	4.71e-05	0.000270741	0	0	8.29e-05	6.16e-05	6.87e-05	0	0	0.000105406	3.35e-05	0	0	1.49e-05	4.17e-05	0	0	0	0	6.22e-05	1.51e-05	0.000586665	0	0	0	0	0
Buchnera	0	0.000358027	0	0	1.88e-05	0.00443393	0.00192511	0.00010957	0	0	1.39e-05	1.67e-05	0	2.97e-05	0	0	0	1.87e-05	0	5.89e-05	0	0.000259964	0	0	0	0.00186557	0.0014267	0.00301706	0	0	0	1.76e-05	0.000251543	0.000173792	0.00011971	0	0	0	0	0	0	0	0	2.02e-05	0	0	0	0.000383353	0.00148563
Bulleidia	0	0	0	0	0	0	0	0	0	0	2.79e-05	0	0	0	0	0	0	1.87e-05	0	0	0	0	0	0	0	0	0	0	0	0	0	0	0	0	0	0	0	0	0	0	0	0	0	0	0	0	0	1.67e-05	0
Burkholderia	1.71e-05	0.000119342	0.00155122	0	0	3.73e-05	1.67e-05	0	0	0	0	0	0	0	0	0	0	0	1.79e-05	0	0	0	0.0297072	0.000116032	0	1.79e-05	6.64e-05	0	2.75e-05	0	0	0	1.68e-05	0	0	0	0	1.65e-05	2.1e-05	0	0	0	0	0.00260965	0	0	0	0	0
Buttiauxella	0	0	3.07e-05	0	0	0.000223559	8.37e-05	0	0	3.51e-05	0	3.34e-05	0	2.97e-05	0.000135239	0	0	1.87e-05	0	0	0.000323829	0	1.57e-05	0	0	8.97e-05	0	2.05e-05	0	1.64e-05	0	0	0	0	1.5e-05	0	4.17e-05	1.65e-05	0.000125937	5.68e-05	0	4.67e-05	1.51e-05	2.02e-05	8.49e-05	0	1.81e-05	1.67e-05	4.95e-05
Butyricicoccus	0.000392344	0	3.07e-05	0	0	0.00132273	0.000200881	0	0	0	0	3.34e-05	1.56e-05	0	1.5e-05	0	0	0	0	0	0	0	0.000282477	0.000522143	0	0.000430516	0.000165895	0.00024629	2.75e-05	1.64e-05	1.59e-05	0	3.35e-05	1.45e-05	0	0	1.39e-05	0	0	1.89e-05	0	0	0	0	0	0	0	0.000183343	7.43e-05
Butyricimonas	0	1.49e-05	0	0	0	0.000540269	3.35e-05	4.7e-05	0	0	0	0	0	0	0	0	0	0	0	0	0	0	0	1.93e-05	0	7.18e-05	0	0	0	0	0	0	0	0	1.5e-05	0	0	0	0	1.89e-05	0	0	0	0	0	0	0	0	0
Butyrivibrio	0.000204701	0	0	0	1.88e-05	0.000875608	0.000284581	0.000485239	1.33e-05	1.76e-05	4.18e-05	3.34e-05	1.56e-05	1.48e-05	0	0	1.88e-05	1.87e-05	0.000196432	0	1.54e-05	0	0	0	0	0.000681651	9.95e-05	8.21e-05	0	0	0	1.76e-05	0	1.45e-05	0	0	2.78e-05	0	0	0.000511402	0	3.11e-05	3.01e-05	0.000121379	0	0	0	6.67e-05	0.000123802
Byssovorax	0	0	0	0	0	0.000447119	1.67e-05	0	0	0	0	0	0	0	0	0	0	0	0	0	0	0	0	0	0	5.38e-05	0	0	0	0	0	0	0	0	0	0	0	0	0	0	0	0	0	0	0	0	0	0	0
Caecibacterium	0	0	0	0	0	0.00137862	0.0001674	0	0	0	0	0	1.56e-05	0	3.01e-05	0	0	0	0	0	0	0	0	0	0	0.000466393	0.000232253	0.000697822	0	0	0	1.76e-05	0	4.34e-05	0	0	0	0	0	0	0	0	0	0	0	0	0	0.000116673	4.95e-05
Caenimonas	0	0	0	0	0	1.86e-05	5.02e-05	1.57e-05	0	0	0	0	0.00010939	0	0	0	0	0	0	3.93e-05	1.54e-05	0	0	0	0	1.79e-05	3.32e-05	0	0	0	0	0	0	0	0	1.49e-05	0	0	0	1.89e-05	0	1.56e-05	0	0	0	0	0	0	2.48e-05
Caldilinea	0	0	0	0	0	0	5.02e-05	0	0	0	0	0	0	0	0	0	0	0	0	0	0	1.62e-05	0	0	0	0	3.32e-05	4.1e-05	0	0	0	0	0	0	0	0	0	0	0	0	0	0	0	0	0	0	0	0	0
Caldimonas	0	1.49e-05	0	0	0	0	5.02e-05	0	0	0	0	3.34e-05	0	0	0	0	0	0	0	0	0	0	0	0	0	0	0.000116127	6.16e-05	0	0	0	0	0	0	0	0	0	0	0	0	0	1.56e-05	0	0	0	0	0	5e-05	0
Campylobacter	5.12e-05	8.95e-05	0	0	0	0.00014904	0.000518941	4.7e-05	0	0	0	3.34e-05	3.13e-05	0	0	0	0	0	0	0	3.08e-05	0.00014623	0	3.87e-05	0	0.000143505	9.95e-05	0.000184718	0	1.64e-05	3.17e-05	0	8.38e-05	2.9e-05	7.48e-05	0	1.39e-05	0	0	0	0	4.67e-05	3.01e-05	0	0	0	0	0	0.000495209
Candidatus	0	0	0	0	0	0	5.02e-05	0	0	0	0	0	4.69e-05	0	0	0	0	0	0	0	1.54e-05	0	0	0	0	0	0	2.05e-05	0	0	0	0	0	0	0	0	0	0	0	0	0	0	0	0	0	0	0	0	0
Candidatus	0	0	0	0	0	1.86e-05	0.000385021	1.57e-05	0	0	0	5.01e-05	0	0	9.02e-05	0	0	0	0	0	0	0	0	0	0	3.59e-05	0.000248843	0.000369435	1.37e-05	0	0	0.000140541	0	0	0	4.48e-05	0	0	0	0	0	0	0	0	0	0	0	1.67e-05	0.00113898
Candidatus	0	0.000298356	0	0	0	0	3.35e-05	6.26e-05	0	0	0	0	0	7.41e-05	0.00030053	0	0	0	0	5.89e-05	0.000385511	0.000129982	0	0	0	0.00102248	3.32e-05	0.000307863	0	0	0	1.76e-05	0.000150926	0	1.5e-05	2.99e-05	0	0	0	0	0.000150013	0	0	2.02e-05	0	0	0	5e-05	4.95e-05
Capnocytophaga	0.002627	0.00231226	0.00537552	0.00146322	0.00354202	0.0124821	0.00279559	0.000720033	0.0137572	0.0262376	0.00288301	0.0260554	0.00142208	0.00367702	0.000901591	0.00142313	0.00139247	0.00908615	0.00123216	0.00429833	0.013092	0.00622289	0.00845862	0.0014504	0.0113972	0.00778517	0.00175849	0.00123145	0.0387686	0.0271227	0.0134417	0.0283541	0.00399115	0.00544549	0.00172084	0.0012248	0.00294461	0.0806755	0.00468065	0.000568225	0.0315177	0.000326802	0.00118919	0.000930571	0.00106164	0.0899565	0.00068928	0.000633365	0.00482829
Caproicibacter	0	0	0	0	0	0	5.02e-05	0	0	0	0	0	0	0	0	0	0	0	0	0	0	0	0	0	0	1.79e-05	8.29e-05	0.000348911	0	0	0	0	0	0	0	0	0	0	0	0	0	0	0	0	0	0	0	3.33e-05	0
Caproiciproducens	0	0	0	0	0	0	0	0	0	0	0	6.69e-05	0	0	9.02e-05	0	0	0	0	0	0	0	0	0	0	0	0	0	0	0	0	0	0	0	0	0	0	0	0	0	0	0	0	0	0	0	0	0	0
Carboxylicivirga	0	0	0	0	0	0	0	0	0	0	0	0	0	0.000845121	1.5e-05	0	0	0	0	0	0	0	0	0	0	0	0	0	0	0	0	0	0	0	0	0	0	0	0	0	0	0	0	0	0	0	0	0	0
Cardiobacterium	0.00184231	0.00358027	0.0124405	0.00101565	0.00305217	0.0114574	0.00187488	0.000469586	0.0115864	0.00295239	0.00140668	0.00280777	0.00139082	0.00323222	0.000586034	0.00213469	0.000997309	0.00628178	0.00151788	0.00482826	0.00906722	0.00498806	0.0052729	0.00284278	0.00117025	0.00760579	0.00121104	0.000944113	0.0143476	0.00285157	0.00231698	0.000544595	0.00182788	0.00251999	0.00112228	0.00164302	0.0045697	0.00484844	0.00312743	0.000700811	0.0109959	0.00217868	0.0012795	0.00107218	0.00431025	0.0351704	0.00428079	0.0072837	0.00136182
Carnobacterium	5.12e-05	0	0	5.16e-05	0	0	8.37e-05	1.57e-05	0	0	0	0.000100277	0.000187526	0.000326187	0.000360637	0	0	0	0	0	0.00157288	1.62e-05	0.000109852	0	0	0	0	0.000143669	0	1.64e-05	0	0	0	7.24e-05	0.000104747	0	0	0	4.2e-05	0	0	0.000186744	0.000195689	0	4.25e-05	0	0	0	9.9e-05
Catellatospora	1.71e-05	1.49e-05	0	0	0	0.000223559	6.7e-05	0	0	0	0	0	0	0	7.51e-05	0	0	0	0	9.81e-05	0	4.87e-05	0	0	0	7.18e-05	0	0	0	0	0	0	0	0	0	1.49e-05	0	0	0	0	3e-05	0	0	4.05e-05	0	0	0	0	0
Catenibacterium	1.71e-05	0	0	0	0	0	6.7e-05	0	0	0	0	0	0	0	0	0	0	0	0	0	0	0	0	1.93e-05	0	0.000125567	0	0	0.000151172	0	0	0	0	0	1.5e-05	0	0	0	0	0	0	0	0	0	0	0	0	0	2.48e-05
Catonella	0.000631162	0.000298356	0.000460759	5.16e-05	0.000113043	0.000689308	0.000837002	0.00021914	0.00103878	0.00131803	0.000612813	0.00335929	0.000671969	0.00201643	0.000195345	0.000152478	0.000225806	0.00048609	0.000232147	0	0.00131074	0.00125108	0.000470795	0.000212725	0	0.000269073	0.000149306	0.000410484	0.00155294	0.00142578	0.000856966	1.76e-05	0.000301851	0.00214344	0.000688334	0.000627334	0.000291683	0.00374353	4.2e-05	0.000378817	0.000195017	0.00023343	0.000135477	0.000202298	0.000191095	0.000203062	3.63e-05	0.000283348	0.000445688
Caulobacter	0	5.97e-05	0.000307172	0.000241001	0.000433333	1.86e-05	6.7e-05	0.000391322	0.000279672	0.00042177	0.000139276	0	0.000250035	1.48e-05	1.5e-05	3.39e-05	3.76e-05	0.000112175	0.000875016	0	0	0.000162477	7.85e-05	0.0107716	0.000237441	3.59e-05	3.32e-05	4.1e-05	0.00224009	0.00106524	0.0012061	0	0	1.45e-05	0	0	0.00126396	0.000610178	0.000986504	0.00119327	0	1.56e-05	0	0	0.0014226	0.000142144	0.00016325	0.000483358	0.000123802
Caviibacter	0	0	0	0	0	0	0	0	0	0	0	0	0	0	0	0	0	0	0	0	0	0	0	0	0	0	0	2.05e-05	0	0	0	0	0	0	0	0	1.39e-05	0	0	0	0	0	0	0	0	0	0	0	0
Celeribacter	0	0	0	0	0	0	0	0	0	0	0	0	1.56e-05	0.000682027	0	0	0	0	0	0	0	0	0	0	0	0	0	0	0	0	0	0	0	1.45e-05	0	0	0	0	0	0	0	0	0	0	0	0	0	0	0
Cellulomonas	0	0.000119342	0	0	1.88e-05	0	0.000251101	4.7e-05	0	0	0	8.36e-05	1.56e-05	2.97e-05	1.5e-05	0	0	1.87e-05	1.79e-05	3.93e-05	0.000246727	0.000211221	1.57e-05	0	0	0	1.66e-05	0.000102621	0.000371058	0	1.59e-05	3.51e-05	1.68e-05	1.45e-05	2.99e-05	0	0	0	2.1e-05	5.68e-05	3e-05	1.56e-05	0	0	0	0	0	8.33e-05	0.000247604
Centipeda	1.71e-05	2.98e-05	9.22e-05	5.16e-05	5.65e-05	0.000353969	0.000468721	0.00010957	0.00017313	0.00198584	0.00172702	6.69e-05	0.00010939	0.000192747	0	8.47e-05	9.41e-05	1.87e-05	0.000178575	1.96e-05	1.54e-05	0.000259964	0.000204011	0.000232063	0.00856484	3.59e-05	0.000199074	0.000800443	0.0101835	0.000442485	0.00261851	0.000667568	3.35e-05	0.000695169	0.000164602	0.000194175	8.33e-05	0.000494739	0.000209894	3.79e-05	1.5e-05	0	0	6.07e-05	0.000127397	0.000182756	0.000290223	0.000150008	0.00054473
Cereibacter	0	0	0	0	0	0	0	0	0	0	0	0	0	0	0	0	0	0	0	0	1.54e-05	0	0	0	0	0	0	0.000328387	0	0	0	1.76e-05	0	0	0	0	0	0	0	0	0	0	0	0	0	0	0	0	0
Cetobacterium	5.12e-05	1.49e-05	0	0	0	0	0.00294625	0.00164355	0	0	0	3.34e-05	0	0	0	0	0	0	0.0021429	0	0	8.12e-05	3.14e-05	0	0	0.000627836	0.00389854	0.00145722	2.75e-05	0	0	8.78e-05	0.000318621	1.45e-05	0.000748189	0	0	1.65e-05	2.1e-05	0.00263277	0	1.56e-05	0	0	0	0	0	0.000233345	0.00277317
Chakrabartia	0	0	0	0	0	0	5.02e-05	1.57e-05	0	0	0	0	0	0	0	0	0	0	0	0	0	3.25e-05	0	0	0	0	4.98e-05	4.1e-05	0	0	0	0	6.71e-05	0	2.99e-05	0	0	0	0	0	0	0	0	0	0	0	0	0	0
Chelativorans	1.71e-05	0	0	0	0	0	6.7e-05	3.13e-05	0	0	0	0	0.000343798	0	4.51e-05	0	0	0	0	0.000117763	0	6.5e-05	0	0	0	3.59e-05	0	0.000143669	0	0	1.59e-05	0	0	0.000101379	0	0	0	0	0	0	0	0	4.52e-05	0.000121379	0	0	0	1.67e-05	0.000173323
Chitinimonas	0	0	0	0	0	0	0	0	0	0	0	0	0	0	0	0	0	0	0	0	0	0	0	0	0	0	0	0	0	0	0	0	0	0	0	0	0	0	0	0	0	0	0	0	0	0	0	0	0
Chitinophaga	0	0	0	0	0	0	0	0	0	0	0	1.67e-05	3.13e-05	0	0	0	0	0	0	0	0	3.25e-05	0	0	0	0	0	0	0	0	0	0	0	0	0	0	0	1.65e-05	0	0	0	0	0	0	0	0	0	0	0
Chlorophyta	0	0	0	0	0	0	0	0.000140876	0	0	0	0	9.38e-05	0	0	0	0	0	0	0	0	0	0	0	0	0	0	0	0	0	0	0	0	0	0	5.97e-05	0	0	0	0	0	0	0	0	0	0	0	0	0
Christensenella	0	0	0	0	0	0	0	0	0	0	0	6.69e-05	0	0	0	0	0	0	0	5.89e-05	0	0	0	0	0	0	0	0	0	0	0	0	0	0	4.49e-05	0	9.72e-05	0	0	0	0	0	0	0	0	0	0	0	2.48e-05
Chromatocurvus	0	0	0	0	0	0	6.7e-05	0	0	0	0	0	3.13e-05	0.000103787	0	0	0	0	0	0	0	0	0	0	0	1.79e-05	1.66e-05	0	0	0	0	0	0	0	4.49e-05	0	0	0	0	0	0	0	0	0	0	0	0	0	2.48e-05
Chryseobacterium	8.53e-05	0	3.07e-05	3.44e-05	1.88e-05	3.73e-05	0.000903962	0.000156529	0.00816375	0.000263606	0.00174095	0.000200555	0.000156272	0.0002224	0.0014726	1.69e-05	9.41e-05	0.00013087	0.000160717	0.0621001	0.0050579	0.000276212	3.14e-05	0	5.09e-05	0	0.00145988	0.000184718	0.000137429	8.19e-05	0	3.51e-05	1.68e-05	0.000144827	2.99e-05	0.000941001	8.33e-05	0.000181404	0.000209894	0	0.000615052	0	0.000120424	0	2.12e-05	8.12e-05	0	1.67e-05	0.000718053
Chryseolinea	0	1.49e-05	0	0	0	0.0001863	1.67e-05	0	0	0	0	6.69e-05	0.00010939	0	0	0	0	0	0	0	1.54e-05	3.25e-05	0	0	0	5.38e-05	1.66e-05	0	0	0	0	0	0	1.45e-05	0	0	0	0	0	0	0	0	0	0	0	0	0	0	4.95e-05
Chujaibacter	0	0	0	0	0	5.59e-05	0.000318061	3.13e-05	0	0	0	1.67e-05	0.000171899	1.48e-05	0	0	0	0	0	0	0	9.75e-05	0	0	0	0.000107629	0.000447917	0.00024629	0	0	0	0.000685136	1.68e-05	0	0.000269348	0	0.000194455	0	0	0	3e-05	1.56e-05	0	2.02e-05	0	0	0	0.00020001	0.000123802
Citricoccus	3.41e-05	0.000179014	3.07e-05	0	0	3.73e-05	0.000284581	1.57e-05	0	0	2.79e-05	0	6.25e-05	0.000163093	6.01e-05	0	0	0	3.57e-05	1.96e-05	0.000385511	0.000308707	1.57e-05	0.000116032	0	5.38e-05	0.000282022	0.000697822	0	1.64e-05	0	0.000210811	0.000888785	7.24e-05	0.000134674	7.47e-05	1.39e-05	0	0	3.79e-05	1.5e-05	0.000513547	4.52e-05	6.07e-05	0	0	0	0.000233345	0.000173323
Citrobacter	5.12e-05	4.48e-05	3.07e-05	0	0	0	6.7e-05	0.00021914	0	0	1.39e-05	0.000300832	0	5.93e-05	7.51e-05	0	1.88e-05	0	0	0	0.000107943	9.75e-05	1.57e-05	0	0	7.18e-05	0	8.21e-05	0	0	0	0	0	0.000101379	0.000149638	0	0	0	0	1.89e-05	0	3.11e-05	0	0	2.12e-05	0	0	5e-05	2.48e-05
Cloacibacillus	0	0	0	0	0	0	1.67e-05	0.000203487	0	0	0	0	0	0	0	0	0	0	0	0	0	0	0	0	0	0	1.66e-05	0	0	0	0	0	0	0	0	0	0	0	0	0	0	0	0	0	0	0	0	0	0
Cloacibacterium	0	1.49e-05	0	0	0	9.31e-05	8.37e-05	1.57e-05	0	0	0	1.67e-05	1.56e-05	0	3.01e-05	0	0	0	0	0	0	1.62e-05	0	0	0	0	3.32e-05	6.16e-05	1.37e-05	0	0	1.76e-05	0.000268312	0	8.98e-05	7.47e-05	2.78e-05	0	0	0	0	0	0	0	0	0	1.81e-05	0	7.43e-05
Clostridioides	0.000170584	8.95e-05	0	0	0	0	1.67e-05	0.000297405	1.33e-05	0	6.96e-05	0	1.56e-05	0	4.51e-05	0	0	0	0	3.93e-05	0.000138784	1.62e-05	0	0	0	1.79e-05	3.32e-05	2.05e-05	2.75e-05	0	0	0	0	0	0	0	0	0	0	0	0	0	0	0.000505745	0	0	0	6.67e-05	0
Clostridium	0.00159	0.00237193	0.0605	0.0135821	0.0195	0.0158913	0.0377153	0.030711	0.0273146	0.0201044	0.018	0.00284	0.00334422	0.0750823	0.03402	0.00543837	0.015844	0.161139	0.0211	0.0198	0.02	0.000325	0.00201	0.0190485	0.00140769	0.00163237	0.00537501	0.00486423	0.0128	0.0461168	0.0106	0.00138784	0.00448	0.00240413	0.00926259	0.00418223	0.0263	0.00869	0.143778	0.0271	0.0124661	0.0527	0.00206	0.00109241	0.014778	0.00828494	0.00257573	0.00303348	0.0166885
Cobetia	0	0	0	0	0	0	0	0	0	0	0	0	0	2.97e-05	0	0	0	0	0	0	0	0	0	0	0	0	0	0	0	0	0	0	3.35e-05	0	0	0	0	0	0	0	0	0	0	0	0	0	0	0	0
Colidextribacter	5.12e-05	4.48e-05	0	0	0	0.00016767	0.000217621	0	0	0	0	0	1.56e-05	0	0	0	0	0	0	0	0	8.12e-05	0	0	0	5.38e-05	0.000165895	0.000266814	1.37e-05	0	0	0	0	0	8.98e-05	0	0	1.65e-05	0	1.89e-05	0	1.56e-05	0	0	0	0	0	0.000683368	7.43e-05
Collinsella	0.000136468	2.98e-05	1.54e-05	0.000137715	1.88e-05	0.000260819	0.000200881	0.000438281	1.33e-05	0	5.57e-05	1.67e-05	0.000328171	1.48e-05	0	0	0	0	1.79e-05	0	0	0	9.42e-05	0.000116032	0	0.000215258	0.000265432	0.000451532	0.000219886	1.64e-05	4.76e-05	1.76e-05	0	1.45e-05	0.000209493	0	2.78e-05	0	0	3.79e-05	0	4.67e-05	4.52e-05	4.05e-05	2.12e-05	0	1.81e-05	0.000216678	0.000198084
Comamonas	0.00179114	0	1.54e-05	0	0	9.31e-05	5.02e-05	0	0	0	0	0	9.38e-05	1.48e-05	0	0	0	7.48e-05	0	0	0.000400931	1.62e-05	0	0.00013537	0	0.000125567	4.98e-05	6.16e-05	1.37e-05	1.64e-05	0	7.03e-05	0	4.34e-05	0	0	2.78e-05	1.65e-05	0	0	0	0	0	0	0	0	0	6.67e-05	4.95e-05
Commensalibacter	0	0	0	0	0	3.73e-05	1.67e-05	0	0	0	0	0	4.69e-05	0	0	0	0	0	0	0	0	0	0	0	0	3.59e-05	3.32e-05	0	0	0	0	0	0	2.9e-05	7.48e-05	0	0	0	0	0	0	0.000389051	3.01e-05	0	0	0	0	0	2.48e-05
Conexibacter	0	0	0	0	0	9.31e-05	0.000200881	3.13e-05	0	0	0	3.34e-05	4.69e-05	2.97e-05	3.01e-05	5.08e-05	0	0	0	1.96e-05	0	0	0	0	0	0.000269073	3.32e-05	0.000184718	0	0	0	0	6.71e-05	0	4.49e-05	1.49e-05	0	0	0	0	0	3.11e-05	0	0	0	0	0	0.000966715	0.000148563
Coprococcus	0.000869981	8.95e-05	3.07e-05	0	0	0.000521639	0.000803522	0.000485239	0.000199766	5.27e-05	4.18e-05	0.000685229	0	0	0.000210371	0	0	3.74e-05	3.57e-05	0	0	8.12e-05	1.57e-05	5.8e-05	0	0.000322887	0.000746529	0.00155984	0.000329829	9.83e-05	4.76e-05	1.76e-05	0	0	0.00043395	0	0.000180566	1.65e-05	4.2e-05	0.000132586	0	0.000108934	1.51e-05	0	4.25e-05	2.03e-05	3.63e-05	0.000433355	0.000767574
Coprothermobacter	0	0	0	0	0	0	0	0.00010957	0	0	0	0	0	0	0	0	0	0	0	0	0	0	0	0	0	0	0	0	0	0	0	0	0	0	0	0	0	0	0	0	0	0	0	0	0	0	0	1.67e-05	0
Corallococcus	0	0	0	0	0	0	0	0	0	0	0	0	0	0	0	0	0	0	0	0	0.000169625	0	0	0	0	0	0	2.05e-05	0	0	0	0	1.68e-05	0	0	0	0	0	0	0	0	0	0	0	0	0	0	0	0
Corticimicrobacter	0	0	0	0	0	0	0	0.000156529	0	0	0	5.01e-05	0	0	0	0	0	0	0	0	0	0	0	0	0	0	0	0	0	0	0	0	3.35e-05	0	0	2.99e-05	0	0	0	0	4.5e-05	0	0	0	0	0	0	0	0
Corynebacterium	0.000187643	0.00465435	0.0134081	0.0118435	0.0210826	0.0211077	0.0258299	0.00173747	0.0397267	0.0558319	0.00405292	0.0112645	0.00306293	0.00194229	0.00694225	0.00816603	0.00246505	0.00817006	0.0104823	0.00690873	0.00442567	0.00643411	0.0363454	0.0518855	0.0646348	0.0540298	0.00228935	0.00862016	0.163719	0.0397581	0.0448161	0.0579379	0.0406996	0.0018393	0.0139163	0.00418223	0.0562531	0.033296	0.0634301	0.00689446	0.0388233	0.00334584	0.00290523	0.00451125	0.11746	0.31233	0.230238	0.00498358	0.0312972
Croceibacterium	0	0	0	0	0	0.000223559	0	1.57e-05	0	0	0	0	0	0	0	0	0	0	0	0	0	0	3.14e-05	0	0	5.38e-05	0	0	0	0	0	0	0	0	0	0	2.78e-05	0	0	0	0	0	0	0	0	0	0	1.67e-05	0
Cryptobacterium	0	0	1.54e-05	0	1.88e-05	1.86e-05	8.37e-05	6.26e-05	2.66e-05	0.000123016	2.79e-05	0	0	0	0	0	1.88e-05	0	0	0	0	0	0	0	0	0	0	0.000205242	0.000109943	0	0.000190437	3.51e-05	0	0	0	0	0	0	0	0	0	0	0	0	0	0	0	6.67e-05	4.95e-05
Cryptomonadaceae	0	0	0	0	0	3.73e-05	6.7e-05	0	0	0	0	0	1.56e-05	0	0	0	0	0	0	0	0	0	0	0	0	1.79e-05	0	2.05e-05	0	0	0	0	3.35e-05	0	1.5e-05	0	0	1.65e-05	0	0	0	0	0	4.05e-05	0	0	0	0.000116673	0
Cuneatibacter	8.53e-05	0	0	0	0	0.00011178	3.35e-05	6.26e-05	0	0	0	0	0	0	0	0	0	0	0	0	0	0	0	0	0	3.59e-05	1.66e-05	2.05e-05	0	0	0	0	0	0	0	0	0	1.65e-05	0	0	1.5e-05	0	0	0	0	0	0	5e-05	7.43e-05
Cupriavidus	0	0	0	0	0	0	0	0	0	1.76e-05	0	0.000167129	0	0	0	0	0	0	0	0	9.25e-05	0	0	0	0	0	0	0	0	0	0	0	0	0	0	0	0	0	0	0	0	1.56e-05	0	2.02e-05	0	0	0	0	0
Curtobacterium	0	1.49e-05	0	0	1.88e-05	1.86e-05	3.35e-05	1.57e-05	0	1.76e-05	2.79e-05	0	0	0	0	1.69e-05	0	0	3.57e-05	1.96e-05	0	1.62e-05	0	0	0	5.38e-05	9.95e-05	8.21e-05	0.000109943	1.64e-05	0	3.51e-05	0	0	2.99e-05	0	0.000305573	0	0	1.89e-05	0	0	1.51e-05	6.07e-05	0	0	0	0	2.48e-05
Curvibacter	0	0	9.22e-05	8.61e-05	0.000376811	0	1.67e-05	0	1.33e-05	0	2.79e-05	0	0	0	0	3.39e-05	5.65e-05	0.000112175	0.000285719	0	0	0	0.000188318	0.00322955	0.00010176	5.38e-05	0	0	0.000439772	0.00019666	3.17e-05	0	0	0	0	0	0.000333352	0.000115439	0.000188905	0.000776574	0	0	0	0	0.000594518	4.06e-05	7.26e-05	5e-05	0
Cutibacterium	0.000153526	0.000686219	1.54e-05	3.44e-05	9.42e-05	0.00283175	0.00400087	0.00070438	0	0.000263606	0.000376045	0.00262393	0.00135957	0.000326187	0.00189334	6.78e-05	9.41e-05	0.000261741	0.000250004	7.85e-05	0.000416352	0.000584919	0.000188318	0.000638174	0	0.00105835	0.00141011	0.0043306	0.000178657	0.000213048	0.000238046	0.000491893	0.00288436	0.000666203	0.000448914	0.000627334	0.000375021	6.6e-05	0.00037781	0.000189408	0.000105009	0.000264554	0.000270954	0.000121379	0.000106164	0	1.81e-05	0.00141674	0.00188179
Cycloclasticus	0	2.98e-05	0	0	0	0	0	0	0	0	0	0.000217268	0	0	0	0	0	0	0	0	0	0	0	0	0	0	0	0	0	0	0	0	0	0	0	0	0	0	0	0	0	0	0	0	0	0	0	0	0
Cystobacter	0	0	0	0	0	0	0	0	0	0	0	0	0	0	0	0	0	0	0	0	0	0	0	0	0	0	0	0	0	0	0	0	0	0	0	0	0	0	0	0	0	0	0	0	0	0	0	0	0
Cytophaga	0	0	0	0	0	0	0	0	0	0	0	0	0	0	0	0	0	0	0	0	0	0	0	0	0	0	0	0	0	0	0	0	0	0	0	0	0	0	0	0	0	0	0	0	0	0	0	0	0
Defluviicoccus	0	0	1.54e-05	0	0	9.31e-05	0.00123876	9.39e-05	0	0	0	0	0.00010939	0	0	0	0	0	1.79e-05	0	0	0	0	9.67e-05	0	0	0.000149306	0.000102621	0	0	4.76e-05	0	0	0	0	0	0	0	0	1.89e-05	0	0.000280116	3.01e-05	2.02e-05	0	0	0	1.67e-05	0.00297125
Defluviimonas	0	5.97e-05	0	0	0	0	0	0	0	0	0	0	0	0	0	0	0	0	0	0	0	9.75e-05	0	0	0	0	0	0	0	0	0	0	0	0	0	0	0	0	0	0	0	0	0	0	0	0	0	0	0
Defluviitoga	0	0	0	0	0	0	0	0	0	0	0	0	0	0	0	0	0	0	0	0	0	0	0	0	0	0	0	0	0	0	0	0	0	0	0	0	0	0	0	0	0	0	0	0	0	0	0	0	0
Deinococcus	0	0.000208849	0	0	0	1.86e-05	8.37e-05	0	0	0	4.18e-05	0	0	0	0	0	0	0	0	0	6.17e-05	0.000276212	0	0	0	0	0.000116127	2.05e-05	0	0	0	0	1.68e-05	2.9e-05	4.49e-05	1.49e-05	0.000125007	1.65e-05	0	0	1.5e-05	0.000217868	4.52e-05	2.02e-05	0	0	0	1.67e-05	0
Delftia	0.0098939	0.0219739	1.54e-05	1.72e-05	0	0.0013041	0.00112158	0.000751338	0	0	0	0.000350971	0.000765733	0.000296534	0.000135239	0	0	0	0	0.00107949	0.00124906	0.0248266	4.71e-05	0.00013537	0	0.000609898	0.00177508	0.00301706	0	1.64e-05	1.59e-05	3.51e-05	0.000385699	0.000289654	0.00130185	0.000134429	0.000152786	3.3e-05	2.1e-05	3.79e-05	0.000150013	0.00339252	0.0159261	0.0166896	4.25e-05	0	0	0.00073337	0.000519969
Demequina	0	5.97e-05	0	0	0	1.86e-05	5.02e-05	0.000125223	1.33e-05	0	0	0	3.13e-05	0.000163093	0	0	0	0	0	0	0	6.5e-05	0	0	0	3.59e-05	1.66e-05	0.000369435	2.75e-05	1.64e-05	0	0	5.03e-05	1.45e-05	2.99e-05	0	1.39e-05	1.65e-05	0	0	0	0	0	4.05e-05	0	0	0	1.67e-05	0.000173323
Desertibacter	0	0	0	0	0	0	6.7e-05	0	0	0	0	0	0	0	0	0	0	0	0	0	0	0	0	0	0	0	0	4.1e-05	0	0	0	0	0	0	0	0	0	0	0	0	0	0	0	0	0	0	0	0	0.000272365
Desertimonas	3.41e-05	8.95e-05	0	0	0	0.000409859	0.000719822	0.000406975	0	0	0	1.67e-05	0.000250035	2.97e-05	0.000240424	0	0	0	0	7.85e-05	7.71e-05	0.000178725	0	1.93e-05	0	0.000143505	0.000165895	0.000287339	1.37e-05	1.64e-05	0	0	0	4.34e-05	4.49e-05	7.47e-05	0	0	0	3.79e-05	0	1.56e-05	0	4.05e-05	0	0	0	0.000116673	0.00185703
Desulfatiglans	0	0	0	0	0	0	0	0	0	0	0	0	0	0	0	0	0	0	0	0	0	0	0	0	0	0	0	0	0	0	0	0	0	0	4.49e-05	0	0	0	0	0	0	0	0	0	0	0	0	0	0
Desulfatirhabdium	1.71e-05	0	0	0	0	0.000484379	0	0	0	0	0	0	0	0	0	0	0	0	0	0	0	0	0	0	0	7.18e-05	0	0	0	0	0	0	0	0	0	0	0	0	0	0	0	0	0	0	0	0	0	0	0
Desulfobulbus	0	0	0	0	0	0	0	0	0	5.27e-05	0	0	0	0	0	0	0	0	0	0	0	0	0	0	0	0	0	0	0	0	1.59e-05	0	0	0	0	0	0	0	0	0	0	0	0	0	0	0	0	0	0
Desulfosporomusa	0	0	0	0	0	0.000298079	0	0	0	0	0	0	0	0	0	0	0	0	0	0	0	0	0	0	0	5.38e-05	0	0	0	0	0	0	0	0	0	0	0	0	0	0	0	0	0	0	0	0	0	0	0
Desulfotalea	0	0	0	0	0	0	0	0.000500892	0	0	0	0	0	0	0.000150265	0	0	0	0	0	0	0	0	0	0	0	0	0	0	0	0	0	0	0	0	0	0	0	0	0	0	0	0	0	0	0	0	0	0
Desulfotignum	0	0	0	0	0	0	0	0	0	0	0	0	0	0	0	0	0	0	0	0	0	0	0	0	0	0	0	0	0	0	0	0	0	0	1.5e-05	0	0	0	0	0	0	0	0	0	0	0	0	0	0
Desulfovibrio	0.000272935	4.48e-05	1.54e-05	0	0	0.000875608	0.00199206	0.000328711	0	0	0	0.00011699	3.13e-05	2.97e-05	0	0	0	0	0	0	0	6.5e-05	0	0	0	0.00039464	0.00338426	0.00467952	6.87e-05	0	1.59e-05	0	0.000150926	8.69e-05	0.000179565	0	2.78e-05	1.65e-05	0	0	1.5e-05	7.78e-05	0	2.02e-05	0	2.03e-05	0	0.00151674	0.0013123
Devosia	0	0.000208849	0	0	0	0.00014904	0.000585902	0.000406975	0	0	2.79e-05	1.67e-05	0.000265662	0	7.51e-05	0	1.88e-05	0	0	7.85e-05	0.000539715	0.00050368	0	0.000328757	0	8.97e-05	0.000199074	0.000287339	0.000109943	1.64e-05	7.93e-05	5.27e-05	5.03e-05	0.000115861	2.99e-05	2.99e-05	0	4.95e-05	0	0	3e-05	6.22e-05	0.000105371	0.000121379	0	0	0	0.00020001	0.000396167
Dialister	0.000204701	0.000537041	0.00202734	3.44e-05	0.000376811	0.00132273	0.00132246	0.00122093	0.00213083	0.00249548	0.00162953	1.67e-05	0.000687597	0.00071168	0.000195345	8.47e-05	0.00107258	5.61e-05	0.000339292	7.85e-05	0.00191213	0.000536176	0.0016007	0.000251402	0.000288321	0.000520207	0.000514275	0.000985161	0.00589569	0.000770252	0.0089188	3.51e-05	6.71e-05	0.000362067	0.00172084	5.97e-05	0.000430579	6.6e-05	0.000167916	5.68e-05	0.000840071	1.56e-05	4.52e-05	8.09e-05	0.000318492	0.000101531	0.00016325	0.00110005	0.000693292
Dictyobacter	0	0	0	0	0	0.000875608	0	0	0	0	0	0	0	0	0	0	0	0	0	0	0	0	0	0	0	8.97e-05	0	0	0	0	0	0	0	0	0	0	0	0	0	0	0	0	0	0	0	0	0	0	0
Dietzia	0	4.48e-05	0	0	0	0	0.00010044	0	0	0	0	0	0	0	0	0	0	0	0	0	0	1.62e-05	0	0	0	0	0	0	1.37e-05	1.64e-05	0	0	0	0	0	0	1.39e-05	0	0	0	0	1.56e-05	0	0	2.12e-05	0	0	3.33e-05	0.000371407
Dinghuibacter	0	0	0	0	0	0	0	0	0	0	0	8.36e-05	0	0	1.5e-05	0	0	0	0	0	0	0	0	0	0	0	0	0	0	0	0	0	0	0	0	0	0	0	0	0	0	0	0	0	0	0	0	0	0
Dokdonella	0	4.48e-05	0	0	0	0	8.37e-05	0	0	0	0	0	0	0	0	0	0	3.74e-05	0	0	0	0.00165727	0	0	0	0	0	0	0	0	0	0	0	0	0	0	0	9.89e-05	0	0	0	0	0	0	0	0	0	0	0
Dolosigranulum	0	0	0	0	0	5.59e-05	0.00015066	0	0	0	0	0	0	0	0	0	0	0	0	0	0	0	0	0	0	1.79e-05	6.64e-05	0	0	0	0	0	0	0	0	0	0	0	0	0	0	0	0	0	0	0	0	3.33e-05	9.9e-05
Donghicola	0	0	0	0	0	0	0	0	0	0	0	0	0	5.93e-05	0	0	0	0	0	0	0	0	0	0	0	0	0	0	0	0	0	0	0.000184465	0	0	0	0	0	0	0	0	0	0	2.02e-05	0	0	0	0	0
Dongia	0	0	0	0	0	0	0.000200881	4.7e-05	0	0	0	0.00011699	0.000156272	0	4.51e-05	0	0	0	0	0	1.54e-05	1.62e-05	0	0	0	0	6.64e-05	0	0	0	1.59e-05	0	0	0	0	0	0	0	0	0	0	3.11e-05	0	0	0	0	0	3.33e-05	0.000272365
Dorea	0.000119409	0.000179014	1.54e-05	1.72e-05	0	0.000316709	0.000485461	0.000281752	1.33e-05	1.76e-05	2.79e-05	0	4.69e-05	4.45e-05	3.01e-05	0	1.88e-05	1.87e-05	7.14e-05	1.96e-05	0.000169625	0.000129982	1.57e-05	1.93e-05	0	0.000233196	0.000547454	0.00108778	0.000123686	1.64e-05	9.52e-05	0	6.71e-05	0	0.00158616	8.96e-05	0	1.65e-05	2.1e-05	5.68e-05	0	1.56e-05	4.52e-05	8.09e-05	2.12e-05	0	0	0.00040002	0.000346646
Draconibacterium	0	0	0	0	0	0	0	0	0	0	0	0	0	0.000518934	0	0	0	0	0	0	0	0	0	0	0	0	0	0	0	0	0	0	0	0	0	0	0	0	0	0	0	0	0	0	0	0	0	0	0
Duganella	0	0	0	0	0	3.73e-05	0	0	0	0	0	0	0	0	0	0	0	0	0	0	0	0	0	0	0	0	0	2.05e-05	0	0	0	0	0	0	0	0	0	0	0	0	0	0	0	0	0	0	0	1.67e-05	0
Duncaniella	0.011668	0.0105767	0.0678237	0.0386118	0.0312753	0.041936	0.028525	0.0103152	0.0373695	0.0596278	0.150515	0.0164288	0.00382866	0.0597367	0.105621	0.00682762	0.245601	0.0331476	0.136252	0.00353287	0.0174097	0.0161665	0.0103732	0.00698124	0.271141	0.00927404	0.00476119	0.0353427	0.13971	0.0327111	0.139971	0.0624352	0.00363899	0.014251	0.00878374	0.0532188	0.00601422	0.0745077	0.033751	0.0593795	0.0919878	0.00305016	0.0224139	0.00487538	0.00736777	0.0115136	0.0068928	0.00456689	0.0258747
Duodenibacillus	0	0	0	0	0	0	0	0.000297405	0	0	0	0	0	0	0	0	0	0	1.79e-05	0	0	1.62e-05	0	0	0	0	0	0	0	0	1.59e-05	0	0	0	0	0	0	0	0	0	0	0	0	0	0	0	0	0	0
Dyella	0	0	0	0	0	0	0.00010044	0	0	0	0	0	0	1.48e-05	0	0	0	0	0	0	0	0	0	0	0	5.38e-05	1.66e-05	2.05e-05	0	0	0	0	0	0	5.99e-05	0	0	0	0	0	0	0	0	0	0	0	0	3.33e-05	4.95e-05
Dysgonomonas	0	0	0	0	0	0	0	0	0	0	0	3.34e-05	0	0	0	0	0	0	0	0	0	0	0	0	0	0	0	0	0	0	0	0	0	0	0	0	0	0	0	0	0	0	0	0	0	0	0	0	0
Dysosmobacter	0.00160349	0.00013426	0	0	0	0.00432215	0.000619382	0.000438281	0	1.76e-05	0	1.67e-05	4.69e-05	5.93e-05	0	0	0	5.61e-05	7.14e-05	5.89e-05	7.71e-05	8.12e-05	0	3.87e-05	0	0.00145299	0.00104514	0.00158036	0.000164914	0	1.59e-05	1.76e-05	1.68e-05	2.9e-05	8.98e-05	0	2.78e-05	6.6e-05	4.2e-05	1.89e-05	0	1.56e-05	0	8.09e-05	0	2.03e-05	0	0.00053336	0.000445688
Eggerthella	0	0	0	1.72e-05	0	0	3.35e-05	3.13e-05	0	0	1.39e-05	0	3.13e-05	0	0	0	0	0	0	0	0	0	0	0	1.7e-05	0	0	2.05e-05	0	0	0	0	3.35e-05	1.45e-05	2.99e-05	0	0	0	6.3e-05	0	0	0	0	0	0	0	0	0	0.000148563
Ehrlichia	0	0	0	0.000740218	0	0.00013041	0.00013392	1.57e-05	0	0	0	0	0	0	0	0	0	0	0	0	0	0	0	0	0	3.59e-05	8.29e-05	8.21e-05	0	0	0	0	0	0	0	0	0	0	0	0	0	0	0	0	0.000276026	0	0	5e-05	7.43e-05
Eikenella	0.000494695	0.000716055	0.0008908	8.61e-05	0.000301449	0.000260819	0.00015066	0.000172182	0.00577989	0.000738098	0.000598886	0.00215597	0.000593834	0.00124544	3.01e-05	0.000271072	0.00013172	0.00216871	0.000250004	0.00033366	0.000508874	0.00102361	0.000470795	0.000483465	0.000491842	7.18e-05	0.000165895	0.000287339	0.00274857	0.00150773	0.00061892	0.00087838	0.000301851	0.00223033	0.00011971	0.000209111	0.000222235	0.000824565	0.000881557	0.000208349	0.000930079	0.000186744	0.000270954	0.000182068	0.000445888	0.000467043	5.44e-05	0.00026668	0.000247604
Eisenbergiella	6.82e-05	0	0	0	0	0.000428489	0	4.7e-05	0	0	0	0	0	0	1.5e-05	0	0	0	0	3.93e-05	9.25e-05	0	0	0	0	0.000125567	0	0	0	0	0	0	0	0	0	0	0	0	2.1e-05	0	0	3.11e-05	0	0	0	0	0	1.67e-05	2.48e-05
Elizabethkingia	0.00076763	5.97e-05	0.000291814	0.000344287	0.000188406	0.000204929	0.00010044	7.83e-05	0.000799062	0.000562361	9.75e-05	0.0005181	9.38e-05	0.000637547	0.000150265	0.00016942	0.00013172	0.000560873	0.000392864	0.000196271	0.00342334	6.5e-05	0.000266784	0.000464127	0.000237441	0.000143505	0.000116127	0.000205242	0.000329829	0.000852194	0.000142828	0.000105406	0.000134156	0.000825513	8.98e-05	0.000268857	0.000250014	0.00230878	0.000167916	5.68e-05	0.000570048	6.22e-05	0.00030106	2.02e-05	6.37e-05	0.000142144	7.26e-05	1.67e-05	0.000148563
Elusimicrobium	0	0	0	0	0	0	0	0	0	0	0	0	0	0	0	0	0	0	0	0	0	0	0	0	0	0	0	0	0	0	0	0	0	0	0	0	0	0	0	0	0	0	0	0	0	0	0	0	0
Enhygromyxa	0	2.98e-05	0	0	0	0	1.67e-05	0	0	0	0	0	4.69e-05	0	0	0	0	0	0	0	0	0	0	0	0	0	0	0	0	0	0	0	0	0	0	0	0	0	0	0	0	0	0	0	0	0	0	0	0
Ensifer	3.41e-05	0.000208849	0	0	0	0.00016767	8.37e-05	7.83e-05	0	0	0	1.67e-05	0.000187526	5.93e-05	0	0	0	1.87e-05	0	7.85e-05	0	0.000227468	0	0	0	5.38e-05	0.000132716	0.000164194	0	0	1.59e-05	0	0.000201234	0.000144827	0.000134674	1.49e-05	0	0	0	1.89e-05	3e-05	0	0	0.000242758	0	0	0	0.000100005	0.000173323
Enterobacter	3.41e-05	0.000701137	1.54e-05	0	0	0.000540269	0.000753302	0.0016592	0	0	0	0.00270749	0.000640715	1.48e-05	0.000150265	0	0	0	1.79e-05	0.00013739	0.00033925	0.000617414	0	0.000290079	0	0.000502269	0.000547454	0.000431008	8.25e-05	0	0	0.00117703	0.00070432	0.000347584	0.000793081	4.48e-05	5.56e-05	0	0	1.89e-05	0.00012001	9.34e-05	0	0.000505745	0	2.03e-05	0	0.00020001	0.000643772
Enterocloster	0.000392344	0.000566877	3.07e-05	0	3.77e-05	0.00428489	0.000736562	0.00133049	0	0	5.57e-05	8.36e-05	0.000703224	1.48e-05	0.000315557	1.69e-05	1.88e-05	3.74e-05	0.000250004	9.81e-05	0.00146494	6.5e-05	9.42e-05	5.8e-05	0	0.00188351	0.000481096	0.0017856	2.75e-05	3.28e-05	3.17e-05	0.000158108	0.000134156	0.000159309	0.000404022	0.000119492	0.000138897	8.25e-05	6.3e-05	0.000359876	1.5e-05	0.00015562	0.000165583	0.000161838	0	0	3.63e-05	0.00100005	0.00056949
Enterococcus	0.000358227	0.000596712	0	3.44e-05	0	0.00122958	0.000401761	0.00164355	0	0	0.000194986	0.00011699	0.000234408	1.48e-05	7.51e-05	0	0	3.74e-05	0	5.89e-05	1.54e-05	0.000194973	4.71e-05	1.93e-05	0	0.000466393	0.000232253	0.000533629	0.000151172	1.64e-05	0	3.51e-05	0.000268312	1.45e-05	4.49e-05	0.000268857	4.17e-05	0	8.4e-05	0.000132586	1.5e-05	0.000186744	1.51e-05	0.00196229	2.12e-05	0	0	0.00093338	0.000173323
Enterovirga	0	0	0	0	0	0	0	0	0	0	0	1.67e-05	0	0	0	0	0	0	0	1.96e-05	0	0	0	0	0	0	0	0	0	0	0	0	0	0	0	0	0	0	0	0	1.5e-05	0	0	0	0	0	0	0	0
Ereboglobus	0	0	0	0	0	0	0	0	0	0	0	0.000284119	0	0	0	0	0	0	0	0	0	0	0	0	0	0	0	0	0	0	0	0	1.68e-05	0	0	0	0	0	0	0	0	0	0	0	0	0	0	0	0
Erwinia	0	0.000164096	4.61e-05	0	0	0	3.35e-05	9.39e-05	0	0	1.39e-05	0.000300832	0.000234408	0.000504107	0.000555981	0	0	0	0	5.89e-05	0.0027911	0.00014623	0.000219704	0	0	3.59e-05	4.98e-05	0.000164194	1.37e-05	0	0	1.76e-05	0.000117387	0.000391032	0.000658407	2.99e-05	0	0	0.000125937	0	0	0.000482423	0.000286007	2.02e-05	0	0	0	1.67e-05	4.95e-05
Erysipelatoclostridium	0	0	0	0	0	3.73e-05	0	0	0	0	1.39e-05	0	0.000156272	0	0	0	0	0	0	0	0	0	0	0	0	3.59e-05	3.32e-05	2.05e-05	0	0	0	0	0	0	0	0	0	0	0	0	0	0	0	0	0	0	0	1.67e-05	0
Erysipelothrix	0.000102351	0	0	0	0	0	5.02e-05	0	0	0	0	0	0	0	0	0	0	0	0	0	0	0	0	0	0	0	1.66e-05	0.000143669	0	0	0	0	0	0	8.98e-05	0.000194175	0	0	2.1e-05	0	0	0	0	0	0	0	0	0	0
Erysipelotrichaceae_incertae_sedis	0	1.49e-05	0	0	0	0	0	1.57e-05	0	0	0	0	6.25e-05	0	0	0	0	0	0	0	0	0	0	7.74e-05	0	0	1.66e-05	6.16e-05	0	0	0	0	5.03e-05	1.45e-05	0	0	0	0	0	0	0	0	0	8.09e-05	0	0	0	3.33e-05	0
Erythrobacter	0.00182525	0.000149178	0	0	0	1.86e-05	0.000619382	0.000140876	1.33e-05	0	0	0	0.000453189	0.00287638	0.000150265	0	0	0	0	5.89e-05	0	0.000194973	0	0	0	1.79e-05	0.000232253	0.000533629	1.37e-05	4.92e-05	6.35e-05	0	0.00347129	0.000144827	7.48e-05	2.99e-05	0	3.3e-05	0	0	0	4.67e-05	4.52e-05	0.000222528	4.25e-05	0	0	5e-05	0.000371407
Escherichia/Shigella	0.00634574	0.000909986	7.68e-05	0.000688575	7.54e-05	0.00176985	0.00286255	0.0318536	4e-05	5.27e-05	0.000626741	0.00120333	0.0156116	0.000607894	0.00123218	0.000101652	7.53e-05	0.000579569	0.00176789	0.000196271	0.0022668	0.000536176	0.000235398	0.00172114	0.000237441	0.00464599	0.00326814	0.00424851	0.000659658	0.000163883	0.000158697	0.000333784	0.000872015	0.000999305	0.00281319	0.000194175	0.000958387	0.000280352	0.0017841	0.0026896	0	0.00116715	0.00070749	0.000303447	0.000127397	0.00058888	7.26e-05	0.00260013	0.00217892
Ethanoligenens	0	0	0	0	0	0	0	0	0	0	0	0	0	0	0	0	0	0	0	0	0	0	0	0	0	0	0	0	0.000398543	0	0	0	0	0	0	0	0	0	0	0	0	0	0	0	0	0	0	0	0
Eubacterium	0.00296817	5.97e-05	0.000414683	8.61e-05	7.54e-05	0.00206792	0.00215947	0.00120527	0.000386214	0.000966557	0.000529248	0.00138717	0.000453189	0.000741334	0.00133736	0	0.000470429	0.000504786	0.000375007	9.81e-05	0.000925226	0.000194973	0.000109852	0.000309418	0	0.000681651	0.00139352	0.00244238	0.000700886	0.00058998	0.00131719	0.000193244	8.38e-05	0.000188275	0.00332196	0.000866318	0.000361131	0.00013193	0.000146926	0.000435639	6e-05	0.000264554	0.000270954	6.07e-05	0.000106164	0.000101531	0.000126973	0.0013334	0.00163419
Ewingella	0	0	0	0	0	0	0	0	0	0	0	0.000100277	0	4.45e-05	6.01e-05	0	0	0	0	0	0.000724761	0	0	0	0	0	0	0	0	0	0	3.51e-05	0	1.45e-05	1.5e-05	0	0	0	4.2e-05	0	0	0	1.51e-05	2.02e-05	0	0	0	0	0
Extibacter	0	1.49e-05	0	0	0	0.000782458	0	0	0	0	2.79e-05	0	1.56e-05	0	1.5e-05	0	0	0	0	0	0	4.87e-05	0	0	0	0.000340826	0	6.16e-05	0	0	0	0	0.000301851	1.45e-05	4.49e-05	0.000119492	0	0	0	0	0	0.00023343	1.51e-05	2.02e-05	0	0	0	3.33e-05	0
Ezakiella	0	0	0	0	0	1.86e-05	3.35e-05	0	0	0	0	0	0	0	0	0	0	0	0	0	0	0	0	0	0	0	0	2.05e-05	0	0	0	0	0	0	0	0	0	0	0	0	0	0	0	0	0	0	0	6.67e-05	2.48e-05
Facklamia	1.71e-05	0	0	0	0	3.73e-05	5.02e-05	0	0	0	0	0	0	0	0	0	0	0	0	0	0	0	0	0	0	3.59e-05	8.29e-05	8.21e-05	0	0	0	0	0	0	0	0	0	0	0	0	0	0	0	2.02e-05	0	0	0	0.000300015	4.95e-05
Faecalibacillus	1.71e-05	0	0	0	0	0	3.35e-05	1.57e-05	0	1.76e-05	5.57e-05	0	0	0	1.5e-05	0	0	0	3.57e-05	1.96e-05	0	0	0	3.87e-05	0	3.59e-05	8.29e-05	2.05e-05	1.37e-05	0	4.76e-05	0	0	0	8.98e-05	2.99e-05	0	1.65e-05	0	0	0	0	1.51e-05	4.05e-05	4.25e-05	0	0	0.00013334	0
Faecalibacterium	0.00054587	0.000909986	7.68e-05	8.61e-05	3.77e-05	0.00231011	0.00205902	0.0163886	6.66e-05	0.000351475	0.000111421	0.00195541	0.000187526	2.97e-05	0.000375663	1.69e-05	3.76e-05	1.87e-05	0.000875016	9.81e-05	0.000231307	0.000584919	0.00142808	0.00121833	6.78e-05	0.00581197	0.00109491	0.00252447	0.000453515	0.000327767	0.000444353	3.51e-05	0.000603703	0.000333102	0.00112228	0.00038835	0.000375021	0.000115439	0.000146926	0.00142056	3e-05	0.00015562	0.000316113	0.000465286	0.000318492	4.06e-05	3.63e-05	0.0020001	0.00242652
Faecalibaculum	0.000102351	0	0	0	0	0	0.0001674	0	0	0	0	0	9.38e-05	1.48e-05	1.5e-05	0	0	0	0	1.96e-05	0	4.87e-05	0	0	0	0	0	0	0	0	0	0	5.03e-05	0	8.98e-05	4.48e-05	0	0	0	0	0	0	0	0	0	0	0	0	2.48e-05
Faecalimonas	0	0	3.07e-05	1.72e-05	0	7.45e-05	0.000251101	0.0013618	0	1.76e-05	1.39e-05	1.67e-05	6.25e-05	1.48e-05	0	1.69e-05	0	7.48e-05	0.000517866	0	0.000138784	0	6.28e-05	0	0	0.00113011	8.29e-05	0.000472056	1.37e-05	0	1.59e-05	0	0.000117387	5.79e-05	0.000837972	0	0.000125007	3.3e-05	0	0.000700811	0	1.56e-05	0	0	0	0	0	0.00013334	0.000173323
Faecalitalea	0	0	0	0	0	1.86e-05	5.02e-05	3.13e-05	0	0	0	0	0	0	0	0	0	0	0	0	0	0	0	0	0	0	8.29e-05	0.000164194	0	0	0	0	0	0	0	0	1.39e-05	0	0	0	0	0	0	0	0	0	0	1.67e-05	2.48e-05
Falcatimonas	0.000238818	1.49e-05	0	0	0	0	6.7e-05	1.57e-05	0	0	0	0	1.56e-05	0	1.5e-05	1.69e-05	0	1.87e-05	0	3.93e-05	0	0	0	0	0	5.38e-05	3.32e-05	0.00024629	0	0	0	0	1.68e-05	0	5.99e-05	0	0	0	0	0	1.5e-05	1.56e-05	0	0.000222528	0	0	0	6.67e-05	4.95e-05
Fannyhessea	3.41e-05	0	0	0	0	0	0.000251101	0	0	0	0	1.67e-05	0	4.45e-05	0	0	0	0	3.57e-05	0	0	0	0	0	0	0	3.32e-05	0.000225766	0	0	0	0	0	0	0	0	0	1.65e-05	0	0	0	1.56e-05	0	0	0	0	0	0	0
Fenollaria	0	0	0	0	0	0	0	0	0	0	0	0	0.00010939	0	0	0	0	0	0	0	0	0	0	0	0	0	0	0	0	0	0	0	0	1.45e-05	0	0	0	0	0	0	0	0	0	0	0	0	0	0	0
Fermentimonas	0	0	0	0	0	0	1.67e-05	0	0	0	0	0	0	0	0	0	0	0	0	1.96e-05	0	0	0	0	0	0	0	6.16e-05	0	0	0	0	0	0	0	0	0	0	0	0	0	0	0	0	0	0	0	0	0
Ferruginibacter	0	2.98e-05	0	0	0	0	3.35e-05	1.57e-05	0	0	0	0	1.56e-05	0	0	0	0	0	0	0	0	0.00144605	0	0	0	0	0	0	0	0	0	0	0	0	0	0	0	0	0	0	0	0	0	0	0	0	0	0	0
Ferruginivarius	0	0	0	0	0	0	0.000251101	3.13e-05	0	0	0	0	0	0	4.51e-05	0	0	0	0	0	0	0	0	0	0	0	0	0	0	0	0	0	0	0	0	0	0	0	0	0	0	0	0	2.02e-05	0	0	0	6.67e-05	0.000420928
Fibrobacter	0	0	0	0	0	0	0	0	0	0	0	0	0	0.000296534	0	0	0	0	0	0	0	0	0	0	0	0	0	0	0	0	0	0	0	0	0	0	0	0	0	0	0	0	0	0	0	0	0	0	0
Filifactor	5.12e-05	0.000104425	4.61e-05	0	0	1.86e-05	1.67e-05	4.7e-05	0	5.27e-05	0.000125348	0	7.81e-05	4.45e-05	7.51e-05	0	0	0	0	1.96e-05	0.00149578	4.87e-05	3.14e-05	3.87e-05	0	0	0	0	0	8.19e-05	0.000365004	0	0	4.34e-05	0	5.97e-05	5.56e-05	0	0	0	0	0.000140058	1.51e-05	2.02e-05	6.37e-05	4.06e-05	0	0.000166675	0
Fimbriiglobus	0	0	0	0	0	0	0	0	0	0	0	1.67e-05	0	0	0	0	0	0	0	0	0	0	0	0	0	0	0	0	0	0	0	0	0	0	0	0	0	0	0	0	0	0	0	0	0	0	0	0	0
Finegoldia	0	0	0	0	0	0	0.00013392	0.000313058	0	0	1.39e-05	3.34e-05	0	0	1.5e-05	0	0	0	0	0	0	1.62e-05	0	0	0	3.59e-05	0.000232253	0.000348911	1.37e-05	0	0	0	0	0	0	0	0	0	0	0	0	3.11e-05	0	0	0	0	0	0.00020001	9.9e-05
Flaviaesturariibacter	0	0	0	0	0	0	0	0	0	0	0	0	3.13e-05	0	0	0	0	0	0	0	0	0	0	0	0	0	0	0	0	0	0	0	0	0	0	0	0	0	0	0	0	0	0	0	0	0	0	0	0
Flaviflexus	0	0	0	0	0	0	0	0	0	1.76e-05	5.57e-05	0	0	0	0	0	7.53e-05	0	0	0	0	0	0	0	0	0	0	0	0	3.28e-05	0	1.76e-05	0	0	0	0	0	0	0	0	0	0	0	0	0	0	0	0	0
Flavisolibacter	0	0	1.54e-05	0	0	0	0	0	0	0	0	0.000100277	6.25e-05	0	0	0	0	0	0	1.96e-05	0	0.000308707	0	0	0	0	0	2.05e-05	0	0	0	0	0	0	0	4.48e-05	0	0	0	0	0	0	0	0	0	0	0	0	0
Flavitalea	0	1.49e-05	0	0	0	0.00014904	0.000284581	0.000125223	0	0	0	3.34e-05	0.000125018	1.48e-05	1.5e-05	0	0	1.87e-05	0	0	0	9.75e-05	0	0	0	3.59e-05	6.64e-05	0.000102621	0	0	0	0	0	2.9e-05	5.99e-05	0	1.39e-05	3.3e-05	0	0	0	3.11e-05	3.01e-05	0	0	0	0	5e-05	0.000123802
Flavobacterium	0	0	0	0	0	0	0	0	0	0	0	0	0	0	0	0	0	0	0	0	0	0	0	0	0	0	0	0	0	0	0	0	0	0	0	0	0	0	0	0	0	0	0	0	0	0	0	0	0
Flavonifractor	0	0	0	0	0	0.000931498	0.000200881	7.83e-05	0	0	0	1.67e-05	0.000359426	0	0	0	0	0	0	0	0.000123364	0	0	0	0	0.000484331	0.000165895	0.000328387	2.75e-05	0	0	0	1.68e-05	0.000101379	0	0	0	0	0	0	0	1.56e-05	0	0	0	0	0	0.000183343	0.000173323
Flintibacter	0.0071816	0.000104425	3.07e-05	1.72e-05	1.88e-05	0.00443393	0.00299647	0.000954826	2.66e-05	0	0.000139276	0.00399438	0.00010939	0	0.0010218	0	0	0.000299133	8.93e-05	7.85e-05	0.000601397	0.000292459	0.000141239	0.000483465	0	0.00226021	0.00290317	0.00527472	0.000714629	8.19e-05	6.35e-05	0.000158108	6.71e-05	0.000101379	0.00067337	0.000268857	8.33e-05	0.00013193	0.000146926	0.000303053	1.5e-05	4.67e-05	1.51e-05	0.000182068	2.12e-05	2.03e-05	0	0.00166675	0.00190655
Fluviispira	0	0	0	0	0	0.00014904	0	0	0	0	0	0	0	0	0	0	0	0	0	0	0	0	0	0	0	3.59e-05	0	0	0	0	0	0	0	0	0	0	0	0	0	0	0	0	0	0	0	0	0	0	0
Fournierella	1.71e-05	1.49e-05	0	0	0	0.00132273	0.000234361	0	0	0	1.39e-05	0	0	0	0	0	0	0	0	0	0	1.62e-05	3.14e-05	7.74e-05	0	0.000412578	0.000165895	0.000820968	0	0	1.59e-05	0	0	0	0.00011971	0.000134429	2.78e-05	0	0	0	0	3.11e-05	0	0	0	0	0	0.000116673	0.000123802
Frankia	0	1.49e-05	0	0	0	1.86e-05	0.0001674	1.57e-05	0	0	0	3.34e-05	3.13e-05	0	0	0.000237188	0	0	0	0	0	0	0	0	0	0.000215258	3.32e-05	8.21e-05	0	0	0	0	1.68e-05	7.24e-05	0	0	0	0	0	7.58e-05	0	0	0	0	0	0	0	0.000850043	0.000445688
Fretibacterium	1.71e-05	8.95e-05	0	0	0	0	0	1.57e-05	4e-05	0.000123016	8.36e-05	0	0.000218781	7.41e-05	6.01e-05	0	0	0	0	0	9.25e-05	0.000422441	0	0	0	0	0	0	0	0.000131107	0.000349134	0	0	0.000115861	8.98e-05	1.49e-05	8.33e-05	0	0	0	0	1.56e-05	0	6.07e-05	2.12e-05	0	0	6.67e-05	0
Frischella	0	0	0	0	0	0	0	1.57e-05	0	0	0	0	0	0	0	0	0	0	0	0	1.54e-05	3.25e-05	0	0	0	1.79e-05	0	0	0	0	0	0	0	0	1.5e-05	0	0	0	0	0	0	0.000700291	0.000105371	0	0	0	0	0	0
Frisingicoccus	0	0	0	0	0	5.59e-05	6.7e-05	0	1.33e-05	0	1.39e-05	3.34e-05	3.13e-05	0	0	0	0	0	0	1.96e-05	0	0	3.14e-05	0	0	3.59e-05	9.95e-05	8.21e-05	0	0	1.59e-05	0	0	0	0	0	0	1.65e-05	0	0	0	3.11e-05	0	0	0	0	0	3.33e-05	2.48e-05
Fudania	1.71e-05	1.49e-05	0.00113654	3.44e-05	0	1.86e-05	0.000719822	3.13e-05	0	1.76e-05	2.79e-05	1.67e-05	0.000343798	0.000385494	9.02e-05	1.69e-05	0.000188172	0.00071044	0.000196432	0	0	0	4.71e-05	1.93e-05	0	0	1.66e-05	2.05e-05	0	0	0	0.00267027	0	0.000521376	7.48e-05	7.47e-05	5.56e-05	0.000329826	0.000461768	5.68e-05	0	3.11e-05	1.51e-05	2.02e-05	0.000127397	0	0	1.67e-05	0.000173323
Fulvivirga	0	0	0	0	0	0	0	0	0	0	0	0	0	0.000163093	0	0	0	0	0	0	0	0	0	0	0	0	0	0	0	0	0	0	0	0	0	0	0	0	0	0	0	0	0	0	0	0	0	0	0
Fuscovulum	0	1.49e-05	0	0	0	0	0	0	0	0	0	0	0	0	0	0	0	0	0	0	0	0	0	0	0	0	0	0	0	1.64e-05	0	1.76e-05	0	0	0	0	0	0	0	0	0	0	1.51e-05	6.07e-05	0	0	0	0	0
Fusicatenibacter	0	8.95e-05	0	1.72e-05	0	0.000223559	0.00010044	0.00203487	2.66e-05	0	0.000417827	1.67e-05	1.56e-05	0	0	0	1.88e-05	1.87e-05	8.93e-05	0	4.63e-05	6.5e-05	1.57e-05	0.000348095	0	0.000448455	3.32e-05	0.000143669	0.000137429	1.64e-05	3.17e-05	1.76e-05	0.000117387	7.24e-05	0.000882863	1.49e-05	8.33e-05	1.65e-05	4.2e-05	0.000113645	0	0	4.52e-05	0.000141609	0	0	0	0.00013334	4.95e-05
Fusobacterium	0.0280782	0.0580899	0.0615574	0.00688575	0.0163724	0.0165434	0.0115172	0.00726294	0.0365837	0.0860763	0.00991643	0.0532473	0.0106734	0.0417223	0.00841485	0.0185684	0.0357526	0.0449634	0.0351435	0.00545633	0.0430847	0.11869	0.108016	0.00700058	0.221838	0.00504063	0.00910765	0.0223508	0.0569505	0.0616038	0.0332788	0.0257892	0.0254561	0.0560914	0.0137368	0.0175803	0.0274599	0.102461	0.0630943	0.0321426	0.0497742	0.00353258	0.0357508	0.00754572	0.0133342	0.0184787	0.0169962	0.00796707	0.00846807
Gaiella	0.000170584	0.00047737	0	1.72e-05	0	0.00137862	0.00500527	0.000187835	0	7.03e-05	1.39e-05	0.000267406	0.00157835	5.93e-05	0.000616087	0	0	0	0	0.000294406	0.000246727	0.000373698	0	0	0	0.000681651	0.000779708	0.00188823	2.75e-05	1.64e-05	0.000174567	1.76e-05	1.68e-05	0.000115861	0.000164602	7.47e-05	0.000138897	6.6e-05	0	1.89e-05	0.00012001	0.000295678	6.02e-05	0.000202298	2.12e-05	0	0	0.00106672	0.00987942
Gallicola	0	0	0	0	0	0	0	0	0	0	0	1.67e-05	0	0	0	0	0	0	0	0	0	0	0	0	0	0	1.66e-05	0.000102621	0	0	0	0	0	0	0	0	0	0	0	0	0	0	0	0	0	0	0	1.67e-05	4.95e-05
Gardnerella	1.71e-05	0	0	0	0	0.000223559	0.000200881	0	0	0	0	0	1.56e-05	0	0	0	0	0	0	0	3.08e-05	0	0	0	0	7.18e-05	1.66e-05	4.1e-05	0	0	0	0	3.35e-05	1.45e-05	0	0	0	0	0	0	0	1.56e-05	0	0	0	0	0	1.67e-05	0.00054473
Gemella	0	0.000164096	0	0	0	1.86e-05	1.67e-05	0.000125223	0	0	0	0.00350971	0.000140645	0	0.000330583	0	0	0	0	1.96e-05	6.17e-05	0.000162477	0	0	0	8.97e-05	8.29e-05	0.000164194	0	0	0	5.27e-05	3.35e-05	8.69e-05	1.5e-05	2.99e-05	1.39e-05	0	0	0	1.5e-05	9.34e-05	6.02e-05	0	0	0	0	1.67e-05	7.43e-05
Gemmatimonas	1.71e-05	1.49e-05	0	0	0	0.000465749	0.0010044	1.57e-05	0	0	1.39e-05	1.67e-05	0.000125018	1.48e-05	0.000180318	0	0	0	0	0	3.08e-05	1.62e-05	0	0	0	7.18e-05	0.000282022	0.00038996	1.37e-05	0	0	0	0	0	2.99e-05	1.49e-05	0	0	0	1.89e-05	1.5e-05	1.56e-05	0	0	0	0	0	8.33e-05	0.00215416
Gemmatirosa	0	0	0	0	0	0.000372599	0.00011718	0	0	0	0	1.67e-05	6.25e-05	0	6.01e-05	0	0	0	0	0	0	0	0	0	0	0.000161444	3.32e-05	0.000287339	0	0	1.59e-05	0	1.68e-05	1.45e-05	1.5e-05	1.49e-05	0	0	2.1e-05	0	0	1.56e-05	0	0	0	0	0	0	2.48e-05
Gemmiger	0.00022176	4.48e-05	0	0	0	0.00221696	0.00123876	0.000500892	1.33e-05	1.76e-05	0.000167131	0.000534813	0	2.97e-05	7.51e-05	0	1.88e-05	3.74e-05	3.57e-05	0	3.08e-05	8.12e-05	0	0.000116032	0	0.00109423	0.00101196	0.00190875	6.87e-05	8.19e-05	3.17e-05	0	0.000167695	0	0.000763153	0.000179238	8.33e-05	0	6.3e-05	0.000113645	0	6.22e-05	0.00015053	0.000262988	0	2.03e-05	0	0.0006667	0.000718053
Gemmobacter	3.41e-05	0	0	0	0	0	8.37e-05	0	0	0	0	0	0	2.97e-05	0	0	0	0	0	0	0	6.5e-05	0	0	0	0	0	0	2.75e-05	0	0	0	0	0	2.99e-05	0	0	0	0	0	0	6.22e-05	4.52e-05	2.02e-05	0	0	0	0	4.95e-05
Geoalkalibacter	0	0	0	0	0	0	0	0	0	0	0	0	1.56e-05	0.00105269	0	0	0	0	0	0	0	0	0	0	0	0	0	0	0	0	0	0	0	0	0	0	0	0	0	0	0	0	0	0	0	0	0	0	0
Geobacter	0	0	0	0	3.77e-05	0	0	0	0	0	0	1.67e-05	3.13e-05	0	4.51e-05	0	0	0	0.000339292	0	0	0	0	0	0	5.38e-05	0	0	0	0	0	0	0.000100617	0	4.49e-05	0	0	0	0	0.000776574	0	6.22e-05	0	0	0	0	0	0	7.43e-05
Geodermatophilus	0	0.00013426	0	0	1.88e-05	0.000353969	5.02e-05	1.57e-05	0	0	0	3.34e-05	0	5.93e-05	0	1.69e-05	0	1.87e-05	0	0.000274779	0.000508874	0.000308707	1.57e-05	1.93e-05	0	0.000161444	0	8.21e-05	0	0	0	0	1.68e-05	4.34e-05	0	0	0	0	0	5.68e-05	7.5e-05	7.78e-05	0	2.02e-05	0	0	0	0.000100005	0.000173323
Geomonas	0	0	0	0	0	0.00014904	6.7e-05	0	0	0	0	0	0	0	0	0	0	0	0	0	0	0	0	0	0	5.38e-05	0	0	0	0	0	0	0	0	1.5e-05	0	0	0	0	0	0	0	0	2.02e-05	0	0	0	0	0.000643772
Geothrix	0	0	0	0	0	0	0	0	0	0	0	0	0	0	0	0	0	0	0	0	0	0	0	0	0	1.79e-05	0	0	0	0	0	0	0	0	2.99e-05	0.000164302	0	0	0	0	0	0	0	0	0	0	0	0	0
Gilliamella	6.82e-05	0	0	0	0	9.31e-05	6.7e-05	0.000375669	0	0	0	0	0.00010939	0	0.000105186	0	0	1.87e-05	0	0	0	3.25e-05	0	0	0	8.97e-05	4.98e-05	4.1e-05	0	0	0	0	1.68e-05	0	7.48e-05	1.49e-05	0	1.65e-05	0	0	0	0.000793663	4.52e-05	0	0	0	0	0	7.43e-05
Gillisia	0	0	0	0	0	0	0	0	0	0	0	0	0	0.00035584	0	0	0	0	0	0	0	0	0	0	0	0	0	0	0	0	0	0	0	0	0	0	0	0	0	0	0	0	0	0	0	0	0	0	0
Gilvimarinus	0	0	0	0	0	0	0	0	0	0	0	0	0	0.00026688	0	0	0	0	0	0	0	0	0	0	0	0	0	0	0	0	0	0	0	0	0	0	0	0	0	0	0	0	0	0	0	0	0	0	0
Globicatella	5.12e-05	0	0	0	0	3.73e-05	3.35e-05	0	0	0	0	0	0	0	0	0	0	0	0	0	0	0	0	0	0	5.38e-05	8.29e-05	8.21e-05	0	0	0	0	0	0	1.5e-05	0	0	0	0	0	0	0	0	0	0	0	0	0.000150008	0
Gluconacetobacter	0	0	0	0	0	0	0	0	0	0	0	0	0	0	0	0	0	0	0	0	0	0	0	0	0	0	0	0	0	0	0	0	0	0	0	0	0	0	0	0	0	0	0	0	0	0	0	0	0
Glutamicibacter	6.82e-05	0	0	0	0	0	8.37e-05	0	0	0	1.39e-05	0	7.81e-05	0	0	0	0	0	1.79e-05	0	0	0	6.28e-05	0	0	1.79e-05	3.32e-05	0.00404326	2.75e-05	0	1.59e-05	0	0	0	0	0	0	0	0	0	0	0	0	0	0	0	0	0.000366685	2.48e-05
Gordonia	0	0	0	0	0	0	0	1.57e-05	0	0	0	0	3.13e-05	0	0	0	0	0	0	0	0	8.12e-05	0	0	0	0	0	8.21e-05	2.75e-05	0	0	0	0	0	0	0	1.39e-05	0	0	0	0	0	0	0	0	0	0	0	4.95e-05
Gp1	0.000665279	0.00255094	0.0157733	0.013169	0.0328768	0.0178102	0.0494668	0.00253577	0.0170999	0.12676	0.00888579	0.00315874	0.009767	0.0226107	0.0193992	0.00631936	0.00634138	0.0173123	0.0328756	0.00683023	0.0070934	0.00768518	0.118907	0.524541	0.0345307	0.409672	0.00136034	0.186852	0.0220298	0.141038	0.0705886	0.130141	0.116632	0.00761789	0.220402	0.0843913	0.232277	0.0396286	0.151187	0.430108	0.00631554	0.139685	0.00767702	0.00184091	0.473491	0.0987288	0.225521	0.00510025	0.0950058
Gp10	1.71e-05	0.000149178	0	0	0	0	0	0	0	0	0	0	0	0	1.5e-05	0	0	0	0	0	0	0.000633662	0	0	0	0	3.32e-05	2.05e-05	0	0	0	0	0	0	0	0	0	0	0	0	0	0	0	0	0	0	0	0	0
Gp11	0	0	0	0	0	7.45e-05	8.37e-05	3.13e-05	0	0	0	0	1.56e-05	0	0	0	0	0	0	0	0	3.25e-05	0	0	0	0	0.000149306	0.000102621	0	0	0	0	0	0	0	0	0	0	0	0	0	0	0	0	0	0	0	3.33e-05	9.9e-05
Gp13	0	0	0	0	0	0	6.7e-05	0	0	0	0	0	0	0	0	0	0	0	0	0	0	0	0	0	0	0	4.98e-05	2.05e-05	0	0	0	0	0	0	0	1.49e-05	8.33e-05	0	0	0	0	0	0	0	0	0	0	1.67e-05	0
Gp14	0	0	0	0	0	0	1.67e-05	0	0	0	0	0	0	0	0	0	0	0	0	0	0	0	0	0	0	0	0	2.05e-05	0	0	0	0	0	0	1.5e-05	0	0	0	0	0	0	0	0	0	0	0	0	0	0
Gp16	3.41e-05	0.000223767	0	0	0	0.00124821	0.00281233	0.000516545	0	0	1.39e-05	0.000233981	0.000937632	4.45e-05	0.00039069	0	0	0	0	0.00013739	0.000185045	0.000259964	3.14e-05	0	0	0.000251135	0.000381559	0.000862016	1.37e-05	1.64e-05	7.93e-05	0	1.68e-05	0.000115861	0.00011971	0.000104556	5.56e-05	3.3e-05	0	3.79e-05	4.5e-05	0.000171182	0.000210742	0.000182068	0	0	0	0.000366685	0.00576918
Gp17	0	5.97e-05	0	0	0	0	0	0	0	0	0	0	0	0	0	0	0	0	0	0	0	0.00014623	0	0	0	0	0	0	0	0	0	0	0	0	0	0	0	0	0	0	0	0	0	0	0	0	0	0	0
Gp18	0	0	0	0	0	0.000204929	0	0	0	0	0	0	0	0	0	0	0	0	0	0	0	0	0	0	0	3.59e-05	1.66e-05	8.21e-05	0	0	0	0	0	0	0	0	0	0	0	0	0	0	0	0	0	0	0	0	0
Gp2	0	0	0	0	0	0.000428489	0.000920702	0.00010957	0	0	0	1.67e-05	0	0	0	0	0	0	0	0	0	0	0	0	0	0.000143505	0.000530865	0.00088254	1.37e-05	0	0	0	0	0.000115861	0	4.48e-05	0	1.65e-05	0	0	0	0	0	2.02e-05	0	0	0	0.000216678	0.00190655
Gp22	0	0	0	0	0	0	0	0	0	0	0	0	0	0	0	0	0	0	0	0	0	0	0	0	0	0	0	0	0	0	0	0	0	0	0	0	0	0	0	0	0	0	0	0	0	0	0	0	0
Gp3	3.41e-05	5.97e-05	0	0	0	0.000894238	0.00373303	0.000375669	0	1.76e-05	0	0.000417823	0.000593834	8.9e-05	0.000435769	0	0	0	0	0.000255152	0.000323829	9.75e-05	0	0	0	0.000376702	0.00162577	0.0026271	2.75e-05	0	7.93e-05	3.51e-05	6.71e-05	1.45e-05	0.000134674	0.000209111	9.72e-05	0	6.3e-05	5.68e-05	4.5e-05	0.00015562	6.02e-05	0.000202298	0	0	0	0.00073337	0.00586823
Gp4	1.71e-05	7.46e-05	0	0	0	0.000726568	0.00162378	0.00010957	0	0	0	0.000551526	0.000625088	0	7.51e-05	0	0	0	0	1.96e-05	6.17e-05	0.000129982	0	3.87e-05	0	0.000161444	0.000215664	0.000369435	0	0	6.35e-05	3.51e-05	5.03e-05	0.000159309	1.5e-05	5.97e-05	0	9.89e-05	2.1e-05	3.79e-05	0	1.56e-05	0	0	0	0	0	0.000150008	0.00277317
Gp5	0	0	0	0	0	0	5.02e-05	0	0	0	0	0	1.56e-05	0	0	0	0	0	0	0	0	0	0	0	1.7e-05	0	1.66e-05	2.05e-05	0	0	0	1.76e-05	0	0	0	0	0	0	0	0	0	0	0	0	0	0	0	0	0.000297125
Gp6	5.12e-05	0.000313274	0	0	0	0.00406133	0.00192511	0.000250446	0	1.76e-05	1.39e-05	8.36e-05	0.00120329	8.9e-05	0.000120212	0	0	1.87e-05	0	0.000255152	0.000246727	0.000601167	0	0	0	0.00134536	0.000547454	0.00170351	1.37e-05	1.64e-05	7.93e-05	3.51e-05	0	8.69e-05	7.48e-05	1.49e-05	1.39e-05	6.6e-05	0	0	4.5e-05	9.34e-05	3.01e-05	8.09e-05	2.12e-05	0	0	0.000366685	0.00326838
Gp7	1.71e-05	0	0	0	0	0.00126684	0.000820262	4.7e-05	0	1.76e-05	0	0.00011699	0.000421934	4.45e-05	0.000285504	0	0	0	0	3.93e-05	0.000154204	1.62e-05	0	0	0	0.000376702	0.000265432	0.000451532	2.75e-05	0	0	0	0	1.45e-05	1.5e-05	4.48e-05	0	1.65e-05	0	3.79e-05	0	3.11e-05	0	2.02e-05	0	0	0	0.00026668	0.00215416
Gracilimonas	0	0	0	0	0	0	0	0	0	0	0	0	0	0.00419595	0	0	0	0	0	0	0	0	0	0	0	3.59e-05	0	6.16e-05	0	0	0	0	0	0	0	0	0	0	0	0	0	0	0	0	0	0	0	0	0
Gramella	0	0	0	0	0	0.00013041	6.7e-05	0	0	0	0	0	0	0.00418112	0	0	0	0	0	0	0	0	0	0	0	3.59e-05	0	0	0	4.92e-05	0	0	0	0	0	0	0	0	0	0	0	0	0	0	0	0	0	0	9.9e-05
Granulicatella	0.00139879	0	0	0	0	0.00190025	0.00254449	0.000313058	0	0	1.39e-05	3.34e-05	0	0	0.00114202	0	0	7.48e-05	1.79e-05	0	0.000107943	3.25e-05	6.28e-05	0	0	0.00123774	0.00199074	0.00537734	4.12e-05	0	0	0	0.000184465	0	0.00011971	0	5.56e-05	0	0	3.79e-05	0	4.67e-05	0	0	0	0	0	0.000833375	0.000817095
Gudongella	0	1.49e-05	0	0	0	0	1.67e-05	0	0	0	0	0	0.000250035	0	0	0	0	0	0	0	0	3.25e-05	0	0	0	0	0	0	0	0	0	0	0	2.9e-05	0	0	0	0	0	0	0	0.000217868	0	0	0	0	0	5e-05	0
Haematobacter	0	0	0	0	0	0	0	0	0	0	0	0	0	0	0	0	0	0	0	0	0	1.62e-05	0	0	0	0	0	0	0	0	0	0	0	0	0	1.49e-05	0	0	0	0	0	0	0	0	0	0	0	0	0
Haemophilus	0	0.000283438	0	0	0	0	0.000385021	0.000172182	0	0	0	0	3.13e-05	4.45e-05	0	0	0	0	0	1.96e-05	1.54e-05	0.000113734	1.57e-05	5.8e-05	0	1.79e-05	0.000282022	0.000369435	1.37e-05	0	0	3.51e-05	0.000117387	0	0.000134674	4.48e-05	0	0	0	0	1.5e-05	3.11e-05	0	0	4.25e-05	0	0	0.00020001	0.000123802
Hahella	0	0	0	0	0	1.86e-05	0	0	0	0	0	0	0	0.000252053	0	0	0	0	0	0	0	0	0	0	0	1.79e-05	0	0	0	0	0	0	0	0	0	0	0	0	0	0	0	0	0	0	0	0	0	0	0
Halanaerobium	0	0	0	0	0	0	0	0	0	0	0	0	0	0.000696854	0	0	0	0	0	0	0	0	0	0	0	0	0	0	0	0	0	0	0	0	0	0	0	0	0	0	0	0	0	0	0	0	0	0	0
Halioglobus	0	0	0	0	0	0	0	0	0	0	0	0	0	1.48e-05	0	0	0	0	0	0	0	1.62e-05	0	0	0	0	0	2.05e-05	0	0	0	0	1.68e-05	0	7.48e-05	0	0	0	0	0	0	0	0	0	0	0	0	0.00020001	0
Halobacteriovorax	0	0	0	0	0	0	0	0	0	0	0	0	0	0.000148267	0	0	0	0	0	0	0	0	0	0	0	0	0	0	0	0	0	0	0	0	0	0	0	0	0	0	0	0	0	0	0	0	0	0	0
Haloferula	0	0	0	0	0	0	0	0	0	0	0	0	0	0	0	0	0	0	0	0	0	0	0	0	0	0	0	0	0	0	0	0	0	0	0	0	0	0	0	0	0	0	0	0	0	0	0	0	0
Halofilum	0	0	0	0	0	0	0	0	0	0	0	0	0	0	0	6.78e-05	0	0	0	0	0	1.62e-05	0	0	0	0	0	0	0	0	0	0	0	0	0	0	0	0	0	0	0	0	0	0	0	0	0	0	0
Halomonas	3.41e-05	0.000238685	0	0	0	5.59e-05	0.00013392	3.13e-05	0	0	0	0	0.000328171	0.00747264	0.000255451	0	0	0	0	0	0	1.62e-05	0	0	0	0	0	0.000123145	2.75e-05	3.28e-05	0	0	0	7.24e-05	4.49e-05	0	6.94e-05	0	0	0	1.5e-05	1.56e-05	0	0	0	0	0	0	2.48e-05
Helcococcus	0	0	0	0	0	0	0	0	0	0	0	0	0	0	0	0	0	0	0	0	0	0	0	0	0	0	0	0	0	0	0	0	0	0	0	0	0	0	0	0	0	0	0	0	0	0	0	0.000350018	0
Helicobacter	0	2.98e-05	3.07e-05	0	0	0.000652048	0.000703082	0.000266099	0	3.51e-05	1.39e-05	5.01e-05	1.56e-05	1.48e-05	0.000105186	0	0	0	0	0	0	0	0	0	0	0.000233196	0.000215664	0.00063625	1.37e-05	3.28e-05	7.93e-05	0	3.35e-05	4.34e-05	0.000389058	1.49e-05	0	0	2.1e-05	0	0	9.34e-05	1.51e-05	0	0	0	0	0.000100005	0.000742813
Hephaestia	0	0	0	0	0	5.59e-05	1.67e-05	0	0	0	0	0	0.000203154	0	0	0	0	0	0	0	0	0	0	0	0	0	0	0	0	0	0	0	0	0	0	0	0	0	0	0	0	0	0	0	0	0	0	0	0
Herbaspirillum	0	0	0.00078329	0.00106729	0.00186521	0	5.02e-05	0	0.000958875	0.000404197	0.000250696	0	0	0	0	0.000237188	0.000451612	0.00110305	0.00196432	0	0	1.62e-05	3.14e-05	0.0394121	0.000237441	0	0	0	0.00402666	0.00198299	0.00063479	0	0	0	0	0	0.00220846	0.00222633	0.00140629	0.00869384	0	0	1.51e-05	0	0.00781366	0.000487349	0.00068928	6.67e-05	0
Herbidospora	0	0	0	0	0	0	0.00011718	0	0	0	0	0	4.69e-05	0	0	0	0	0	0	0	1.54e-05	0	0	0	0	0	1.66e-05	0	0	0	0	0	0	0	0	0	0	0	0	0	0	1.56e-05	0	0	0	0	0	0	0
Herbinix	0	0	0	0	0	0.000242189	0	0	0	0	0	0	0	0	0	0	0	0	0	0	0	0	0	0	0	7.18e-05	0	0	0	0	0	0	0	0	0	0	0	0	0	0	0	0	0	0	0	0	0	0	0
Hespellia	0	0	0	0	0	0	0	0	0	0	0	0	0.00010939	0	0	0	0	0	0	0	0	0	0	0	1.7e-05	1.79e-05	0	0	0	0	0	0	0	0	1.5e-05	0	0	0	0	0	0	0	0	0	0	0	0	1.67e-05	0
Hoeflea	0	0	0	0	0	3.73e-05	3.35e-05	1.57e-05	0	0	0	0	1.56e-05	5.93e-05	0	0	0	0	0	0	0	0	0	0	0	5.38e-05	0	4.1e-05	0	0	0	0	0	0	0	0	0	0	0	0	0	0	0	0	0	0	0	0.000366685	2.48e-05
Holdemanella	0	2.98e-05	1.54e-05	0	0	0.000242189	0.00015066	0	0	0	0	0	7.81e-05	1.48e-05	0	0	0	0	0	0	0	1.62e-05	0	5.8e-05	0	0.000322887	8.29e-05	4.1e-05	0	0	0	0	0	0	1.5e-05	0	4.17e-05	0	0	0	0	0	0	0	0	0	0	0.000250013	0
Holophaga	0	0	0	0	0	0	0	0	0	0	0	6.69e-05	0	0	0	0	0	0	0	0	0	0	0	0	0	0	0	0	0	0	0	0	0	0	0	0	0	0	0	0	0	0	0	0	0	0	0	0	0
Howardella	0	0	0	0	0	0	0	0	1.33e-05	3.51e-05	0	0	0	0	0	0	0	0	0	0	6.17e-05	0	0	0	0	0	0	0	2.75e-05	0	0.000396744	0	0	0	0	0	2.78e-05	0	2.1e-05	0	0	0	0	0	0	0	0	0	0
Hungatella	0.000750571	2.98e-05	0	0	0	0.00014904	0.000368281	0.000641768	0.00017313	7.03e-05	1.39e-05	6.69e-05	1.56e-05	1.48e-05	0.000135239	0	0	7.48e-05	3.57e-05	1.96e-05	1.54e-05	1.62e-05	0	0	1.7e-05	0.000125567	0.000514275	0.00114935	2.75e-05	8.19e-05	0	0	0	1.45e-05	2.99e-05	0.00064227	0	1.65e-05	0	0	0	1.56e-05	3.01e-05	2.02e-05	0	0	0	0.000500025	9.9e-05
Hydrocarboniclastica	0	0	0	0	0	1.86e-05	0.00018414	0	0	0	0	0	0	0	0	0	0	0	0	0	0	0	0	0	0	1.79e-05	4.98e-05	0.000225766	0	0.000114718	0	0	0	0	0	0	0	0	0	0	0	0	0	0	0	0	0	3.33e-05	0.000123802
Hyphomicrobium	1.71e-05	0.00013426	1.54e-05	0	0	0.000298079	0.000502201	0.000172182	0	0	0	0.00011699	0.000234408	0	1.5e-05	0	0	0	0	3.93e-05	1.54e-05	0.000471185	9.42e-05	0	0	0	0.000248843	6.16e-05	1.37e-05	0	0	0	1.68e-05	4.34e-05	0.000374095	0	0	0	0	0	0	0	0	4.05e-05	0	0	0	3.33e-05	0.000519969
Hyphomonas	6.82e-05	7.46e-05	0	0	0	1.86e-05	1.67e-05	7.83e-05	0	0	0	8.36e-05	0	0	0	1.69e-05	0	0	0	1.96e-05	0.000169625	0.000113734	0	0	0	1.79e-05	0	4.1e-05	0	0	0	0	0	0	0	0	4.17e-05	0	0	0	1.5e-05	1.56e-05	7.53e-05	0.000242758	0	0	0	0.00033335	0
Iamia	0	1.49e-05	0	0	0	7.45e-05	0	0	0	0	0	0	0	0	0	0	0	0	0	0	0	6.5e-05	0	0	0	5.38e-05	0	0	1.37e-05	0	0	0	0	0	0	0	0	0	0	0	0	0	0	0	0	0	0	0	0
Ideonella	0	4.48e-05	0	0	0	0	0	0	0	0	0	0	0	0	0	0	0	0	0	0	0	0.000162477	0	0	0	0	0	0	0	0	0	0	0	0	0	0	0	0	0	0	0	0	0	0	0	0	0	0	0
Idiomarina	0	0	0	0	0	0	0	1.57e-05	0	0	0	0	0	0.000281707	0	0	0	0	0	0	0	0	0	0	0	0	0	0	0	0	0	0	0	0	0	0	0	0	0	0	0	0	0	0	0	0	0	0	0
Ignatzschineria	0	0	0	0	0	0	0	0.000344363	0	0	0	0	0	0	0	0	0	0	0	1.96e-05	0	0	0	0	0	0	4.98e-05	0.000143669	0	0	0	0	0	0	0	0	0	0	0	0	0	0	0	0	0	0	0	1.67e-05	4.95e-05
Ignavibacterium	0	5.97e-05	0	0	0	0	1.67e-05	0	0	0	0	0	0.000156272	0	0	0	0	0	0	0	0	0.000487432	0	0	0	1.79e-05	0	0	0	0	0	0	0	0	7.48e-05	0	0	0	0	0	0	0	0	0	0	0	0	0	0
Ilumatobacter	0	7.46e-05	0	0	0	1.86e-05	0.000351541	9.39e-05	0	0	0	0	0.000203154	0.000103787	3.01e-05	0	0	0	0	5.89e-05	1.54e-05	9.75e-05	0	3.87e-05	0	0.000107629	3.32e-05	0.00024629	1.37e-05	1.64e-05	1.59e-05	0	8.38e-05	1.45e-05	0.000164602	0	0	1.65e-05	0	0	0.000165014	0.00015562	4.52e-05	0	0	0	0	1.67e-05	0.000916136
Inhella	0	4.48e-05	0	0	0	1.86e-05	0	0	0	0	0	0	0	0	0	0	0	0	0	0	0	0.000243716	0	0	0	0	0	0	0	0	0	0	0	0	0	0	0	0	0	0	0	0	0	0	0	0	0	0	0
Inquilinus	0	0	0	0	0	0.00013041	6.7e-05	0	0	0	0	1.67e-05	0.000125018	0	0	0	0	0	0	0	0	0	0	0	0	8.97e-05	0	2.05e-05	0	0	0	0	0	2.9e-05	0	0	0	0	0	0	0	0	0	0	0	0	0	0.000183343	0.000346646
Intestinibacter	0.000187643	8.95e-05	0	0	0	0	0.00011718	0.000172182	0	0	0.000306407	0	0.000265662	0	0	0	0	1.87e-05	0	0	0	8.12e-05	0	1.93e-05	0	1.79e-05	6.64e-05	0.000184718	2.75e-05	0	0	0	5.03e-05	0	4.49e-05	0	2.78e-05	0	2.1e-05	1.89e-05	0	1.56e-05	0	2.02e-05	0	2.03e-05	0	6.67e-05	4.95e-05
Intestinimonas	0.000904097	0.000208849	0	0	0	0.000558899	0.000954182	0.000469586	0	1.76e-05	4.18e-05	0.00441221	4.69e-05	8.9e-05	4.51e-05	0	0	9.35e-05	0	0	0.000123364	9.75e-05	6.28e-05	1.93e-05	0	0.00019732	0.000879245	0.00217556	6.87e-05	1.64e-05	0.000111088	0	0.000150926	4.34e-05	0.000134674	0	1.39e-05	9.89e-05	4.2e-05	5.68e-05	1.5e-05	3.11e-05	6.02e-05	6.07e-05	0	0	0	0.000550028	0.000594251
Intrasporangium	0	0	0	0	0	1.86e-05	6.7e-05	0	0	0	0	3.34e-05	0.00010939	0	3.01e-05	0	0	0	0	0	0	0	0	0	0	1.79e-05	1.66e-05	2.05e-05	0	0	1.59e-05	0	0	1.45e-05	0	0	0	0	0	1.89e-05	0	3.11e-05	0	0	0	0	0	0.000150008	4.95e-05
Isoptericola	0	0	0	0	0	0	0	0	0	0	0	0	0	0	0	0	0	0	0	0	0	0	0	0	0	0	0	0	0.00210266	0	0	0	0	0	0	0	0	0	0	0	0	0	0	0	0	0	0	0	0
Janibacter	0	1.49e-05	7.68e-05	3.44e-05	3.77e-05	1.86e-05	0.00013392	1.57e-05	0	1.76e-05	0	0	9.38e-05	1.48e-05	0	0	0	0	3.57e-05	0	3.08e-05	0.000129982	0	0.000483465	1.7e-05	0	0.000149306	2.05e-05	0.000109943	3.28e-05	1.59e-05	1.76e-05	3.35e-05	4.34e-05	0	4.48e-05	1.39e-05	1.65e-05	4.2e-05	1.89e-05	0	3.11e-05	0	2.02e-05	8.49e-05	0	0	0.000316683	7.43e-05
Janthinobacterium	0	0	0	0	0	5.59e-05	5.02e-05	1.57e-05	0	0	0	8.36e-05	1.56e-05	1.48e-05	4.51e-05	0	0	0	0	1.96e-05	0.000154204	0	0	0	0	0	1.66e-05	6.16e-05	0	0	0	3.51e-05	0	0	0	2.99e-05	1.39e-05	0	0	0	0	0	0	0	0	0	0	5e-05	7.43e-05
Jatrophihabitans	1.71e-05	0	0	0	0	1.86e-05	0.000518941	0	0	0	0	0.000100277	4.69e-05	0	3.01e-05	0	0	0	0	1.96e-05	0	4.87e-05	0	0	0	3.59e-05	3.32e-05	0.00024629	0	0	0	0	1.68e-05	0	0	2.99e-05	0	0	0	1.89e-05	0	1.56e-05	0	2.02e-05	0	0	0	0.000183343	0.000693292
Jeotgalicoccus	6.82e-05	1.49e-05	0	1.72e-05	0	0.000521639	6.7e-05	0	0	0	0	0	0	0	0	0	0	0	0	0	0	0	0	0	0	7.18e-05	6.64e-05	8.21e-05	0	0	0	0	0	0	0	0	0	1.65e-05	0	0	0	0	0	2.02e-05	0	0	0	6.67e-05	0
Johnsonella	0	0.000119342	0.000199662	0	1.88e-05	1.86e-05	6.7e-05	6.26e-05	0	0.000228459	1.39e-05	0.000100277	0.00010939	0.000163093	1.5e-05	1.69e-05	1.88e-05	0	0	1.96e-05	9.25e-05	8.12e-05	7.85e-05	1.93e-05	0	0	0	2.05e-05	0	0.000180272	4.76e-05	0	0.000117387	0.000651721	8.98e-05	8.96e-05	6.94e-05	1.65e-05	0	1.89e-05	0.000180015	1.56e-05	3.01e-05	4.05e-05	0	0	0	1.67e-05	0
Kaistia	0	0	0	0	0	1.86e-05	0	0	0	0	2.79e-05	0.000183842	0	0	0	0	0	1.87e-05	0	1.96e-05	0	1.62e-05	0	0	0	0	0	0	0	0	0	0	0	0	0	0	0	0	0	0	1.5e-05	0	0	0	0	0	0	5e-05	2.48e-05
Kallotenue	0	1.49e-05	0	0	0	0	5.02e-05	0	0	0	0	0	0	0	0	0	0	0	0	0	0	0	0	0	0	0	0	2.05e-05	0	0	0	0	0	0	0	8.96e-05	0	0	0	0	0	0	0	0	0	0	0	0	0.000173323
Kibdelosporangium	0	1.49e-05	0	0	0	0	3.35e-05	0	0	0	0	0	1.56e-05	0	0	0	0	0	0	0	0	1.62e-05	1.57e-05	0	0	0	0	0	0	0	0	0	0	0	2.99e-05	0	0	0	0	0	0	0	0	0	0	0	0	0.000116673	0
Kiloniella	0	0	0	0	0	0	0	0	0	0	0	0	0	5.93e-05	0	0	0	0	0	0	0	0	0	0	0	0	0	0	0	0	0	0	0	0	0	0	0	0	0	0	0	0	0	0	0	0	0	0	0
Kineococcus	0	1.49e-05	0	0	0	0	0.000401761	0	0	0	0	6.69e-05	6.25e-05	0	1.5e-05	0	0	0	0	1.96e-05	0	3.25e-05	0	0	0	0	1.66e-05	4.1e-05	0	0	0	0	1.68e-05	0	0	0	0	1.65e-05	0	1.89e-05	0	0	0	0	0	0	0	0	0.000668532
Kineosporia	0	0	0	0	0	0	0.000267841	4.7e-05	0	0	0	0	3.13e-05	0	0	0	0	0	0	0	0	1.62e-05	0	3.87e-05	0	0	3.32e-05	6.16e-05	0	0	0	0	0	0	0	0	0	0	0	0	0	0	0	0	0	0	0	1.67e-05	0.000247604
Kineothrix	0.00800041	0.0839425	0.0132238	0.0101221	0.0192174	0.0310375	0.0343506	0.0138841	0.0121191	0.124264	0.119958	0.00187185	0.00957947	0.0416778	0.0409773	0.00389665	0.0935965	0.0370176	0.0656976	0.00388616	0.00442567	0.0172714	0.195835	0.00539548	0.0554425	0.00674476	0.00749847	0.0126429	0.0474541	0.0566217	0.189802	0.094092	0.0220687	0.0280674	0.00704794	0.0131889	0.0110006	0.200732	0.0325546	0.0313471	0.0312777	0.00427956	0.00490727	0.00534067	0.0208294	0.118101	0.0275168	0.0121673	0.0234234
Kingella	0.000153526	0.000179014	0.0015205	0.000258216	0.000979709	7.45e-05	0.00267841	0.000328711	0.000239719	0.00128289	0.000640669	0.000601665	3.13e-05	0.000607894	0.000465822	0.00323592	0.00171236	0.00689874	0.00146431	0.00423945	0.0104705	3.25e-05	0.00359373	0.000831561	0.000424002	0.000107629	9.95e-05	0.00063625	0.000659658	0.00058998	0.00058718	0.00303919	0.00615441	1.45e-05	0.00209493	0.000477969	0.0201678	0.0128962	0.00627584	0.00225396	0.00804068	0.000451299	7.53e-05	0.000262988	0.00199588	0.00186817	0.000362779	0.00060003	0.00324362
Kinneretia	0	0	0	0	1.88e-05	0.00016767	1.67e-05	1.57e-05	1.33e-05	0	0	0	0	0	7.51e-05	0	0	1.87e-05	1.79e-05	0	0	0	0	1.93e-05	0	5.38e-05	0	2.05e-05	4.12e-05	0	0	0	0	0	1.5e-05	0	0	1.65e-05	0	1.89e-05	0	0	0	0	0	0	0	0	0
Klebsiella	3.41e-05	0.000223767	0	0	0	0.00104328	0.000418501	0.0121936	0.000226401	0	0	0	0.0099389	2.97e-05	6.01e-05	1.69e-05	0	0	5.36e-05	1.96e-05	0.000169625	0.000292459	0	0.000290079	0	0.000538146	9.95e-05	0.000574677	9.62e-05	0	3.17e-05	0.000386487	0.000184465	1.45e-05	8.98e-05	4.48e-05	0.000111117	0	6.3e-05	7.58e-05	0	0.000326802	3.01e-05	0.000283217	0	2.03e-05	0	0.000316683	0.000817095
Kluyvera	5.12e-05	4.48e-05	0	0	0	3.73e-05	6.7e-05	6.26e-05	0	0	0	1.67e-05	4.69e-05	7.41e-05	7.51e-05	1.69e-05	0	0	0	1.96e-05	0.000801863	9.75e-05	0	0.000154709	0	0.000125567	1.66e-05	8.21e-05	0	0	0	0	6.71e-05	0	1.5e-05	0	0	0	4.2e-05	0	0	4.67e-05	4.52e-05	0.000343907	2.12e-05	0	0	1.67e-05	4.95e-05
Knoellia	0	8.95e-05	0	0	0	0	1.67e-05	6.26e-05	0	0	0	0	0.000156272	0	0.000195345	0	0	0	0	0	0	0	0	0	0	0	0	0	0	0	1.59e-05	0	1.68e-05	0	0.000164602	0	0	1.65e-05	2.1e-05	0	1.5e-05	0	0	4.05e-05	0	0	0	5e-05	0.000272365
Kocuria	1.71e-05	5.97e-05	0	0	0	1.86e-05	0.00010044	3.13e-05	0	1.76e-05	8.36e-05	0	7.81e-05	0	4.51e-05	0	1.88e-05	0	3.57e-05	0.000157017	0	0.00014623	0	0.000116032	0	1.79e-05	4.98e-05	0.000123145	8.25e-05	0	0.000111088	0	0	2.9e-05	8.98e-05	5.97e-05	2.78e-05	1.65e-05	8.4e-05	5.68e-05	1.5e-05	0	0	4.05e-05	6.37e-05	0	1.81e-05	5e-05	0
Kofleria	0	4.48e-05	0	0	0	0.000242189	5.02e-05	0	0	0	0	0	0	0	3.01e-05	0	0	0	0	0	0	0.000487432	0	0	0	5.38e-05	0	0	0	0	0	0	0	0	5.99e-05	0	0	0	0	0	0	0	0	0	0	0	0	0	2.48e-05
Kosakonia	0	1.49e-05	3.07e-05	1.72e-05	9.42e-05	0	0	0	2.66e-05	0	2.79e-05	0	0	0	0	0	1.88e-05	7.48e-05	8.93e-05	0	0	0.000129982	0	0.0023013	3.39e-05	0	0	0	0.000302343	3.28e-05	1.59e-05	0	0	0	0	0	9.72e-05	4.95e-05	2.1e-05	0.000170467	0	0	0	0.000161838	0.000233561	4.06e-05	0	1.67e-05	0
Kribbella	0	0	0	0	0	0	5.02e-05	0	0	0	0	1.67e-05	0.00010939	1.48e-05	4.51e-05	0	0	0	0	1.96e-05	0	0	0	0	0	0	1.66e-05	8.21e-05	1.37e-05	0	0	0	0	1.45e-05	1.5e-05	0.000134429	0	1.65e-05	0	0	0	4.67e-05	0	0	0	0	0	1.67e-05	4.95e-05
Ktedonobacter	0	0	0	0	0	1.86e-05	0.00010044	0	0	0	0	0	0	0	0	0	0	0	0	0	0	0	0	0	0	0	0	0	0	0	0	0	0	0	0	0	0	0	0	0	0	0	0	0	0	0	0	0	0.000420928
Kurthia	0.000835864	0	0	0	0	0	6.7e-05	0	0	0	0	0	0	1.48e-05	0	0	0	3.74e-05	0	0	0.000107943	0	0	0	0	3.59e-05	4.98e-05	4.1e-05	1.37e-05	0	0	0	0	0	0	0	0	0	0	0	0	0	0	0	0	0	0	0.000150008	0.000371407
Kytococcus	0	0	0	0	0	0	0	0	0	0	0	0	1.56e-05	0	3.01e-05	0	0	0	0	0	0	0	0	0	0	0	0	2.05e-05	0	0	0	0	0	0	0	0	0	0	0	1.89e-05	0	0	0	0	0	0	0	0	2.48e-05
Labilithrix	0	0	0	0	0	1.86e-05	0.00011718	0	0	0	0	0.000167129	0	0	7.51e-05	0	0	0	0	0	1.54e-05	1.62e-05	0	0	0	0	0	0	0	0	0	0	0	0	0	1.49e-05	0	0	2.1e-05	0	0	0	0	0	0	0	0	5e-05	0
Lachnoanaerobaculum	0.00194466	0.0039383	0.00918446	0.000964005	0.000866665	0.00560762	0.00212599	0.00122093	0.00226401	0.00637928	0.00168524	0.00546512	0.00409433	0.00336565	0.000961697	0.000796273	0.0026344	0.00491699	0.00308934	0.00133464	0.00471865	0.00287585	0.00389191	0.00158577	0.000814084	0.00202702	0.000514275	0.0011904	0.00343572	0.00329406	0.00582419	0.0180771	0.00110679	0.00657514	0.00161609	0.00195668	0.00319462	0.00483195	0.00195202	0.00378817	0.0521294	0.000420175	0.000556961	0.00125425	0.00186848	0.00320838	0.000526029	0.00158341	0.00188179
Lachnospira	0.000272935	0.000179014	0	0	0	9.31e-05	0.000552421	0.00666813	0	5.27e-05	8.36e-05	5.01e-05	4.69e-05	2.97e-05	0.000195345	0	1.88e-05	3.74e-05	0.000535724	0	0.000416352	8.12e-05	0	1.93e-05	3.39e-05	0.00111217	0.000331791	0.000615726	0.000151172	1.64e-05	3.17e-05	3.51e-05	5.03e-05	2.9e-05	0.000194529	5.97e-05	0.000111117	1.65e-05	0	0.000757633	0	1.56e-05	0	0.000525975	4.25e-05	0	0	0.000816708	0.000321886
Lachnospiracea_incertae_sedis	0.000238818	0.000402781	3.07e-05	1.72e-05	0	0.00176985	0.000502201	0.00161225	2.66e-05	0	0.000306407	0.000551526	0.000828241	0.000163093	1.5e-05	0	0	9.35e-05	0.000125002	5.89e-05	0.000231307	8.12e-05	4.71e-05	0.000483465	0	0.00157856	0.000414738	0.000759395	0.000109943	3.28e-05	7.93e-05	0.000210811	0.000285082	0.000101379	0.000493805	5.97e-05	4.17e-05	1.65e-05	2.1e-05	0.000208349	1.5e-05	0.000124496	0	0.000161838	0.000106164	0	0	0.00080004	0.00054473
Lachnotalea	0	0	0	0	0	0	0	0	0	0	0	0.000584952	0	0	0	0	0	0	0	0	0	0	0	0	0	0	0	0	0	0	0	0	0	0	0	0	0	0	0	0	0	0	0	0	0	0	0	0	0
Lacibacterium	5.12e-05	4.48e-05	0	0	0	0.000614788	0.000719822	0.000140876	0	0	0	0	6.25e-05	0	3.01e-05	0	0	1.87e-05	0	0.000215898	0	0.000227468	0	0	0	0.000107629	0.000182485	0.000328387	0	0	0	5.27e-05	5.03e-05	0	0	0	0	6.6e-05	0	0	1.5e-05	0.000108934	1.51e-05	2.02e-05	0	0	0	0.000116673	0.00101518
Lacisediminimonas	1.71e-05	0	0	0	0	0.000242189	3.35e-05	1.57e-05	0	0	0	0	0	0	0	0	0	0	0	0	0	3.25e-05	0	0	0	8.97e-05	1.66e-05	4.1e-05	0	0	1.59e-05	0	6.71e-05	0	0	0	0	0	0	0	0	0	0	6.07e-05	0	0	0	6.67e-05	0
Lacrimispora	8.53e-05	0.000626548	0	0	0	0.00216108	0.000267841	0.00125223	0	0	0	0.000217268	3.13e-05	2.97e-05	0.000135239	0	0	0	0	1.96e-05	1.54e-05	0.000129982	1.57e-05	0	0	0.00078928	0.000116127	0.000287339	1.37e-05	0	1.59e-05	0.000158108	0.000586933	0	8.98e-05	0.000209111	0.000180566	0	0	3.79e-05	0	0.000171182	0	0.000182068	0	0	1.81e-05	0.000433355	4.95e-05
Lacticaseibacillus	0	1.49e-05	0	0	0	0	0	1.57e-05	0	3.51e-05	0	0	0.000265662	0	0	0	0	0	0	0	0	0	0	0	0	0	0	0	0	0	0	5.27e-05	0	0	0	0	0	0	0	0	0	0	0	0	0	0	0	1.67e-05	0
Lactiplantibacillus	3.41e-05	7.46e-05	0	0	0	5.59e-05	0.0001674	9.39e-05	0	1.76e-05	0	0.000100277	0.00771984	1.48e-05	1.5e-05	0	0	0	1.79e-05	0	0.000370091	0.000113734	0	0	0	1.79e-05	1.66e-05	0	1.37e-05	0	0	0	1.68e-05	1.45e-05	0	5.97e-05	0	1.65e-05	0	3.79e-05	0	0.000171182	0	0.000991261	0	0	0	0.000166675	7.43e-05
Lactobacillus	0.00279759	0.000656383	0	1.72e-05	3.77e-05	0.00154629	0.00349867	0.00129919	0	0.000263606	0.0466713	0.000668516	0.0120329	7.41e-05	0.000270477	1.69e-05	3.76e-05	0.00013087	1.79e-05	9.81e-05	1.54e-05	0.00035745	7.85e-05	0.00056082	1.7e-05	0.000968662	0.00185803	0.00348911	6.87e-05	0	9.52e-05	0.000175676	0.000285082	0.000318619	0.00031424	8.96e-05	0.000222235	3.3e-05	2.1e-05	3.79e-05	1.5e-05	0.0150796	0.00180636	0.000161838	6.37e-05	8.12e-05	1.81e-05	0.00286681	0.00326838
Lactococcus	0	0.000238685	0	0	5.65e-05	3.73e-05	3.35e-05	3.13e-05	0	0	4.18e-05	0	1.56e-05	0	0	0	0	0	0	1.96e-05	0.000431772	3.25e-05	0	1.93e-05	0	0	0	8.21e-05	2.75e-05	0	0	0	0.000117387	0	0	0	0.000263904	0	0	3.79e-05	0	0.000295678	0	0.000303447	0	0	0	0.00026668	0
Lactonifactor	0	0	0	0	0	1.86e-05	0.00010044	0	0	0	0	0	0.000250035	1.48e-05	0	0	0	0	0	0	0.000200466	0	0	0	0	0	0.000165895	6.16e-05	0	0	0	0	0	0	0	0	0	0	0	0	0	0	0	0	0	0	0	0	2.48e-05
Lampropedia	0	0	0	0	0	0	0	6.26e-05	0.000186448	0	0	0	0	0	0	0	0	0	0	0	0	0	0	0	0	0	0	0	0.000109943	0	0	0	0	0	0	0	0	0	0	0	0	0	0	0	0	0	0	0	0
Lancefieldella	0.000136468	2.98e-05	0.000706497	6.89e-05	0.000263768	0.00184436	0.0013392	0.000907867	0.000452802	0.00205613	0.00256267	0.000267406	0	0.00105269	0.000315557	6.78e-05	0.000959675	0.000299133	0.000803586	9.81e-05	6.17e-05	6.5e-05	0.000235398	0.000116032	0.00010176	0.000143505	0.000879245	0.00201137	0.00296846	0.000376932	0.00612572	0.000193244	0.000134156	0.000101379	2.99e-05	1.49e-05	0.000194455	0.00024737	0.000692652	0.00181832	0.00012001	6.22e-05	9.03e-05	0.000121379	0.000233561	0.000406124	0.000272084	0.00135007	0.0021294
Larsenimonas	0	0	0	0	0	0	0	0	0	0	0	0	0	0.000207573	0	0	0	0	0	0	0	0	0	0	0	0	0	0	0	0	0	0	0	0	0	0	0	0	0	0	0	0	0	0	0	0	0	0	0
Latescibacteria_genera_incertae_sedis	0	0	0	0	0	0	1.67e-05	0	0	0	0	0	1.56e-05	0	0	0	0	0	0	0	0	0	0	0	0	1.79e-05	0	2.05e-05	0	0	0	0	0	0	0	0	0	3.3e-05	0	0	0	0	0	0	0	0	0	0	0
Lautropia	0.00552694	0.00277471	0.00709568	0.00194522	0.0453492	0.0116065	0.0087383	0.0035532	0.00780418	0.0138306	0.000821727	0.00745396	0.00359426	0.0175696	0.0180318	0.00162643	0.00284139	0.0187145	0.016536	0.00526006	0.00954525	0.00230718	0.00064342	0.00504738	0.00154337	0.0103683	0.00374923	0.000431008	0.00446643	0.0281388	0.000460222	0.000597298	0.0123424	0.0116441	0.00210989	0.0165198	0.00955609	0.00237475	0.00426086	0.0269717	0.012211	0.00136946	0.00282996	0.00222528	0.0401936	0.0111684	0.0404498	0.0119339	0.00502637
Lawsonella	0	2.98e-05	0	1.72e-05	1.88e-05	0	0.00010044	0	0	0	1.39e-05	0	0.000375053	2.97e-05	0.000105186	0	0	1.87e-05	1.79e-05	1.96e-05	0	0.000129982	0	0.000328757	0	3.59e-05	0.000132716	0.000266814	8.25e-05	4.92e-05	0	3.51e-05	5.03e-05	0.000680686	0	4.48e-05	0	1.65e-05	2.1e-05	1.89e-05	0	0	7.53e-05	0	6.37e-05	2.03e-05	0	0.00026668	4.95e-05
Lawsonibacter	3.41e-05	0.000432616	0	0	0	0.000465749	0.00010044	0.000156529	1.33e-05	0	0	0	3.13e-05	0	3.01e-05	0	0	0	0	1.96e-05	0	0.000227468	0	0	0	0.000215258	0.000165895	0.000307863	1.37e-05	0	3.17e-05	0.000105406	1.68e-05	0	0.000134674	0	9.72e-05	1.65e-05	0	0	0	6.22e-05	0	2.02e-05	0	0	0	0.00033335	0.000123802
Leclercia	0	0.000119342	0	0	0	0	1.67e-05	4.7e-05	0	0	2.79e-05	0	1.56e-05	0	0	0	0	0	1.79e-05	1.96e-05	6.17e-05	0	0	1.93e-05	0	1.79e-05	0	8.21e-05	0	0	0	1.76e-05	0	0	2.99e-05	0	0.000111117	0	0	0	0	0	0	8.09e-05	0	0	0	1.67e-05	0
Leeuwenhoekiella	0	0	0	0	0	0	0	0	0	0	0	0	0	0.00017792	0	0	0	0	0	0	0	0	0	0	0	0	0	0	0	0	0	0	0	0	0	0	0	0	0	0	0	0	0	0	0	0	0	0	0
Legionella	0	0	0	0	0	0.00011178	0	0	0	0	0	0	0	0	0	0	0	0	0	0	0	0	0	0	0	0.000143505	0	0	0	0	0	0	0	0	0	0	0	0	0	0	0	0	0	0	0	0	0	0	0
Leifsonia	0	2.98e-05	0	0	0	0	8.37e-05	9.39e-05	0	0	1.39e-05	1.67e-05	0	0	0	1.69e-05	0	0	0	0	0	0	1.57e-05	0	0	3.59e-05	0.000182485	0.000164194	0	3.28e-05	0	0	0	4.34e-05	8.98e-05	0	0	0	0	0	0	1.56e-05	0	0	0	0	0	0.000233345	4.95e-05
Lelliottia	3.41e-05	0	1.54e-05	0	0	0	1.67e-05	3.13e-05	0	0	0	1.67e-05	1.56e-05	2.97e-05	0	0	0	0	0	0	0.000431772	1.62e-05	0	0	0	0	0	0	0	0	0	0	0	0	0	0	0	0	0	0	0	0	1.51e-05	0	0	0	0	0	4.95e-05
Lentilitoribacter	0	7.46e-05	0	0	0	0	8.37e-05	0	0	0	0	0	0	0	0	0	0	0	0	0	0	6.5e-05	0	0	0	0	0	0	0	0	0	0	0	0	0	0	0	0	0	0	0	4.67e-05	0.000180636	0	0	0	0	0	0
Lentzea	0	5.97e-05	0	0	0	1.86e-05	3.35e-05	0	0	0	0	0	9.38e-05	0	1.5e-05	0	0	0	0	5.89e-05	0	6.5e-05	4.71e-05	0	0	0	4.98e-05	0.00024629	0	0	0	0	6.71e-05	1.45e-05	0	0	0	0	0	3.79e-05	3e-05	6.22e-05	1.51e-05	0	0	0	0	0	2.48e-05
Leptotrichia	0.0065675	0.0107557	0.0713408	0.00774647	0.0311058	0.0307953	0.0357902	0.0127101	0.0199233	0.0435654	0.00966574	0.0394592	0.00612586	0.0170655	0.0255601	0.0151631	0.017594	0.0416542	0.0317863	0.00567223	0.0365927	0.00854631	0.0308842	0.006111	0.0643804	0.0330601	0.00746529	0.0221456	0.118848	0.00876776	0.0463873	0.102314	0.00368929	0.0268654	0.00691327	0.00749813	0.0410023	0.0510901	0.0204647	0.0103985	0.117925	0.000918159	0.00388367	0.00679722	0.00588148	0.100495	0.0173227	0.00470023	0.0178523
Leucobacter	0	1.49e-05	0	0	0	0	1.67e-05	0	0	0	0	0	0	0	0	0	0	0	0	0	0	8.12e-05	0	0	0	1.79e-05	1.66e-05	6.16e-05	0	0	0	0	0	0	0	0	1.39e-05	0	0	0	0	0	0	4.05e-05	0	0	0	1.67e-05	0
Leuconostoc	0	0	0	0	0	0	0	1.57e-05	0	1.76e-05	0	0	1.56e-05	0	0	0	0	0	0	0	0	0	0	0	0	0	0	0	0	0	0	0.000122973	0	0	0	0	0	0	0	0	0	4.67e-05	0	0	0	0	0	0	0
Leucothrix	0	0	0	0	0	0	0	0	0	0	0	0	0	0	0	0	0	0	0	0	0	0	0	0	0	0	0	0	0	0	0	0	0	0	0	0	0	0	0	0	0	0	0	0	0	0	0	0	0
Levilactobacillus	1.71e-05	0	0	0	0	0	0	1.57e-05	0	0	0	0	0.000125018	2.97e-05	6.01e-05	0	0	0	0	0	0	1.62e-05	0	0	0	0	0	0	0	0	0	0	1.68e-05	0	0	5.97e-05	1.39e-05	0	0	0	0	0	6.02e-05	4.05e-05	0	0	0	5e-05	0
Ligilactobacillus	0.000716455	0.00228242	0	1.72e-05	1.88e-05	0.00162081	0.00118854	0.00010957	0	3.51e-05	0.00593315	0.000100277	0.00243784	7.41e-05	0.000270477	0	5.65e-05	0	0	0	0.000647658	0.000227468	0	5.8e-05	0	0.000717527	0.000431328	0.00114935	6.87e-05	1.64e-05	1.59e-05	0.000404055	0.000368929	0.00441722	0.000239421	2.99e-05	0.000166676	1.65e-05	0	1.89e-05	1.5e-05	0.00600694	7.53e-05	0.00269056	0	0	0	0.0231678	0.000594251
Limibacillus	0	0	0	0	0	0	0	0	0	0	0	0	0	0.000770987	0	0	0	0	0	0	0	0	0	0	0	0	0	0	0	0	0	0	0	0	0	0	0	0	0	0	0	0	0	0	0	0	0	0	0
Limibaculum	0	0	0	0	0	0	0	0	0	0	0	0	0	0.000459627	0	0	0	0	0	0	0	0	0	0	0	0	0	0	0	0	0	0	0	0	0	0	0	0	0	0	0	0	0	0	0	0	0	0	0
Limnoglobus	0	0	0	0	0	0.000242189	0	0	0	0	0	0	0	0	0	0	0	0	0	0	0	0	0	0	0	5.38e-05	0	0	0	0	0	0	0	0	0	0	0	0	0	0	0	0	0	0	0	0	0	0	0
Limnohabitans	1.71e-05	0	0	0	0	0	1.67e-05	3.13e-05	0	0	0	0	0	0	0	0	0	0	0	0	0	0	0	0	0	0	0	0	0	1.64e-05	0	0	0	0	0	0	0	0	0	0	0	0	0	0	0	0	0	6.67e-05	0
Limosilactobacillus	0.00156938	0.000104425	4.61e-05	0	0	0.0001863	0.000954182	0.000328711	0	0.00108957	0.00740947	1.67e-05	0.000375053	2.97e-05	3.01e-05	0	1.88e-05	0.000766527	5.36e-05	0	1.54e-05	0	7.85e-05	7.74e-05	0	0.000143505	0.000381559	0.00106726	0	0	0	1.76e-05	8.38e-05	0.000246206	4.49e-05	7.47e-05	6.94e-05	1.65e-05	2.1e-05	0	0	0.000326802	3.01e-05	0.000101149	0	0	0	0.00136673	0.00056949
Loktanella	0	0	0	0	0	0	0	0	0	0	0	0	0	0	9.02e-05	0	0	0	0	0	0	0	0	0	0	0	0	0	0	0	0	0	0	0	0	4.48e-05	0	0	0	0	0	0	0	0	0	0	0	0	0
Longilinea	0	0	0	0	0	0.00016767	0.000200881	0	0	0	0	0	0	0	0	0	0	0	0	0	0	0	0	0	0	8.97e-05	0.000182485	0.000143669	0	0	0	0	0	0	0	0	0	0	0	0	0	0	0	0	0	0	0	1.67e-05	7.43e-05
Longimicrobium	0	0	0	0	0	1.86e-05	0	0	0	0	0	0	1.56e-05	0	3.01e-05	0	0	0	0	0	0	0	0	0	0	0	0	2.05e-05	0	0	0	0	0	0	0	0	0	0	0	0	0	0	0	0	0	0	0	0	0
Luteolibacter	0	0	0	0	0	0	3.35e-05	0	0	0	0	0	0	0	0	0	0	0	0	0	0	0	0	0	0	0	0	0	0	0	0	0	0	0	1.5e-05	0	0	0	0	0	0	0	0	0	0	0	0	0	0
Lysinibacillus	3.41e-05	2.98e-05	0	0	0	0	3.35e-05	7.83e-05	0	0	0	0.000100277	0.000468816	0.000682027	0.000210371	0	1.88e-05	0	0	0	0	0	0	0	0	0	3.32e-05	6.16e-05	0	0	0	0	1.68e-05	0.000347584	2.99e-05	0.000552651	0	0	0	0	0	0	0	0	0	0	0	0	7.43e-05
Lysobacter	1.71e-05	0.000164096	0	1.72e-05	0	0.000391229	0.000518941	0.000140876	0	1.76e-05	1.39e-05	3.34e-05	0.000484443	2.97e-05	6.01e-05	0	0	0	0.000125002	1.96e-05	6.17e-05	0.000113734	0	0.000174048	0	0.000376702	0.000763118	0.000841492	0	0	0	0	3.35e-05	7.24e-05	1.5e-05	0	0	1.65e-05	0	0.000113645	0	0.000248992	1.51e-05	0	2.12e-05	0	0	0.000166675	0.000148563
Macrococcus	0	1.49e-05	0	0	0	0	0	1.57e-05	0	0	4.18e-05	1.67e-05	1.56e-05	0	0	0	0	0	0	0	0	0	0	9.67e-05	0	0	0	0	0	0	0	0	0	0	0	0	0	0	0	0	0	7.78e-05	1.51e-05	0	0	0	0	0	0
Mageeibacillus	0	0	0	0	0	0.000298079	8.37e-05	1.57e-05	0	0	0	0	0	0	0	0	0	0	0	0	0	0	0	0	0	8.97e-05	1.66e-05	2.05e-05	0	0	0	0	0	0	1.5e-05	0	0	0	0	0	0	0	0	0	0	0	0	1.67e-05	2.48e-05
Magnetospirillum	0	0	0	0	0	0	0	0	0	0	0	1.67e-05	0	0	0	0	0	0	0	0	0	0	0	0	0	0	0	0	0	0	0	0	0	0	0	0	0	0	0	0	0	0	0	0	0	0	0	1.67e-05	0
Mailhella	0	4.48e-05	0	0	0	0.000856978	0.000418501	0.000125223	0	0	0	5.01e-05	0	0	3.01e-05	0	0	0	1.79e-05	1.96e-05	0	0	1.57e-05	0	0	0.000412578	0.000265432	0.000348911	1.37e-05	0	0	0	6.71e-05	1.45e-05	0	0	1.39e-05	0	0	0	0	0	1.51e-05	0	0	0	0	0.000150008	0.000321886
Malikia	0	0	0	0	0	7.45e-05	0.00015066	1.57e-05	0	0	0	0	6.25e-05	0	0.000105186	0	0	0	0	0	0	0.000194973	0	0	0	3.59e-05	0	6.16e-05	0	0	0	0	0	0	2.99e-05	1.49e-05	0	0	0	0	0	0	0	0	0	0	0	0	4.95e-05
Mangrovibacterium	0	0	0	0	0	0	0	0	0	0	0	0	0	0.000148267	0	0	0	0	0	0	0	0	0	0	0	0	0	0	0	0	0	0	0	0	0	0	0	0	0	0	0	0	0	0	0	0	0	0	0
Marinicella	0	0	0	0	0	0	0	0	0	0	0	0	0	0	0	0	0	0	0	0	0	0	0	0	0	0	0	0	0	0	0	0	0.000134156	0	0	0	0	0	0	0	0	0	0	0	0	0	0	0	0
Marinilabilia	0	0	0	0	0	0	0	0	0	0	0	0	0	0.00317291	0	0	0	0	0	0	0	0	0	0	0	0	0	0	0	0	0	0	0	0	0	0	0	0	0	0	0	0	0	0	0	0	0	0	0
Marinimicrobium	0	0	0	0	0	1.86e-05	0	0	0	0	0	0	1.56e-05	0.00407734	0	0	0	0	0	0	0	0	0	0	0	0	0	0	0	0	0	0	0	0	0	0	0	0	0	0	0	0	0	0	0	0	0	1.67e-05	0
Marinobacter	0	0	0	0	0	9.31e-05	0.000334801	0.00150268	0	0	0	0	1.56e-05	0.00759126	0	8.47e-05	0	0	0	0	0	0	0	0	0	3.59e-05	0.000149306	8.21e-05	1.37e-05	0	1.59e-05	1.76e-05	0	0	0	0	0	0	0	0	0	0	0	0	0	0	0	6.67e-05	0.000123802
Marinobacterium	0	0.000462452	0	0	0	0	1.67e-05	0	0	0	0	1.67e-05	0.000125018	0.00048928	0	0	1.88e-05	0	0	0	1.54e-05	0.000617414	0	0	0	1.79e-05	0	2.05e-05	0	0	0	0	0	4.34e-05	1.5e-05	0	0	0	0	0	0	1.56e-05	0	2.02e-05	0	0	0	8.33e-05	0
Marinoscillum	0	0	0	0	0	0	0	0	0	0	0	0	0	0.00105269	0	0	0	0	0	0	0	0	0	0	0	0	0	0	0	0	0	0	0	0	0	0	0	0	0	0	0	0	0	0	0	0	0	0	0
Marisediminicola	1.71e-05	0	0	0	0	0	0.00018414	0	0	0	0	0	3.13e-05	0	1.5e-05	0	0	0	0	1.96e-05	1.54e-05	1.62e-05	0	0	0	0	0	6.16e-05	0	0	0	0	3.35e-05	0	0	0	0	0	0	0	0	0	0	2.02e-05	0	0	0	0	0.000173323
Maritimibacter	0	4.48e-05	0	0	0	0	1.67e-05	1.57e-05	0	0	0	0	0	0	0	0	0	0	0	0	3.08e-05	0	0	0	0	0	0	0	0	0	0	0	0	0	0	0	0	0	0	0	0	0	0	0	0	0	0	0.000116673	0
Marivirga	0	0	0	0	0	0	0	0	0	0	0	0	0	0.000459627	0	0	0	0	0	0	0	0	0	0	0	0	0	0	0	0	0	0	0	0	0	0	0	0	0	0	0	0	0	0	0	0	0	0	0
Marivita	1.71e-05	1.49e-05	0	0	0	0.000242189	0	0	0	0	0	0.000100277	0	2.97e-05	0	0	0	0	0	0	0	3.25e-05	0	0	0	0.00019732	1.66e-05	0	0	0	0	0	0	0	0	0	0	0	0	0	0	0	0	0	0	0	0	0.000300015	0
Marivivens	0	0	0	0	0	0	0.00013392	0	0	0	0	0	0	0.000163093	0	1.69e-05	0	0	0	0	0.000200466	1.62e-05	0	0	0	0	0	4.1e-05	0	0	1.59e-05	0	0	0	0.000149638	0	0	0	0	0	0	0	0	6.07e-05	0	0	0	0	9.9e-05
Marmoricola	0	1.49e-05	0	0	0	0	0.000385021	7.83e-05	0	0	0	6.69e-05	3.13e-05	2.97e-05	0.000120212	1.69e-05	0	0	0	3.93e-05	0.000185045	6.5e-05	1.57e-05	1.93e-05	0	5.38e-05	9.95e-05	0.000307863	0	0	0	0	1.68e-05	0	0	4.48e-05	0	0	0	0	4.5e-05	3.11e-05	0	4.05e-05	0	0	0	0.000100005	0.000272365
Marseilla	0	0	0	0	0	0	0	0	0	0	0	0	0	0	0	0	0	0	0	0	0	0	0	0	0	0	0	0	0	0	0	0	0	0	0	0	0	0	0	0	0	0	0	0	0	0	0	0	0
Marvinbryantia	0	0	0	0	0	0	0	0	0	0	0	1.67e-05	0	0	0	0	0	0	0	0	0	0	0	0	0	0	0	0	0	0	0	0	0	0	0	0	0	0	0	0	0	0	0	0	0	0	0	0	0
Massilia	0	0.000343109	0	5.16e-05	5.65e-05	0.000260819	0.000334801	9.39e-05	4e-05	1.76e-05	2.79e-05	3.34e-05	0.000421934	0.00013344	0.000180318	0	1.88e-05	1.87e-05	0.000107145	0.00013739	7.71e-05	0.000292459	1.57e-05	0.00042545	1.7e-05	0.000215258	0.000199074	0.000307863	0.0003848	0.000131107	1.59e-05	0	0.000251543	0.000231723	0	4.48e-05	0.000250014	0.00013193	8.4e-05	0.000511402	4.5e-05	9.34e-05	0	0.000202298	4.25e-05	0	5.44e-05	0.000283348	0.000173323
Massiliprevotella	0	0	0	0	0	0	0	0	0	0	0	0	0	0	0	0	0	0	1.79e-05	0	0	0	0	1.93e-05	0	3.59e-05	0	0	2.75e-05	1.64e-05	0	0	0	0	0	0	0	0	0	0.000113645	0	0	0	0	0	0	0	0	0
Mediterranea	3.41e-05	1.49e-05	0	0	0	3.73e-05	6.7e-05	0	0	0	0	0.000384397	0	1.48e-05	0	0	0	0	3.57e-05	0	0	0	0	0	0	5.38e-05	0	0.000225766	0	0	0	0	0	0	0	0	0	0	0	3.79e-05	0	1.56e-05	0	8.09e-05	0	0	0	3.33e-05	2.48e-05
Mediterraneibacter	8.53e-05	0.00013426	0	5.16e-05	1.88e-05	0.000670678	0.000200881	0.00126788	0	7.03e-05	2.79e-05	0.000584952	3.13e-05	8.9e-05	7.51e-05	1.69e-05	0	0	3.57e-05	0	1.54e-05	4.87e-05	9.42e-05	0.000464127	0	0.000771342	0.000116127	0.000205242	0.0001924	6.56e-05	3.17e-05	1.76e-05	3.35e-05	0	0.00112228	0.000209111	0.000208345	3.3e-05	4.2e-05	5.68e-05	0	1.56e-05	0	0.000101149	2.12e-05	0	0	0.00020001	0.000148563
Megamonas	1.71e-05	0.000313274	0	1.72e-05	0	0.000931498	0.000736562	0.00327145	0	1.76e-05	4.18e-05	0	0.000343798	0	0	3.39e-05	0	1.87e-05	5.36e-05	0	0	1.62e-05	0.00034525	1.93e-05	0	0.000843095	0.000199074	0.000595201	0.000439772	0	6.35e-05	0	3.35e-05	1.45e-05	1.5e-05	0	0.000180566	1.65e-05	0	0.000151527	0	0.000451299	4.52e-05	8.09e-05	0	0	0	0.000383353	0.000198084
Megasphaera	0.00109174	1.49e-05	4.61e-05	0.000172144	0.000433333	0.00121095	0.00143964	0.00206618	2.66e-05	0.00237246	0.00172702	3.34e-05	4.69e-05	0.0002224	0.000135239	0	0.0024086	0.000411307	0.000482151	3.93e-05	4.63e-05	8.12e-05	0	0.000174048	0.000203521	1.79e-05	0.000895834	0.00121093	0.00186903	0.00039332	0.00520527	0.000105406	8.38e-05	5.79e-05	5.99e-05	4.48e-05	0.000152786	0.000214387	0.000293852	0.000113645	3e-05	1.56e-05	1.51e-05	6.07e-05	6.37e-05	8.12e-05	0.000253945	0.00053336	0.00133706
Meiothermus	0	0	0	0	0	0.000223559	6.7e-05	0	0	0	0	0	0	0	0	0	0	0	0	0	0	0	0	0	0	7.18e-05	9.95e-05	2.05e-05	0	0	0	0	0	0	0.000254384	4.48e-05	0	0	0	0	0	0	0	0	0	0	0	0	4.95e-05
Melioribacter	0	0	0	0	0	1.86e-05	5.02e-05	0	0	0	0	0	0	0	0	0	0	0	0	0	0	0	0	0	0	1.79e-05	3.32e-05	0	0	0	0	0	0	0	8.98e-05	0	0	0	0	0	0	0	0	0	0	0	0	0	7.43e-05
Merdimonas	0	0	0	0	0	1.86e-05	5.02e-05	0	0	0	1.39e-05	0	0	0	0	0	0	0	0	0	0	0	0	0	0	1.79e-05	0	0	0	0	0	0	0	0	0	0	0	0	0	0	0	0	0	0	0	0	0	0	0
Mesorhizobium	0.000136468	0.00013426	0	0	0	7.45e-05	0.000853742	0.000187835	0	0	0	1.67e-05	0.000515698	5.93e-05	7.51e-05	0	0	1.87e-05	0	0.000117763	0.000663079	0.000162477	0.000125545	0	0	0.000125567	0.000464507	0.000472056	4.12e-05	0	0	3.51e-05	0.000201234	2.9e-05	0	1.49e-05	4.17e-05	6.6e-05	0	0	1.5e-05	0.000186744	0.000165583	2.02e-05	0	0	0	0.00040002	0.000718053
Metalysinibacillus	0.00032411	0	0	0	0	0	3.35e-05	0	0	0	0	0	0	0	0	0	0	3.74e-05	0	0	0	0	0	0	0	3.59e-05	0	6.16e-05	0	0	0	0	0	0	0	0	0	0	0	0	0	0	0	0	0	0	0	0	0.000148563
Metamycoplasma	0	0	1.54e-05	0	0	0.000521639	8.37e-05	0	0	7.03e-05	2.79e-05	0	0	2.97e-05	1.5e-05	0	0	0	0	0	0	0	1.57e-05	1.93e-05	0	0.000161444	1.66e-05	2.05e-05	1.37e-05	4.92e-05	0.000206307	0	0	0	8.98e-05	2.99e-05	0	0	0	0	0	0	0	0	0	0	0	1.67e-05	0
Methanobrevibacter	0	0	0	0	0	0.00013041	1.67e-05	0	0	0	0	0	0	2.97e-05	0	0	0	0	0	0	0	0	0	3.87e-05	0	0	0	0.000369435	0	0	0	3.51e-05	0	0	0	0	0	0	0	0	0	0	0	0	0	0	0	0	0
Methanothermobacter	0	0	0	0	0	0	0	0	0	0	0	0	0	0	0	0	0	0	0	0	0	0	0	0	0	0	0	0.000328387	0	0	0	0	0	0	0	0	0	0	0	0	0	0	0	0	0	0	0	0	0
Methanothrix	5.12e-05	0	0	0	0	0	1.67e-05	0	0	0	0	0	0	0	0	0	0	0	0	0	0	0	0	0	0	7.18e-05	0	4.1e-05	0	0	0	0	0	0	0	0	0	0	0	0	0	0	0	0	0	0	0	0	0
Methylibium	0.00264406	0.00523615	0.00718784	0.00153208	0.0021855	0.00393092	0.00534007	0.0016592	0.00303644	0.0786953	0.00612813	0.00820604	0.00223469	0.00256501	0.000781379	0.00255824	0.00216397	0.00201914	0.00451794	0.000569185	0.00680041	0.025184	0.0147673	0.0023013	0.0610224	0.00484331	0.000663581	0.00346859	0.0161891	0.0197152	0.122324	0.0260527	0.00680842	0.00286757	0.00294787	0.00391337	0.00488916	0.0415251	0.00344227	0.00068187	0.0730112	0.000357927	0.000587066	0.00131494	0.00632737	0.0253625	0.00125159	0.000550028	0.0043826
Methylobacterium	0	0.000223767	7.68e-05	3.44e-05	3.77e-05	1.86e-05	0.000267841	0.000125223	2.66e-05	8.79e-05	4.18e-05	0.000350971	0.000968886	0.000118613	0.000150265	1.69e-05	1.88e-05	1.87e-05	7.14e-05	1.96e-05	0.000370091	0.000178725	9.42e-05	0.00272675	3.39e-05	8.97e-05	0.000199074	0.00024629	0.0003848	0.000229437	0.000190437	0	0.000150926	7.24e-05	0.000104747	1.49e-05	0.00183344	0.000148422	0.000293852	0.000113645	0	4.67e-05	0	0.000242758	0.000467121	4.06e-05	7.26e-05	0.000166675	9.9e-05
Methylocapsa	0	4.48e-05	0	0	0	0	1.67e-05	0	0	0	0	8.36e-05	1.56e-05	0	0	0	0	0	0	0	0	0	0	0	0	0	1.66e-05	0	0	0	0	0	0	0	0	0	0	0	0	0	0	0	0	0	0	0	0	5e-05	0
Methyloceanibacter	0.000102351	0	0	0	0	0.000353969	0.00162378	6.26e-05	0	0	0	8.36e-05	0.000546952	0.000148267	0	0	0	0	0	7.85e-05	0.000154204	3.25e-05	3.14e-05	0	0	8.97e-05	0.000497686	0.000677298	2.75e-05	0	3.17e-05	0	0	4.34e-05	0	0	0	1.65e-05	0	0	0	3.11e-05	1.51e-05	0	0	0	0	0.000550028	0.00230272
Methylocystis	1.71e-05	7.46e-05	0	0	0	0	0.000234361	3.13e-05	0	0	0	0.000267406	7.81e-05	5.93e-05	1.5e-05	0	0	0	0	1.96e-05	1.54e-05	0.000617414	0	0.000116032	0	8.97e-05	0.000132716	4.1e-05	1.37e-05	1.64e-05	0	0	6.71e-05	1.45e-05	0.000134674	0	0	0	0	0	0	0	3.01e-05	4.05e-05	0	0	0	0.000166675	0.000173323
Methylophaga	0	0	0	0	0	1.86e-05	3.35e-05	0	0	0	0	0	0	0.0023871	0	0	0	0	0	0	0	0	0	0	0	7.18e-05	1.66e-05	0	0	0	0	0	0	1.45e-05	0	0	0	0	0	0	0	0	0	0	0	0	0	0	0
Methylophilus	0	0	0	0	0	0.000987388	0.00018414	0	0	0	1.39e-05	0	0	0	1.5e-05	1.69e-05	0	0	0	0	0	3.25e-05	0	0	0	0.000448455	6.64e-05	0	0	0	0	0	3.35e-05	0.000144827	1.5e-05	0	2.78e-05	0	0	0	0	1.56e-05	9.03e-05	0	0	0	0	8.33e-05	7.43e-05
Methyloprofundus	0	1.49e-05	0	0	0	0	0	0	0	0	0	1.67e-05	0	0	0.000405716	0	0	0	0	0	0	6.5e-05	0	0	0	0	4.98e-05	0	0	0	0	0	0	0	0	0.000104556	0	0	0	0	0	3.11e-05	0	2.02e-05	0	0	0	1.67e-05	0
Methylorubrum	0	5.97e-05	0	0	0	3.73e-05	0	3.13e-05	0	0	0	1.67e-05	0.00050007	2.97e-05	6.01e-05	0	0	0	0	3.93e-05	0	8.12e-05	0	1.93e-05	0	3.59e-05	0	0.000102621	0.000206143	0	1.59e-05	0	5.03e-05	1.45e-05	0.000104747	4.48e-05	1.39e-05	0	0	0	0	0	0	2.02e-05	0	0	0	1.67e-05	0
Methylosinus	0	0	0	0	0	0	0	0	0	0	0	0	1.56e-05	0	0	0	0	0	0	0	0	0	0	0	0	0	3.32e-05	0	0	0	0	0	0	0	0.000239421	1.49e-05	0	0	0	0	0	0	0	0	0	0	0	0	0
Methylotenera	5.12e-05	2.98e-05	0	0	0	0.000316709	3.35e-05	0	0	0	0	0	0	0	3.01e-05	0	0	0	0	0	0	0.000129982	0	0	0	0.000179382	3.32e-05	0	0	0	0	0	0	0	0	0	0	0	0	0	0	3.11e-05	1.51e-05	0.000141609	0	0	0	8.33e-05	0
Methyloversatilis	0	8.95e-05	0.000184303	0.000120501	0.000150724	0	0	0	0.000332943	0.000439344	0.000181058	0	1.56e-05	0	0	3.39e-05	1.88e-05	0.000261741	0.000500009	0	0.000107943	0	0	0.00098627	0.000118721	0	6.64e-05	0	0.00277606	0.000557203	0.000365004	0	0	0	1.5e-05	0	0.000236124	0.000527722	0.000356821	0.003201	0	3.11e-05	0	0	0.000658216	6.09e-05	0.00016325	0.000150008	0
Methylovirgula	1.71e-05	0	1.54e-05	0	0	0	6.7e-05	0	0	0	0	8.36e-05	0	0	0	0	0	0	0	0	0	0	0	0	0	0	0	0	0	0	0	0	0	0	0	0	0	0	0	0	0	0	0	0	0	0	0	0	0
Microbacter	0	0	0	0	0	0	0	0	0	0	0	5.01e-05	0	4.45e-05	0	0	0	0	0	0	0	0	0	0	0	0	0	0	0	0	0	0	0	0	0	0	0	0	0	0	0	0	0	0	0	0	0	0	0
Microbacterium	0	4.48e-05	7.68e-05	5.16e-05	0	0.000316709	0.000251101	9.39e-05	0	0	1.39e-05	1.67e-05	0.000171899	2.97e-05	4.51e-05	1.69e-05	0	0	5.36e-05	5.89e-05	0.000107943	8.12e-05	0.00153793	7.74e-05	0	0.00019732	0.000182485	0.000287339	8.25e-05	8.19e-05	0.000206307	0.000105406	5.03e-05	0	0.00011971	1.49e-05	0.000152786	3.3e-05	0	1.89e-05	1.5e-05	1.56e-05	0	6.07e-05	0	0	0	0.000216678	9.9e-05
Micrococcus	0.000392344	0.001089	1.54e-05	0	5.65e-05	0.00108054	0.000669602	0.000203487	0	0	5.57e-05	3.34e-05	3.13e-05	0.000118613	0.000120212	0	0	0	1.79e-05	5.89e-05	0.000292988	0.00129982	0	0.000386772	0	0.000520207	0.000530865	0.00219609	1.37e-05	4.92e-05	0	0.000755406	0.00068755	2.9e-05	0.000104747	4.48e-05	4.17e-05	4.95e-05	2.1e-05	3.79e-05	1.5e-05	0.000373489	9.03e-05	0.000404596	0	0	0	0.000283348	0.000198084
Microlunatus	0	0	0	0	0	0.000409859	0.0001674	3.13e-05	0	0	0	0.000100277	3.13e-05	2.97e-05	0	0	0	1.87e-05	0	0	0	0	0	0	0	0.000143505	0.000116127	0.000102621	0	0	0	0	1.68e-05	0	0	0	1.39e-05	0	0	1.89e-05	0	0	0	0	0	0	0	1.67e-05	0.000643772
Micromonospora	0	5.97e-05	0	0	0	0.000409859	6.7e-05	1.57e-05	0	0	0	1.67e-05	1.56e-05	0	3.01e-05	0	0	0	0	1.96e-05	1.54e-05	9.75e-05	0	0	0	0.000161444	3.32e-05	2.05e-05	0	0	0	0	8.38e-05	0	4.49e-05	2.99e-05	0	0	0	7.58e-05	3e-05	1.56e-05	1.51e-05	0	0	0	0	5e-05	0.000222844
Microvirga	0.000136468	0.00061163	0	0	0	0.00013041	0.00018414	0.000125223	0	0	0	0	0.000156272	0	3.01e-05	0	0	0	0	0.00123651	0.00035467	0.000877378	0.000109852	7.74e-05	0	0.000107629	0.000182485	0.000102621	1.37e-05	0	0	0	1.68e-05	0.000231723	0.000224457	0.000104556	0	0	4.2e-05	0	0.000270023	0.000108934	0.000195689	0.000343907	0	0	0	8.33e-05	0.000222844
Mitsuaria	0	2.98e-05	0	0	0	0	0	1.57e-05	0	0	0	0	3.13e-05	0	0	0	0	0	0	0	0	0	0	0	0	0	0	2.05e-05	0	0	0	0	0	0	0	0	0	0	0	0	0	7.78e-05	0	0	0	0	0	3.33e-05	0
Mitsuokella	0	0	0	0	0	0	0	0	0	0	0	0.0005181	0	0	0	0	0	1.87e-05	0	0	0	0	0	0	0	0	0	0	0	0	0	0	0	0	0	0	0	0	0	0	0	0	0	0	0	0	0	0	0
Modestobacter	3.41e-05	7.46e-05	0	0	0	0	0.00011718	1.57e-05	0	1.76e-05	0	0	1.56e-05	0	0.000105186	0	0	0	0	1.96e-05	3.08e-05	4.87e-05	0	0	0	0	3.32e-05	0.000143669	0	0	0	0	0	2.9e-05	0	0	0	0	0	0	1.5e-05	0	3.01e-05	0.000101149	0	0	0	0	0
Monoglobus	1.71e-05	5.97e-05	0	0	0	0.000242189	5.02e-05	0	0	0	0	0.00210583	0	0	0	0	0	0	0	0	0	6.5e-05	0	1.93e-05	0	0.00019732	1.66e-05	0.000184718	0	0	0	0	1.68e-05	0	7.48e-05	1.49e-05	5.56e-05	0	0	0	0	0	0	4.05e-05	0	0	0	6.67e-05	0
Moraxella	0.000562929	0.000179014	0	5.16e-05	1.88e-05	0.000577529	0.000418501	0.000250446	0.0053404	0.000175738	8.36e-05	0.00011699	0.000296917	0.000637547	0.00336594	3.39e-05	0	3.74e-05	0	3.93e-05	0.000154204	0.000536176	3.14e-05	0	1.7e-05	0.000502269	0.000763118	0.0012725	0.000632172	0.0046379	0	0.00105405	0.000536625	0.00240413	0.000568624	0.00146378	6.94e-05	1.65e-05	8.4e-05	5.68e-05	7.5e-05	0.000108934	0.000105371	0.000222528	4.25e-05	0	0	0.00158341	0.000173323
Morganella	1.71e-05	0.000716055	0	0	0	0	1.67e-05	1.57e-05	0	0	0	1.67e-05	4.69e-05	0	1.5e-05	0	0	0	1.79e-05	0	0.000107943	0.000113734	0	9.67e-05	0	3.59e-05	0	4.1e-05	0	0	0	0	1.68e-05	2.9e-05	0.000134674	0	0	0	0	0	0	1.56e-05	3.01e-05	4.05e-05	0	0	0	0.00020001	0
Moritella	0	2.98e-05	0	0	0	0.000316709	0	0	0	0	0	1.67e-05	0	0	0	0	0	0	0	0	0	0	0	0	0	0.000107629	0	0	0	0	0	0	0	0	0	0	0	0	0	0	0	0	0	0	0	0	0	0	0
Moryella	1.71e-05	0	9.22e-05	0	5.65e-05	0.000484379	0.00013392	0.000266099	2.66e-05	8.79e-05	0.000167131	6.69e-05	0.000187526	2.97e-05	4.51e-05	0	3.76e-05	0	8.93e-05	0	0	0.00014623	3.14e-05	0	0	1.79e-05	3.32e-05	0.000164194	0	1.64e-05	0.000158697	0	0.000167695	7.24e-05	0	0	4.17e-05	3.3e-05	8.4e-05	5.68e-05	0	0	1.51e-05	2.02e-05	2.12e-05	2.03e-05	3.63e-05	0.000150008	9.9e-05
Motiliproteus	0	0	0	0	0	0	0	0	0	0	0	0	1.56e-05	0.000993387	0	0	0	0	0	0	0	0	0	0	0	0	0	0	0	0	0	0	0	0	0	0	0	0	0	0	0	0	0	0	0	0	0	0	0
Mucilaginibacter	0	0	0	0	0	0	0	0	0	0	0	0	0	0	0	0	0	0	0	0	0	0	0	0	0	0	0	0	0	0	0	0	0	0	0	0	0	0	0	0	0	0	0	0	0	0	0	0	0
Mucispirillum	0	1.49e-05	0	0	0	0.000316709	5.02e-05	1.57e-05	0	0	0	0	1.56e-05	0	0	0	0	0	0	0	0	3.25e-05	0	5.8e-05	0	3.59e-05	6.64e-05	0	0	0	0	1.76e-05	1.68e-05	0	0	0	0	0	0	0	0	0	0	0	0	0	0	5e-05	0
Muribaculum	1.71e-05	0.000223767	0	0	0	5.59e-05	0.00010044	1.57e-05	0	0	0	3.34e-05	1.56e-05	0	0.000195345	0	1.88e-05	0	0	1.96e-05	6.17e-05	1.62e-05	0	0	0	3.59e-05	6.64e-05	8.21e-05	0	0	0	0.000105406	3.35e-05	1.45e-05	4.49e-05	4.48e-05	1.39e-05	0	0	0	0	0	0	0.000262988	0	0	0	0.000150008	7.43e-05
Murimonas	0.000136468	0.000193931	1.54e-05	0	0	9.31e-05	5.02e-05	6.26e-05	0	0	0	0	0	4.45e-05	0	0	0	0	1.79e-05	0	0.000138784	1.62e-05	0	0	0	7.18e-05	0.000116127	0.000123145	0	0	0	1.76e-05	0	0	1.5e-05	0	5.56e-05	0	2.1e-05	1.89e-05	0	3.11e-05	6.02e-05	4.05e-05	0	2.03e-05	0	0.000433355	2.48e-05
Mycetocola	0	4.48e-05	0	0	0	1.86e-05	6.7e-05	3.13e-05	0	0	1.39e-05	8.36e-05	3.13e-05	5.93e-05	1.5e-05	0	0	1.87e-05	0	3.93e-05	1.54e-05	0.000113734	0	0	0	0	4.98e-05	0.000123145	0	1.64e-05	0	0	0	2.9e-05	0	0	0	0	0	1.89e-05	0	1.56e-05	0	2.02e-05	2.12e-05	0	0	0	7.43e-05
Mycetohabitans	0	0	0	0	0	0	1.67e-05	0	0	0	0	5.01e-05	0	0	0	0	0	0	0	0	0	0	0	0	0	0	3.32e-05	4.1e-05	0	0	0	0	0	0	0	0	0	0	0	0	0	1.56e-05	0	0	0	0	0	5e-05	2.48e-05
Mycobacterium	0	2.98e-05	0	0	0	0.000521639	0.00015066	6.26e-05	0	0	0	0	0.00010939	0	3.01e-05	0	0	0	0	0	0	8.12e-05	0	1.93e-05	0	0.000143505	8.29e-05	0.000123145	1.37e-05	0	0	0	1.68e-05	0	0	0	0.000347242	0	0	0	0	6.22e-05	0	2.02e-05	0	0	0	5e-05	0.000173323
Mycoplana	0	1.49e-05	0	0	0	0	0	0	0	0	0	5.01e-05	0	0	0	0	0	0	0	1.96e-05	0	0	0	1.93e-05	0	5.38e-05	0	0	0	0	0	0	0	0	1.5e-05	0	4.17e-05	0	0	0	1.5e-05	0	0	0	0	0	0	1.67e-05	2.48e-05
Mycoplasmoides	0	0	0	0	0	1.86e-05	6.7e-05	0	0	0	0	0	0	0	0	0	0	0	0	0	0	0	0	0	0	5.38e-05	8.29e-05	4.1e-05	0	0	0	0	0	0	0	0	0	0	0	0	0	0	0	0	0	0	0	0.000100005	4.95e-05
Negativibacillus	1.71e-05	0	0	0	0	0.000353969	3.35e-05	0	0	0	0	0	0	0	0	0	0	0	0	0	0	0	0	0	0	0.000161444	4.98e-05	0.000184718	2.75e-05	0	0	0	0	0	0	0	0	0	0	1.89e-05	0	0	0	0	0	0	0	1.67e-05	2.48e-05
Negativicoccus	0	0	0	0	0	0	1.67e-05	0.000203487	0	1.76e-05	0	0	0	0	0	0	0	0	0	0	0	0	0	0	0	0	0	0.000102621	0	0	0	0	0	0	0	0	0	0	0	0	0	0	0	0	0	0	0	0	0
Neglecta	0	0	0	0	0	1.86e-05	3.35e-05	0	0	0	0	0	0	0	0	0	0	0	0	0	0	0	0	0	0	0	4.98e-05	6.16e-05	0	0	3.17e-05	0	0	0	0	0	0	0	0	0	0	0	0	0	0	0	0	1.67e-05	0
Neiella	0	0	0	0	0	0	0	0	0	0	0	0	0	0.0004448	0	0	0	0	0	0	0	0	0	0	0	0	0	0	0	0	0	0	0	0	0	0	0	0	0	0	0	0	0	0	0	0	0	0	0
Neisseria	0.00591928	0.010353	1.54e-05	0	1.88e-05	0.000596159	0.00408457	0.000563504	1.33e-05	0	0.00111421	0.000350971	0.00351612	0.000118613	0.000450796	0	0	1.87e-05	3.57e-05	0.000490677	0.000663079	0.0134856	3.14e-05	0.000328757	0	0.000520207	0.00252161	0.00775814	8.25e-05	0	4.76e-05	0.00330271	0.000452777	0.000188275	0.000912791	0.000179238	0.000236124	1.65e-05	2.1e-05	9.47e-05	0.000180015	0.00354814	0.00850494	0.0115715	4.25e-05	0	0	0.000783373	0.000272365
Nemorincola	0	0	0	0	0	0	0	0	0	0	0	5.01e-05	0	0	0	0	0	0	0	0	0	0	0	0	0	0	1.66e-05	0	0	0	0	0	0	0	0	0	0	0	0	0	0	0	0	0	0	0	0	0	0
Neopararhizobium	0	0	0	0	0	0	0	0	0	0	0	0	1.56e-05	5.93e-05	0	0	0	0	0	0	0	0	0	0	0	0	0	0	0	0	0	0	0	0	5.99e-05	0	0	0	0	0	0	1.56e-05	0	0	0	0	0	3.33e-05	0
Neorhizobium	5.12e-05	0	0	0	0	0	0	4.7e-05	0	0	0	0	4.69e-05	0	0	0	0	0	0	0	0	1.62e-05	0	3.87e-05	0	0	3.32e-05	2.05e-05	0	0	0	1.76e-05	0	0	0	0	0	0	0	0	0	1.56e-05	0	2.02e-05	0	0	0	0	4.95e-05
Nesterenkonia	0	0	0	0	0	0.00011178	0.00011718	0	0	0	0	0	1.56e-05	1.48e-05	0	0	0	0	1.79e-05	0	0	0	0	0	0	0	6.64e-05	0.000164194	0	0	0	0	1.68e-05	0	0	0	0	0	0	0	0	0	0	0	0	0	0	1.67e-05	0
Nevskia	0	0	0	0	0	0	3.35e-05	0	0	0	0	0	0	0	7.51e-05	0	0	0	0	0	0	1.62e-05	0	0	0	0	0	2.05e-05	0	0	0	0	0	0	0	0	0	0	0	0	0	0	0	0	0	0	0	0	0
Niastella	0	1.49e-05	0	0	0	0	0	0	0	0	0	0	4.69e-05	0	4.51e-05	0	0	0	0	0	0	0	0	0	0	0	0	0	0	0	0	0	0	0	0	0	0	0	0	0	0	0	0	0	0	0	0	0	0
Nitratireductor	0.000477636	0	0	0	0	0	0	0	0	0	0	0	0	0	0	0	0	0	0	0	0	0	0	0	0	0	0	0	0	0	1.59e-05	0	0.00125771	0	0	0	0	0	0	1.89e-05	0	0	0	0	0	0	0	0	0
Nitrolancea	0	0	0	0	0	0	0.00013392	0	0	0	0	0	0	1.48e-05	3.01e-05	0	0	0	0	0	0	0	0	0	0	0	0	0	0	0	1.59e-05	0	0	0	0	0	0	0	0	0	0	0	0	0	0	0	0	1.67e-05	0
Nitrososphaera	0	0	0	0	0	0.00016767	0	0	0	0	0	0	0	1.48e-05	0	0	0	0	0	0	0	0	0	0	0	0	0	0.00102621	0	0	0	0	0	0	0	0	0	0	0	0	0	0	0	0	0	0	0	0	0.000346646
Nitrosospira	5.12e-05	0	0	0	0	3.73e-05	5.02e-05	0	0	0	0	3.34e-05	6.25e-05	1.48e-05	1.5e-05	1.69e-05	0	0	0	0	0	0	0	0	0	0	4.98e-05	0.000143669	0	0	0	0	0	0	0	0	2.78e-05	1.65e-05	0	0	0	3.11e-05	0	0	0	0	0	0.000100005	2.48e-05
Nitrospira	0.000102351	0.000104425	0	0	0	0.000782458	0.00110484	6.26e-05	0	0	0	0	0.000156272	8.9e-05	6.01e-05	0	0	0	0	3.93e-05	0.00033925	0.000178725	0	0	0	0.00019732	0.000514275	0.000903064	0	0	3.17e-05	0	1.68e-05	2.9e-05	5.99e-05	2.99e-05	0	1.65e-05	0	1.89e-05	0	0.000669167	7.53e-05	6.07e-05	0	0	0	0.000233345	0.00188179
Nitrospirillum	6.82e-05	1.49e-05	0	0	0	0.000540269	0.000435241	0	0	0	0	0	1.56e-05	0	0	0	0	0	0	0	0.000107943	0	0	0	0	0.000179382	0.000481096	0.000472056	0	0	0	0	0	0	0	0	0	0	0	0	3e-05	0	0	0	0	0	0	5e-05	0.000173323
Nocardia	0	0	0	0	0	0	0	0	0	0	0	0	0	0	0	3.39e-05	0	0	0	0	0	0	0	0	0	0	0	0	0	0	0	0	5.03e-05	0	0	0	0	0	0	0	0	0	0	0	0	0	0	0	0
Nocardioides	0	0.000104425	0	1.72e-05	1.88e-05	0.000223559	0.00148986	7.83e-05	0	1.76e-05	0	0.00011699	0.000640715	5.93e-05	0.000375663	0	1.88e-05	0	5.36e-05	0.000314033	0.000138784	0.000211221	3.14e-05	0.000290079	0	0.000161444	0.000182485	0.000820968	8.25e-05	4.92e-05	1.59e-05	0	0.000100617	2.9e-05	0.000164602	4.48e-05	0	6.6e-05	0	1.89e-05	1.5e-05	4.67e-05	4.52e-05	0.000101149	4.25e-05	0	0	0.000550028	0.00138659
Nonomuraea	0	0	0	0	0	1.86e-05	0	0	0	0	0	0	4.69e-05	2.97e-05	0	0	0	0	0	1.96e-05	0	1.62e-05	0	0	0	0	0	6.16e-05	0	0	1.59e-05	0	0	0	0	0	0	0	0	0	0	0	0	0	0	0	0	0	0.000123802
Noviherbaspirillum	1.71e-05	1.49e-05	0	0	0	0	1.67e-05	0	0	1.76e-05	0	0	0	1.48e-05	6.01e-05	0	0	0	0	3.93e-05	1.54e-05	1.62e-05	0	0	0	0	3.32e-05	0	0	0	0	0	0	0	1.5e-05	5.97e-05	0	1.65e-05	0	0	0	0	0	0	0	0	0	0	0
Novosphingobium	0.000102351	0.000119342	9.22e-05	0.000120501	7.54e-05	0	0.00018414	0.000187835	4e-05	0.00014059	4.18e-05	0.000233981	0.000187526	0.000118613	0.000150265	0	3.76e-05	0	0.000375007	9.81e-05	3.08e-05	0.000129982	0.000219704	0.00336492	5.09e-05	0.000161444	0.000165895	0.000225766	0.000274857	0.000262213	0.000126958	1.76e-05	0.000150926	0	0.000194529	4.48e-05	0.000375021	0.000197896	0.000167916	0.000378817	0.000105009	0.000124496	6.02e-05	2.02e-05	0.000360957	0	3.63e-05	0.000316683	2.48e-05
Oblitimonas	0.000102351	0.000372945	0	0	0	7.45e-05	0	0	0	0	0	0	1.56e-05	0	0	0	1.88e-05	0	0	0	0	0.000471185	0	0	0	8.97e-05	0	0	0	0	0	0	0	0	1.5e-05	0	0	0	0	0	0	1.56e-05	0	0	0	0	0	0.000166675	0
Occallatibacter	0	0	0	0	0	0	0.0001674	0	0	0	0	1.67e-05	0	0	0	0	0	0	0	1.96e-05	4.63e-05	0	0	0	0	7.18e-05	0.000282022	0.000123145	0	0	0	0	3.35e-05	0	0	0	9.72e-05	0	0	0	0	0	0	6.07e-05	0	0	0	1.67e-05	7.43e-05
Oceanibaculum	0	0	0	0	0	0	1.67e-05	0	0	0	0	0	0	0.000163093	0.000330583	0	0	0	0	0	0	0	0	0	0	0	0	0	0	0	0	0	0.000117387	0	1.5e-05	0.000134429	0	0	0	0	0	0	0	0	0	0	0	0	4.95e-05
Odoribacter	0	0	0	1.72e-05	0	0	0	3.13e-05	0	0	0	0	0	0	0	0	0	0	0	0	0	0	0	0	0	3.59e-05	0	2.05e-05	1.37e-05	0	1.59e-05	0	0	0	0	0	1.39e-05	0	4.2e-05	0	0	0	0	0	0	0	0	0.000183343	0
Olsenella	0	8.95e-05	0.000199662	0.000120501	0.000113043	5.59e-05	0.000267841	0.000266099	4e-05	0.00224944	0.00104457	0	0.000984513	0.00031136	6.01e-05	0	0	0	3.57e-05	0	0.000169625	0.00103986	0.000360943	0.000154709	0.000831044	3.59e-05	0.000116127	0.000656774	0.000151172	9.83e-05	0.0027296	0.000474325	1.68e-05	0.000101379	5.99e-05	5.97e-05	0.000319462	0	2.1e-05	1.89e-05	6e-05	6.22e-05	4.52e-05	0	0.000276026	0.000142144	0.000362779	0.000150008	0.000123802
Opitutus	0	0	0	0	0	0	0	0	0	0	0	0	3.13e-05	0	0	0	0	0	0	0	0	0	0	0	0	0	0	0	0	0	0	0	0	0	0	0	0	0	0	0	0	0	0	0	0	0	0	0	0
Oribacterium	0.00139879	0.000164096	0.00155122	0.000120501	0.000282608	0.00182573	0.000837002	0.000735685	0.000199766	0.000843541	0.000947075	0.000133703	1.56e-05	0.00057824	0.000210371	0.000101652	0.00122312	0.000598265	0.00210718	3.93e-05	0.00214344	8.12e-05	0.00029817	0.000406111	6.78e-05	0.000322887	0.000132716	0.000451532	0.000302343	0.00049165	0.00125371	0.000140541	3.35e-05	0.000304136	7.48e-05	0.000104556	0.000361131	0.000428774	6.3e-05	0.000814456	0.000690059	0.000902597	0.00100855	8.09e-05	8.49e-05	0.000365512	9.07e-05	0.000650033	0.000519969
Ornatilinea	0	0	0	0	0	0	0.000518941	0	0	0	0	0	0	0	1.5e-05	0	0	0	0	0	0	0	0	0	0	0	0.000132716	0.000184718	0	0	0	0	0	0	0	0	0	0	0	0	0	0	0	0	0	0	0	1.67e-05	9.9e-05
Ornithinibacter	0	0	0	0	0	0	0	1.57e-05	0	0	0	0	0	0	0	0	0	0	0	0	0	0	0	0.000580159	0	0	0	0	0	0	0	0	0	0	0	0	0	0	0	0	0	0	0	0	0	0	0	0	0
Ornithinimicrobium	0	0	0	0	0	0	0	0	0	0	0	0	0	0	0	0	0	0	0	0	0	0	0	0.000270741	0	1.79e-05	0	0	6.87e-05	1.64e-05	0	0	0	0	0	1.49e-05	0	0	2.1e-05	0	0	0	0	0	0	0	0	0	0
Ornithobacterium	0	0	0	0	0	0	0	0	0	1.76e-05	0	0	0	0	0	0	0	0	0	0	0	0	0	0	0	0	0	0.000143669	0	0	0	0	0	0	0	0	0	0	0	0	0	0	0	0	0	0	0	0	0
Oryzihumus	0	5.97e-05	0	0	0	0.00011178	0.000284581	1.57e-05	0	0	0	3.34e-05	1.56e-05	0	4.51e-05	0	0	0	0	0	0	1.62e-05	0	0	0	3.59e-05	1.66e-05	0	0	0	0	0	0	0	0	0	1.39e-05	0	0	3.79e-05	0	0	0	4.05e-05	0	0	0	0	0.000866615
Oryzobacter	0	0	0	0	0	0	3.35e-05	1.57e-05	0	0	0	0	4.69e-05	0	0	0	0	0	0	0	0	0	0	0	0	0	0	4.1e-05	0	0	0	0	0	0	0	0	0	1.65e-05	0	0	0	0	0	0	0	0	0	1.67e-05	0
Oscillibacter	0.000562929	0	0	0	0	0.000596159	0.000334801	0.000500892	0	0	0	0.000467961	1.56e-05	0	0.000405716	0	0	7.48e-05	3.57e-05	1.96e-05	0	0	1.57e-05	0.000232063	0	0.000448455	0.000282022	0.000328387	0.000261115	1.64e-05	0	0	0.000167695	0	0.000149638	0.000149365	0	0	2.1e-05	9.47e-05	0	1.56e-05	3.01e-05	0.000161838	2.12e-05	0	0	0.000150008	0.000321886
Ottowia	0	1.49e-05	0	0	0	0.000503009	0.00018414	9.39e-05	0	0	0	0	3.13e-05	0	0	0	0	0	0	0	0	0	1.57e-05	0	0	0.000125567	0.000132716	0.000225766	0	0	1.59e-05	0	0.000100617	0	7.48e-05	0	0	0	0	0	0	0.00015562	0	0	0	0	0	3.33e-05	4.95e-05
Oxalicibacterium	0	2.98e-05	0	0	0	0	1.67e-05	0	0	0	0	1.67e-05	4.69e-05	0	1.5e-05	0	0	0	3.57e-05	0	0	0	0	0	0	0	0	0	0	0	0	0	0	0	0	0	0	0	0	0	0	1.56e-05	0	0	0	0	0	0	0
Paeniclostridium	0	4.48e-05	0	0	0	0	0	0	0	0	0	0	0	0	1.5e-05	0	0	0	0	0	0	0	0	0	0	0	0	0.000102621	0	0	0	0	0.000301851	1.45e-05	0.000104747	0	0	0	0	0	0	3.11e-05	1.51e-05	0	0	0	0	0.000350018	0
Paeniglutamicibacter	0	0	0.000199662	0	0	0	0	1.57e-05	0	1.76e-05	0	0	0	0	0	0	0	0	0	0	0	0	1.57e-05	0	0	0	0	0	0	0	0	0	0	0	0	0	0	0	0	0	0	0	0	0	0	0	0	0	0
Paenirhodobacter	0	0	0	0	0	0	0	0	0	0	0	0	0	1.48e-05	0	0	0	0	0	0	0	0	0	0	0	0	0	0	0	0	0	0	0	0	0	0	0	0	0	0	0	0	0	0	0	0	0	0	0
Paenochrobactrum	0	0	0	0	0	0	0	0	0	0	0	0	0	0	0	0	0	0	0	0	0	1.62e-05	0	0	0	0	0	0	0	0	0	0	0	0	0	0	0	0	0	0	0	0	0	0.000262988	0	0	0	0	0
Paludibacter	0	0	0	0	0	0	0	0	0	0	0	3.34e-05	0	0	0	0	0	0	0	0	0	0	0	0	0	0	0	0	0	0	0	0	0	0	0	0	0	0	0	0	0	0	0	0	0	0	0	0	0
Paludibaculum	0	0	0	0	0	0	6.7e-05	3.13e-05	0	0	0	0	0	0	0	0	0	0	0	0	0	0	0	0	0	0	0	2.05e-05	0	0	0	0	0	0.000115861	0	0	0	0	0	0	1.5e-05	0	0	0	0	0	0	0	9.9e-05
Paludicola	6.82e-05	0	0	0	0	0.000316709	0.00010044	0	0	0	0	0.000317545	1.56e-05	0	0	0	0	1.87e-05	0	0	0	0	0	0	0	0.000125567	0.000298611	0.000328387	0	0	0	0	0	0	0	0	1.39e-05	0	0	0	0	1.56e-05	0.000135477	0	0	2.03e-05	0	0.00020001	9.9e-05
Pantoea	5.12e-05	0.00126801	1.54e-05	0	0	0	0.00015066	0.000187835	0	0	9.75e-05	0	0.000437562	8.9e-05	3.01e-05	0	0	0	0	3.93e-05	0.00111027	0.000779892	0.000125545	0.000232063	0	1.79e-05	3.32e-05	0.000164194	0	1.64e-05	0	7.03e-05	6.71e-05	4.34e-05	0	4.48e-05	0	1.65e-05	6.3e-05	0	4.5e-05	4.67e-05	3.01e-05	0.00214436	0	0	0	0.000100005	2.48e-05
Papillibacter	0.00361639	0	0	0	0	0.00197477	0.00170748	0.000156529	0	0	0	0.00195541	0	0	0	0	0	0.00013087	0	0	1.54e-05	0.000113734	0	1.93e-05	0	0.000645775	0.00199074	0.00597254	0	0	0	0	1.68e-05	1.45e-05	1.5e-05	0	0	0	0	0	1.5e-05	0	0	2.02e-05	0	0	0	0.000550028	0.000817095
Parabacteroides	3.41e-05	2.98e-05	3.07e-05	1.72e-05	1.88e-05	0.000204929	8.37e-05	0.000563504	2.66e-05	3.51e-05	0	0.00275763	1.56e-05	4.45e-05	0.00030053	0	0	0	5.36e-05	3.93e-05	0.000231307	0.000194973	4.71e-05	9.67e-05	1.7e-05	0.000466393	3.32e-05	0.00024629	0.000247372	1.64e-05	6.35e-05	0	0.000134156	0	0.000149638	0	8.33e-05	0	0.000104947	0.000170467	0	0	0	0	4.25e-05	4.06e-05	0	0.000100005	0.000371407
Paraburkholderia	0	0	0.000153586	5.16e-05	0.000150724	0	1.67e-05	1.57e-05	0.000159812	5.27e-05	0.000222841	0.000451248	0	0	0	0.000101652	0.00026344	0.000430003	0.000589296	0	0	0	3.14e-05	0.00233997	6.78e-05	3.59e-05	0	0	0.00184154	0.000278602	7.93e-05	0	0	0	0	0	0.00150008	0.000791583	0.000251873	0.00178044	0	0	0	2.02e-05	0.000679449	0.000101531	0.000145112	0.000100005	2.48e-05
Paraclostridium	0	0	0	0	0	0.00011178	0	3.13e-05	0	0	0	0	0	0	0	0	0	0	1.79e-05	0	4.63e-05	0	1.57e-05	0	0	0.000107629	0	0	0	0	0	0	0	0	0	0	0	0	0	3.79e-05	0	0	0	0	0	0	0	0	0
Paracoccus	0	0.000119342	0	0	1.88e-05	0.000968758	0.00123876	0.000579157	1.33e-05	1.76e-05	0.000278552	3.34e-05	0.000296917	0.0002224	9.02e-05	0	0	0	0	0	0.000200466	0.000324955	7.85e-05	0.00056082	0	0.000251135	0.00260456	0.00494633	0.000137429	1.64e-05	6.35e-05	0.00121216	0.000167695	8.69e-05	0.00055366	0.000179238	8.33e-05	9.89e-05	0	0.000151527	0	0.000544671	6.02e-05	0.000262988	0	0	1.81e-05	0.00020001	0.000222844
Paraconexibacter	0	0	0	0	0	1.86e-05	0.000267841	6.26e-05	0	0	0	0	0	0	0	0	0	0	0	1.96e-05	0	0	0	0	0	0	9.95e-05	2.05e-05	1.37e-05	0	0	0	0	0	0	0	0	0	0	0	0	0	0	0	2.12e-05	0	0	3.33e-05	0.000792334
Paradevosia	0	0	0	0	0	0	0	1.57e-05	0	0	0	0	6.25e-05	0	0	0	0	0	0	0	0	0	0	0	0	0	0	0	0	0	0	0	0	1.45e-05	0	0	0	0	0	0	0	0	0	0	0	0	0	0	0
Paraeggerthella	0	0	0	0	0	0	3.35e-05	0	0	0	0	0	4.69e-05	1.48e-05	0	0	0	0	0	0	0	0	0	0	0	0	0	2.05e-05	0	0	0	0	0	0	0	0	0	0	0	1.89e-05	0	0	0	0	0	0	0	0	0
Paramuribaculum	0.000409403	0.000298356	0	0	0	0.0119977	0.000903962	6.26e-05	0	0	0	3.34e-05	4.69e-05	2.97e-05	4.51e-05	0	0	1.87e-05	1.79e-05	0	1.54e-05	3.25e-05	0	1.93e-05	0	0.0019732	0.000447917	0.0032223	2.75e-05	0	0	0.000193244	0.000553394	2.9e-05	5.99e-05	5.97e-05	4.17e-05	0	2.1e-05	9.47e-05	0	1.56e-05	0	6.07e-05	4.25e-05	0	1.81e-05	0.000433355	0.000495209
Parapedobacter	0	0	0	0	0	0	0	0	0	0	0	0	0	0	0	0	0	0	0	0	0	0	0	0	0	0	0	0	0	0	0	0	0	0	0	0	0	0	0	0	0	0	0	0	0	0	0	0	0
Paraprevotella	0.00032411	0	0	0	0	0.000484379	0.000334801	3.13e-05	0	0	0	0.000501387	0	4.45e-05	0	0	0	0	1.79e-05	0	0	0	0	0	0	0.000161444	6.64e-05	0.000410484	0	0	0	0	8.38e-05	0	2.99e-05	0	0	1.65e-05	0	9.47e-05	0	0	0	0	0	0	0	3.33e-05	7.43e-05
Pararhizobium	0	1.49e-05	1.54e-05	0	0	9.31e-05	0.0001674	0.000250446	0	0	0	0	0	0	0	0	0	0	0	0	0	0	0	0	0	1.79e-05	0.00071335	0.000779919	0	0	0	0	0	0	0	0	0	0	0	0	0	0.000124496	0	0	0	0	0	0.000183343	2.48e-05
Parasegetibacter	0	1.49e-05	0	0	0	0.000409859	0	0	0	0	0	0	0	0	0	0	0	0	0	0	0	0	0	0	0	0.000107629	1.66e-05	0	0	0	0	0	0	0	0	0	0	0	0	0	0	0	0	0	0	0	0	0	0
Parasutterella	5.12e-05	1.49e-05	0	0	0	1.86e-05	0.00015066	0.000406975	0	0	0	1.67e-05	9.38e-05	8.9e-05	4.51e-05	0	0	0	8.93e-05	0	0.000154204	6.5e-05	0	0	0	0.000251135	1.66e-05	2.05e-05	1.37e-05	0	0	1.76e-05	0.000167695	0.000159309	0.000209493	0	9.72e-05	0	2.1e-05	0.000246231	0	0	0	2.02e-05	2.12e-05	0	0	0.000150008	2.48e-05
Parvimonas	0.000904097	0.000253603	0.000906159	5.16e-05	9.42e-05	0.000447119	1.67e-05	0.000266099	0.0016514	0.000527213	0.000501393	0.00011699	0.000437562	0.00126027	0.000210371	0.000118594	9.41e-05	5.61e-05	1.79e-05	1.96e-05	0.00174251	0.000178725	0.00029817	0.000251402	0.000220481	0	3.32e-05	0.000184718	0.00131932	0.000327767	0.00418961	0	3.35e-05	0.00037655	0.00115221	0.00029873	0.000555586	1.65e-05	0.000188905	0.000530343	1.5e-05	0.00325246	0.00258911	0.000121379	0.000148629	8.12e-05	7.26e-05	0.000566695	9.9e-05
Patulibacter	0	0	0	0	0	1.86e-05	1.67e-05	0	0	0	0	0	0	0	0	0	0	0	0	0	0	0	0	0	0	0	0	0	0	0	1.59e-05	0	0	0	0	0	0	0	0	0	0	0	0	0	0	0	0	0	0.000123802
Pediococcus	0	0	0	0	0	0	1.67e-05	1.57e-05	1.33e-05	0	0	0	0	0	0.000240424	0	0	0	0	0	1.54e-05	1.62e-05	0	0	0	1.79e-05	0	0	0	1.64e-05	1.59e-05	0	8.38e-05	0	2.99e-05	2.99e-05	0	0	0	0	1.5e-05	0	0	2.02e-05	0	0	0	1.67e-05	7.43e-05
Pedobacter	0	0	0	0	0	1.86e-05	5.02e-05	0	0	0	0	0	6.25e-05	0	0	0	0	0	0	0	6.17e-05	0	0	0	0	0	0	0.000123145	0	0	0	0	0	0	0	0	0	0	0	0	0	0	0	0	0	0	0	0	0
Pedococcus	0	1.49e-05	0	0	0	0.000353969	6.7e-05	6.26e-05	0	0	0	0.000150416	7.81e-05	0	0.000105186	0	0	0	0	1.96e-05	0	0	0	0	0	7.18e-05	0	8.21e-05	0	0	0	0	0	0	0	0	0	0	0	0	0	0	0	2.02e-05	0	0	0	8.33e-05	0
Pedomicrobium	0	0.00013426	0	1.72e-05	0	0.000540269	0.000954182	0.000203487	0	3.51e-05	0	1.67e-05	0.000328171	0	1.5e-05	0	0	0	0	0.000176644	1.54e-05	0.000162477	0	1.93e-05	0	0.00019732	0.000265432	0.000307863	1.37e-05	0	0	0	0	8.69e-05	1.5e-05	0	0	0	0	1.89e-05	4.5e-05	1.56e-05	3.01e-05	2.02e-05	0	0	0	0.00013334	0.00113898
Pelagibacterium	0	0	0	0	0	0	1.67e-05	0	0	0	0	0	0	0	0	0	0	0	0	0	0	0	0	0	0	0	1.66e-05	0	0	0	0	0	0	0	2.99e-05	0	0	0	0	1.89e-05	0	0	0	0	0	0	0	0	0
Pelagibius	0	0	0	0	0	0	5.02e-05	0	0	0	0	0	4.69e-05	0.000252053	0	0	0	0	0	0	0	0	0	0	0	0	1.66e-05	8.21e-05	1.37e-05	1.64e-05	0	0	0	0	0	0	0	0	0	0	0	0	0	0	0	0	0	5e-05	7.43e-05
Pelomonas	0.00115997	0.00344601	3.07e-05	5.16e-05	5.65e-05	0.0103769	0.0084872	0.00256707	6.66e-05	5.27e-05	2.79e-05	3.34e-05	0.000265662	0	0.000165292	5.08e-05	1.88e-05	0	5.36e-05	0	0	0.00568671	0	0.000193386	1.7e-05	0.00654744	0.0209526	0.00623935	0.000522229	8.19e-05	1.59e-05	0.000193244	6.71e-05	4.34e-05	0.00031424	0.000224048	6.94e-05	6.6e-05	8.4e-05	0.000397757	0	0.000451299	0.00126445	0.00216459	8.49e-05	0	1.81e-05	0.0215011	0.00762622
Peptacetobacter	0	0	0	0	0	0.000614788	0	0	0	0	0	0	0	0	0	0	0	0	0	0	6.17e-05	0	0	0	0	0.000179382	0	0	0	0	0	0	0	0	0	0	0	0	0	0	0	0	0	0	0	0	0	6.67e-05	0
Peptoanaerobacter	1.71e-05	4.48e-05	0.000215021	0	0	0.00014904	0	0	2.66e-05	3.51e-05	0	1.67e-05	4.69e-05	1.48e-05	3.01e-05	1.69e-05	0	0	0	1.96e-05	4.63e-05	0.000243716	3.14e-05	1.93e-05	0	0	0	0	0	0	3.17e-05	0	1.68e-05	0.000101379	7.48e-05	0.000104556	0	0	0	0	1.5e-05	0	0	0	8.49e-05	2.03e-05	0	0.000116673	2.48e-05
Peptoniphilus	0	1.49e-05	0	0	0	0.000447119	0.000418501	4.7e-05	1.33e-05	0	0	0	0	0	0	0	0	0	1.79e-05	0	0	4.87e-05	0	3.87e-05	0	0.000233196	0.000182485	0.000410484	0	0	3.17e-05	0	0.000100617	0	0	4.48e-05	0	0	0	0	0	0	0	0	0	0	0	0.000233345	0.000148563
Peptostreptococcaceae_incertae_sedis	3.41e-05	0.00026852	0.0004454	0.000137715	3.77e-05	0.000484379	0.00018414	6.26e-05	0.000239719	0.000966557	0.000682451	0.00125347	0.000140645	0.000800641	4.51e-05	8.47e-05	0.000244623	7.48e-05	8.93e-05	0	0.000601397	0.000942369	0.000266784	0.000734868	0.0226247	0.000179382	0.000182485	0.000102621	0.000178657	0.00199938	0.00149176	0.000175676	0.000553394	0.00149172	0.000448914	0.000283794	0.000250014	0.00131931	8.4e-05	0	1.5e-05	3.11e-05	6.02e-05	0.000182068	0.000339724	0.000771636	0.000544168	0.000233345	4.95e-05
Peptostreptococcus	3.41e-05	7.46e-05	0.00219628	0	7.54e-05	0.00249641	0.000518941	0.000547851	0.000652568	0.000615082	0.000389972	0.000818932	9.38e-05	0.000993387	0.0017581	5.08e-05	0.000997309	0.000261741	0.000660726	0	0.00191213	0.000162477	0.000251091	0.000309418	1.7e-05	3.59e-05	8.29e-05	0.000266814	0.000164914	0.000131107	0.00063479	0	0.000117387	0.000246206	0.000239421	0.00034354	0.000194455	0	6.3e-05	0.000378817	0	0.000591357	0.000376325	0.000121379	8.49e-05	0.00016245	7.26e-05	0.00086671	0.000346646
Perlucidibaca	0	7.46e-05	0	1.72e-05	0	0.000950128	6.7e-05	3.13e-05	0	0	0	0	4.69e-05	0	0	0	0	0	0	0	0	3.25e-05	0	0	0	0.000502269	0.000132716	4.1e-05	1.37e-05	0	0	0	1.68e-05	0	0	0	0	1.65e-05	0	0	0	0	0	0	0	0	0	1.67e-05	4.95e-05
Petrimonas	0	1.49e-05	0	0	0	5.59e-05	3.35e-05	6.26e-05	0	0	0	0.000584952	0	0	0	0	0	0	0	0	0	0	0	0	0	1.79e-05	1.66e-05	8.21e-05	0	0	0	0	0	0	0	0	0	0	0	0	0	0	0	0	0	0	0	0	0
Petrocella	0	0	0	0	0	0	0	0	0	0	0	0	0	0.000163093	0	0	0	0	0	0	0	0	0	0	0	0	0	0	0	0	0	0	0	0	0	0	0	0	0	0	0	0	0	0	0	0	0	0	0
Petroclostridium	1.71e-05	0	0	0	0	0	0	0	0	0	0	0	0	0	0	0	0	0	0	0	0	0	0	0	0	0	0	0	0	0	0	0	0	0	7.48e-05	0	0	0	0	0	0	0	0	0	0	0	0	0	2.48e-05
Phaeobacter	0	1.49e-05	0	0	0	0	0	0	0	0	0	0	1.56e-05	0	0	0	0	0	0	0	1.54e-05	0.000113734	0	0	0	1.79e-05	0	0	0	0	0	0	0	0	1.5e-05	0	0	0	0	0	0	0	0	2.02e-05	0	0	0	6.67e-05	0
Phascolarctobacterium	0.000648221	1.49e-05	0	1.72e-05	0	0.00011178	0.000334801	0.000187835	0	0	0	0.000300832	0.00039068	1.48e-05	3.01e-05	0	0	0	0.000250004	0	0	1.62e-05	0.000109852	0.000116032	0	0.000735466	0.000182485	0.000513105	8.25e-05	0	3.17e-05	0	1.68e-05	0	2.99e-05	0	2.78e-05	0	6.3e-05	0.000208349	0	0	0	0.000101149	0	0	0	0.000150008	0.000272365
Phaselicystis	0	1.49e-05	0	0	0	0.000279449	0.000251101	1.57e-05	0	0	0	0	3.13e-05	0	4.51e-05	0	0	0	0	1.96e-05	0.000200466	3.25e-05	0	0	0	1.79e-05	0	6.16e-05	0	1.64e-05	1.59e-05	0	0	1.45e-05	0	0	0	1.65e-05	0	0	1.5e-05	0	0	2.02e-05	0	0	0	5e-05	0.000173323
Phenylobacterium	6.82e-05	0.000208849	0	0	0	0.000931498	0.000569161	0.000203487	0	1.76e-05	0	6.69e-05	0.000578206	2.97e-05	0.000135239	0	0	1.87e-05	0	3.93e-05	0.000246727	0.000438689	0	1.93e-05	0	0.000358764	0.000265432	0.000328387	8.25e-05	1.64e-05	1.59e-05	3.51e-05	0.000218004	4.34e-05	4.49e-05	2.99e-05	0.000208345	6.6e-05	2.1e-05	1.89e-05	4.5e-05	7.78e-05	0.000225795	4.05e-05	2.12e-05	0	0	0.000233345	0.000817095
Phocaeicola	0.000289994	0.000447534	0.00010751	5.16e-05	1.88e-05	0.00247778	0.00231013	0.0184861	0.000106542	0.000210885	2.79e-05	0.00309189	0.000375053	0.000163093	0.000330583	0	1.88e-05	1.87e-05	0.0016786	1.96e-05	0.000385511	0.000113734	0.00638712	0.0011023	1.7e-05	0.00495094	0.000779708	0.0050079	0.000893287	0.000360543	0.000142828	0	0.000117387	4.34e-05	0.000658407	0.000209111	0.00113895	0.000148422	0.000146926	0.00352299	3e-05	0.000793663	0.000225795	0.000890112	0.000339724	2.03e-05	0	0.000966715	0.00160943
Phocea	1.71e-05	0	0	0	0	0.000335339	0.00011718	4.7e-05	0	0	0	0	3.13e-05	0	0	0	1.88e-05	0	0	0	0	0	0	0	0	0.000143505	9.95e-05	6.16e-05	0	0	3.17e-05	0	0.000100617	0	0	0	4.17e-05	0	0	0	0	0	0	0	0	0	0	8.33e-05	4.95e-05
Photobacterium	0	2.98e-05	0	0	0	0.000447119	6.7e-05	1.57e-05	1.33e-05	0	0	0	0	0	0	0	0	0	0	0	0	3.25e-05	0	0	0	0.000215258	0	0	0	0	0	0	0	0	0	0	0	0	0	0	0	3.11e-05	1.51e-05	0.000222528	0	0	0	0.000233345	7.43e-05
Phreatobacter	0	0	0	0	0	0	0	0	0	0	0	0	3.13e-05	0	0	0	0	0	0	0	0	0	0	0.000154709	0	0	0	2.05e-05	0	0	0	0	0	0	0	0	2.78e-05	1.65e-05	0	1.89e-05	0	0	0	0	0	0	0	0	0
Phycicoccus	0	0	0	0	0	0	0	0	0	0	0	0	0	0	0	0	0	0	0	0	0	0	0	1.93e-05	0	0	0	0	0	0	0	0	0	0	0	0	0	0	0	0	0	0	0	0	0	0	0	0	0
Phyllobacterium	0.0941285	0.099994	3.07e-05	1.72e-05	3.77e-05	0.0699555	0.0962385	0.360408	0	0	0.000529248	0.347311	0.267303	0.0732883	0.148222	5.08e-05	0	7.48e-05	5.36e-05	0.0196663	0.0731237	0.103141	0.000109852	0.000522143	1.7e-05	0.0466393	0.114169	0.114833	0	0	3.17e-05	0.0449028	0.215572	0.078163	0.284357	0.21165	0.00038891	6.6e-05	0.000167916	0.000321994	0.00484541	0.137584	0.15923	0.152877	0.000148629	2.03e-05	0	0.165525	0.0473915
Pilimelia	0	5.97e-05	0	0	0	0.000465749	1.67e-05	0	0	0	0	0	1.56e-05	0	0	0	0	0	0	0	0	0	0	0	0	5.38e-05	0	0	0	0	1.59e-05	0	0	0	0	0	0	0	0	0	0	0	0	0	0	0	0	1.67e-05	0
Planktomarina	0	0	0	0	0	0	0	0	1.33e-05	0	0	5.01e-05	0	0	0	0	0	0	0	0	0	0	0	0	0	0	0	4.1e-05	0	0	0	0	8.38e-05	5.79e-05	0	0	0	0	0	0	0	0	0	0	0	0	0	0	2.48e-05
Planococcus	8.53e-05	1.49e-05	0	1.72e-05	0	0.00014904	0.0001674	9.39e-05	0	0	0	0	0	0.000237227	0	0	0	0	0	0	0	0	0	0.000328757	0	8.97e-05	0.000116127	0	1.37e-05	0	3.17e-05	0.000122973	0	0	2.99e-05	0	0	0	0	0	0	0	0	0	6.37e-05	0	0	1.67e-05	4.95e-05
Plesiomonas	0	0	0	0	0	0	5.02e-05	0	0	0	0	0	0	0	0	0	0	0	0	0	0	0	0	0	0	5.38e-05	0.000481096	0.00024629	0	0	0	0	0	0	0	0	0	0	0	0	0	0	0	6.07e-05	0	0	0	0.000150008	7.43e-05
Polycyclovorans	0	0	0	0	0	0	0	0	0	0	0	0	0	0	0	0	0	0	0	0	0	0	0	0	0	0	0	0	0	0	0	0	0	0	0	0	0	0	0	0	0	0	0	0	0	0	0	0	0
Polynucleobacter	0	2.98e-05	0	0	0	0	3.35e-05	0	0	0	0	0	0	0	1.5e-05	0	0	0	0	1.96e-05	0	3.25e-05	0	0	0	5.38e-05	1.66e-05	4.1e-05	0	0	0	0	5.03e-05	0	0	0	0	0	0	0	0	0	0	0	0	0	0	3.33e-05	7.43e-05
Porphyrobacter	0	0	0	0	0	1.86e-05	0.00011718	0	0	0	1.39e-05	0	1.56e-05	0.000341014	0	1.69e-05	0	1.87e-05	1.79e-05	0	0	1.62e-05	0	0	0	3.59e-05	9.95e-05	8.21e-05	1.37e-05	0	0	3.51e-05	0	1.45e-05	0	4.48e-05	1.39e-05	0	0	0	0	6.22e-05	0	0	0	0	0	8.33e-05	2.48e-05
Porphyromonas	0.00211525	0.000179014	0.000153586	0.000120501	5.65e-05	0.00456434	0.00137268	0.00712206	9.32e-05	0.000246033	9.75e-05	0.00599993	0.000140645	0.000237227	0.00039069	3.39e-05	0.000150537	0.000224349	0.00250004	7.85e-05	0.000508874	0.000178725	0.00194595	0.0013537	8.48e-05	0.00552496	0.000398149	0.00139565	0.00313337	0.000278602	0.000269786	0.000122973	0.000419238	0.00021724	0.00100257	0.000268857	0.000708373	0.000164913	0.000398799	0.00530343	1.5e-05	0.000264554	0.000105371	0.000546205	0.000276026	6.09e-05	1.81e-05	0.000883378	0.00227796
Portibacter	0	0	0	0	0	0.000279449	0	0	0	0	0	0	0	0	0	0	0	0	0	0	0	0	0	0	0	0.000125567	0	0	0	0	0	0	0	0	0	0	0	0	0	0	0	0	0	0	0	0	0	0	0
Poseidonibacter	0	0	0	0	0	0	0	0.000579157	0	0	0	0	0	0	0.000135239	0	0	0	0	0	0	0	0	0	0	0	0	0	0	0	0	0	0	0	0	0.000463032	0	0	0	0	0	0	0	0	0	0	0	0	0
Poseidonocella	0	0	0	0	0	0	0	0	0	0	0	0	0	0.000281707	0	0	0	0	0	0	0	0	0	0	0	0	0	0	0	0	0	0	0	1.45e-05	0	0	0	0	0	0	0	0	0	0	0	0	0	0	0
Povalibacter	0	0.000119342	0	0	0	3.73e-05	6.7e-05	0	0	0	0	0	0.000406307	0	1.5e-05	0	1.88e-05	0	0	0.000117763	1.54e-05	0.000178725	0	0	0	0	4.98e-05	0.000164194	1.37e-05	0	0	0	0	1.45e-05	4.49e-05	0.000119492	0	0	2.1e-05	0	4.5e-05	3.11e-05	0	0	6.37e-05	0	0	3.33e-05	0.000346646
Prevotella	0.000511753	0.00132768	1.54e-05	1.72e-05	0	0.00711664	0.00135594	0.000187835	1.33e-05	1.76e-05	0	0.00063509	0.00010939	7.41e-05	0.000165292	0	5.65e-05	0	0	0	0.000185045	8.12e-05	3.14e-05	7.74e-05	0	0.00195526	0.000796297	0.00248343	0	0	3.17e-05	0.000210811	0.000419238	0.000130344	0.000344167	0.000104556	1.39e-05	1.65e-05	6.3e-05	0	1.5e-05	3.11e-05	0	2.02e-05	4.25e-05	0	7.26e-05	0.000750038	0.00138659
Prevotellamassilia	1.71e-05	0	0	1.72e-05	0	7.45e-05	0.000200881	0.00010957	0	0	0	0	1.56e-05	0	0.000225398	0	0	1.87e-05	0.000125002	0	0	4.87e-05	0.000235398	0.000309418	0	0.000179382	9.95e-05	0.000410484	5.5e-05	0	0	0	0	0	0.000149638	1.49e-05	0	1.65e-05	0	0.000359876	0	0	0	6.07e-05	0	0	0	0.000183343	9.9e-05
Propionibacterium	0	0	0.000153586	0	1.88e-05	0.00016767	3.35e-05	0.000156529	0	0	2.79e-05	0	0	2.97e-05	0	0	0	0	1.79e-05	0	0	0	1.57e-05	0	0	0	0	4.1e-05	0	0	0	8.78e-05	0	0	4.49e-05	0	0	0	0	0.000151527	0	0	0	0	0	0	1.81e-05	0.000416688	0
Propionivibrio	0	0	0	0	0	0	0	0	0	0	0	3.34e-05	0	0	0	0	0	0	0	0	0	0	0	0	0	0	0	0	0	0	0	0	0	0	0	0	0	0	0	0	0	0	0	0	0	0	0	0	0
Proteus	5.12e-05	2.98e-05	0	0	0	7.45e-05	0.00013392	0.000140876	0	0	1.39e-05	0	4.69e-05	0	6.01e-05	0	0	0	0	0	6.17e-05	0	0	0	0	0	0.000215664	2.05e-05	0	0	0	0	8.38e-05	7.24e-05	1.5e-05	0	0	1.65e-05	0	0	0	3.11e-05	3.01e-05	2.02e-05	0	0	0	3.33e-05	9.9e-05
Providencia	0	0.000164096	0	0	0	0	5.02e-05	0	0	0	0	0	0	0	0	0	0	0	0	0	0	3.25e-05	0	0	0	0	0	0	1.37e-05	0	0	0	0	0	0	0	2.78e-05	0	0	0	0	0	0	4.05e-05	0	0	0	0	0
Pseudacidovorax	0	0	0	0	0	0	3.35e-05	4.7e-05	0	3.51e-05	0	0	0	0	0	0	0	0	0	0	0	1.62e-05	0	0	0	0	3.32e-05	2.05e-05	0	8.19e-05	1.59e-05	0	1.68e-05	0	0	0	0	0	0	0	0	0	0	0	0	0	0	0.00013334	9.9e-05
Pseudarthrobacter	1.71e-05	7.46e-05	0	0	0	0.00013041	0.000652862	9.39e-05	0	0	0	0.000317545	0.00028129	0	9.02e-05	0	1.88e-05	0	0	0.000314033	0.000524295	0.000129982	0	0	0	0.00039464	0.000132716	0.000554153	2.75e-05	0	1.59e-05	0	0.000134156	0.000144827	0.000134674	5.97e-05	0	0	0	0.000151527	4.5e-05	0.000108934	4.52e-05	4.05e-05	2.12e-05	0	0	0.00020001	0.000445688
Pseudoalteromonas	0	0	0	0	0	0	0	1.57e-05	0	0	0	0	1.56e-05	0.00243158	0	0	0	0	0	0	0	0	0	0	0	0	4.98e-05	0	1.37e-05	0	0	0	1.68e-05	0	4.49e-05	1.49e-05	0	1.65e-05	0	0	0	0	0	0	0	0	0	6.67e-05	0
Pseudobacteroides	0	0	0	0	0	0	0	0	0	0	0	0	0	0	0	0	0	0	0	0	0	0	0	0	0	0	0	0	0	0	0	0	0	0	0	0	0	0	0	0	0	0	0	0	0	0	0	0	0
Pseudobutyrivibrio	1.71e-05	0	0	0	0	0	6.7e-05	7.83e-05	0	0	0	0	3.13e-05	0	0	0	0	0	0	0	0	0	0	0	0	3.59e-05	0	8.21e-05	1.37e-05	0	0	0	0	0	8.98e-05	0	0	0	0	0	0	0	0	0	0	0	0	0	0
Pseudochrobactrum	6.82e-05	0	0	0	0	7.45e-05	0	0	0	0	0	0	0	0	7.51e-05	0	0	0	0	0	0	0	0	0	0	7.18e-05	1.66e-05	6.16e-05	0	0	0	0	0	0	2.99e-05	0.000179238	1.39e-05	0	0	0	0	1.56e-05	0.000105371	2.02e-05	0	0	0	3.33e-05	0
Pseudoclavibacter	0	0	0	0	0	0.000204929	6.7e-05	0	0	0	0	0	0	0	0	0	0	0	0	1.96e-05	0	4.87e-05	0	0	0	1.79e-05	1.66e-05	0	1.37e-05	0	0	1.76e-05	0	0	0	0	0	0	0	0	0	0	0	0	0	0	0	1.67e-05	2.48e-05
Pseudoclostridium	0	0	0	0	0	0.000242189	0	0	0	0	0	0	0	0	0	0	0	0	0	0	0	0	0	0	0	7.18e-05	3.32e-05	0.000164194	0	0	0	0	0	4.34e-05	0	0	0	0	0	0	0	0	0	0	0	0	0	1.67e-05	0
Pseudoflavonifractor	0	0	0	1.72e-05	0	0.00011178	0.00015066	0	0	0	1.39e-05	1.67e-05	0.00010939	0	0	0	0	0	0	0	0	1.62e-05	0	0	0	1.79e-05	0.000182485	0.000307863	0	0	0	0	0.000218004	0	0	0	0	0	0	1.89e-05	0	1.56e-05	0	0	0	0	0	0.000166675	0
Pseudogemmobacter	0.000102351	0	0	0	0	0	0	0	0	0	0	0	0	1.48e-05	0	0	0	1.87e-05	0	0	0	0	0	1.93e-05	0	0	1.66e-05	0	1.37e-05	0	0	0	0.000100617	0	0	0	0	0	0	0	0	0	0	0	0	0	0	0	0
Pseudolabrys	6.82e-05	0.000149178	0	0	0	0.000428489	0.00194184	0.00010957	0	1.76e-05	0	0.000167129	0.000875123	0	0.000135239	0	0	1.87e-05	0	5.89e-05	4.63e-05	0.000389946	1.57e-05	0	1.7e-05	0.000269073	0.000746529	0.00114935	1.37e-05	3.28e-05	3.17e-05	0	5.03e-05	4.34e-05	0	2.99e-05	0	0	0	1.89e-05	4.5e-05	4.67e-05	0.000180636	4.05e-05	0	0	0	0.000516693	0.00205512
Pseudomonas	0.00184231	0.000402781	9.22e-05	1.72e-05	0	0.000931498	0.00194184	0.000641768	0	1.76e-05	4.18e-05	0.00115319	0.00154709	0.000652374	0.00351621	0	0	0.000112175	7.14e-05	0.000157017	0.00767938	0.000633662	0.00034525	0.000309418	3.39e-05	0.000896909	0.00132716	0.0031402	8.25e-05	8.19e-05	7.93e-05	0.000193244	0.00207942	0.000782065	0.00191537	0.000134429	0.000472248	4.95e-05	0.000545726	0.000113645	0.000105009	0.000435737	0.00030106	0.000121379	8.49e-05	0	0	0.00123339	0.00307029
Pseudonocardia	0	1.49e-05	3.07e-05	0	0	0.000353969	0.0010044	6.26e-05	0	1.76e-05	0	0.000150416	0.000203154	1.48e-05	7.51e-05	0	0	0	1.79e-05	7.85e-05	0.000169625	8.12e-05	1.57e-05	0.000328757	0	8.97e-05	0.000215664	0.000369435	2.75e-05	3.28e-05	6.35e-05	0	3.35e-05	2.9e-05	7.48e-05	0	0	0	0.000146926	1.89e-05	0	3.11e-05	0	8.09e-05	6.37e-05	2.03e-05	0	0.000166675	0.00267413
Pseudooceanicola	1.71e-05	4.48e-05	0	0	1.88e-05	1.86e-05	0.00013392	1.57e-05	2.66e-05	0	0	0	3.13e-05	0.00071168	0	0	0	0	0	0	1.54e-05	3.25e-05	0	0	0	3.59e-05	0	0.000102621	0	0	1.59e-05	0	0	0	0	4.48e-05	0	0	0	0	1.5e-05	0	0	0.000242758	0	0	0	0.000100005	0.000222844
Pseudoramibacter	0	0	0	0	0	0	1.67e-05	4.7e-05	0	0	0	0	0	1.48e-05	0	0	0	0	1.79e-05	0	0	0	0	0	0	0	1.66e-05	0	0	0	0	0	0	0	0	0	6.94e-05	0	0	0	0	0	0	0	0	0	0	0	0
Pseudorhodoplanes	6.82e-05	0.000238685	0	0	0	9.31e-05	0.0010044	0.000187835	0	0	0	0	0.000453189	0	1.5e-05	0	0	0	0	0.000117763	1.54e-05	0.000129982	0	0	0	0.000107629	0.000265432	0.000205242	1.37e-05	0	1.59e-05	0	1.68e-05	1.45e-05	7.48e-05	0	4.17e-05	0	0	7.58e-05	1.5e-05	1.56e-05	0	0	0	0	0	8.33e-05	0.000940897
Pseudoxanthomonas	0	5.97e-05	0	0	0	1.86e-05	3.35e-05	6.26e-05	0	0	1.39e-05	1.67e-05	0.000234408	0	6.01e-05	0	0	0	0	0	0	0.000113734	0	0	0	7.18e-05	8.29e-05	8.21e-05	0	1.64e-05	3.17e-05	0	0	1.45e-05	0	4.48e-05	0	1.65e-05	0	0	1.5e-05	0	0	4.05e-05	0	0	0	1.67e-05	0
Psychrilyobacter	0.000170584	0	0	0	0	0	0	0	0	0	0	0	0.000171899	0	1.5e-05	0	0	0	0	0	0	1.62e-05	0	1.93e-05	0	0	0	2.05e-05	0	0	0	0	0.000536625	0	0	1.49e-05	0	0	0	0	0	0	0	0	0	0	0	0	0
Psychrobacter	1.71e-05	0	1.54e-05	3.44e-05	0	0.00013041	0.00018414	4.7e-05	0	0	0	1.67e-05	1.56e-05	8.9e-05	3.01e-05	0	0	0	0	0	1.54e-05	0	0	1.93e-05	1.7e-05	0.000143505	0.000381559	0.000431008	0	0	1.59e-05	0.000263514	0.000100617	0	0	0	0	0	2.1e-05	1.89e-05	0	1.56e-05	1.51e-05	0	0	0	0	0.000100005	2.48e-05
Pustulibacterium	0	0	0	0	0	0	0	0	0	0	0	0	0	0.00117131	0	0	0	0	0	0	0	0	0	0	0	0	0	0	0	0	0	0	0	0	0	0	0	0	0	0	0	0	0	0	0	0	0	0	0
Racemicystis	0	0	0	0	0	0.000260819	3.35e-05	0	0	0	0	0	7.81e-05	0	0	0	0	0	0	0	0	0	0	0	0	3.59e-05	0	4.1e-05	0	0	0	0	0	2.9e-05	8.98e-05	0	0	0	0	1.89e-05	0	0	0	0	0	0	0	0	7.43e-05
Rahnella	0.000119409	4.48e-05	0.00010751	0	0	0	0.000217621	9.39e-05	0	0	0	0.000467961	0.000765733	0.00105269	0.00156276	0	0	0	1.79e-05	0.000157017	0.00609107	0.000113734	0.000564954	1.93e-05	0	3.59e-05	4.98e-05	0.000492581	0	0	0	1.76e-05	0	0.000318619	0.0017358	5.97e-05	0	0	0.000251873	3.79e-05	1.5e-05	0.00116715	0.00103866	0.000101149	0	0	0	0.00020001	0.000247604
Ralstonia	0.000852922	0.000626548	0.00122869	0.000791861	0.00169565	0.00283175	0.00175771	0.00120527	0.000332943	0.000439344	0.0010585	0.0042785	0.00342236	0.00240192	0.00647643	8.47e-05	0.00013172	0.000542178	0.00169646	0.000117763	0.000462613	0.000828635	0.00225982	0.020615	0.000373122	0.00130949	0.00318519	0.00266814	0.00229506	0.00150773	0.000238046	0.000685136	0.00395761	0.00136137	0.00517747	0.00513816	0.00216679	0.00102246	0.00188905	0.00448898	7.5e-05	0.000622481	0.000210742	0.000890112	0.0036308	0.000670105	0.000526029	0.00520026	0.00128754
Ramlibacter	0	7.46e-05	0	0	0	1.86e-05	3.35e-05	1.57e-05	0	0	0	0.00011699	1.56e-05	4.45e-05	7.51e-05	0	0	0	0	1.96e-05	4.63e-05	3.25e-05	0	0	0	0	3.32e-05	6.16e-05	0	0	0	0	0	0	0	0	0	1.65e-05	0	0	0	3.11e-05	0	2.02e-05	2.12e-05	0	0	0	2.48e-05
Raoultella	1.71e-05	2.98e-05	0	0	0	0	3.35e-05	3.13e-05	0	0	4.18e-05	0	0.000187526	1.48e-05	7.51e-05	0	0	3.74e-05	1.79e-05	0	1.54e-05	0.00014623	3.14e-05	5.8e-05	0	1.79e-05	1.66e-05	0	0	1.64e-05	0	0	6.71e-05	0	0	0	1.39e-05	0	2.1e-05	0	0	0	0	2.02e-05	0	0	0	3.33e-05	0.000148563
Reinekea	0	0	0	0	0	0	0	0	0	0	0	0	0	0.000830294	0	0	0	0	0	0	0	0	0	0	0	0	0	0	0	0	0	0	0	0	0	0	0	0	0	0	0	0	0	0	0	0	0	0	0
Reyranella	5.12e-05	7.46e-05	0	0	0	0.000335339	0.000368281	7.83e-05	0	0	0	0.000133703	0.000375053	1.48e-05	9.02e-05	0	0	0	5.36e-05	0.000235525	7.71e-05	0.000162477	0	0	0	0.000233196	0.000282022	0.000307863	1.37e-05	0	1.59e-05	0	0	4.34e-05	1.5e-05	1.49e-05	0	0	0	0	3e-05	3.11e-05	1.51e-05	0	0	0	0	0.000183343	0.000519969
Rheinheimera	6.82e-05	2.98e-05	7.68e-05	8.61e-05	5.65e-05	5.59e-05	0.00010044	0	0.000359578	0.000210885	6.96e-05	0	1.56e-05	0.000148267	1.5e-05	1.69e-05	5.65e-05	0.000168262	0.000285719	0	0	0.000113734	0	0.000444788	0	0	1.66e-05	4.1e-05	0.0016354	0.000376932	9.52e-05	0.000579731	1.68e-05	7.24e-05	0	0.000194175	0.000208345	0.000280352	0.000545726	0.00142056	0	0	1.51e-05	0	0.000276026	2.03e-05	9.07e-05	8.33e-05	0.000222844
Rhizobium	8.53e-05	8.95e-05	0.00256489	0	0	3.73e-05	0.000217621	0.000313058	1.33e-05	0	1.39e-05	5.01e-05	0.000125018	0	3.01e-05	0	0	0	0	1.96e-05	0.000262147	0.00014623	0.101833	0.000232063	0	0.000125567	6.64e-05	0.000307863	1.37e-05	0	3.17e-05	0.000122973	6.71e-05	0	0.00011971	0	0.00144453	0	4.2e-05	1.89e-05	1.5e-05	0	1.51e-05	0.000910341	2.12e-05	0	0	0.00053336	0.000148563
Rhizomicrobium	0	0	0	0	0	0.000223559	0.000234361	4.7e-05	0	1.76e-05	0	0.000133703	7.81e-05	0	9.02e-05	0	0	0	0	1.96e-05	0	0	0	0	0	0.000161444	0.000331791	0.000164194	0	4.92e-05	3.17e-05	0	0	0	4.49e-05	0	1.39e-05	1.65e-05	2.1e-05	0	0	0	0	8.09e-05	0	0	0	8.33e-05	0.000445688
Rhizorhabdus	0	1.49e-05	3.07e-05	0	0	0.000260819	8.37e-05	6.26e-05	0	0	0	5.01e-05	0.000234408	0	0	0	0	0	0	0	0	0	0	3.87e-05	0	3.59e-05	8.29e-05	6.16e-05	0	0	0	0	1.68e-05	1.45e-05	1.5e-05	0	0	0	0	0	1.5e-05	6.22e-05	1.51e-05	2.02e-05	0	0	1.81e-05	0.000216678	2.48e-05
Rhodanobacter	1.71e-05	0	0	0	0	1.86e-05	0.0001674	4.7e-05	0	1.76e-05	0	0	4.69e-05	7.41e-05	0	0	0	0	0	0	0	0	0	0	0	0.000125567	0.000149306	0.000143669	0	3.28e-05	0	0.000316217	0	0	0.000179565	4.48e-05	8.33e-05	0	0	0	3e-05	1.56e-05	0	0.000242758	2.12e-05	0	0	0.000216678	2.48e-05
Rhodobacter	3.41e-05	1.49e-05	0	0	0	0	6.7e-05	0	0	0	0	0	0	1.48e-05	0	0	0	0	0	0	0	0.000324955	0	0	0	0	6.64e-05	8.21e-05	0	0	0	0	0	0	0	0	0	0	0	0	0	0	0	0	0	0	0	0	0
Rhodocista	0	0	0	3.44e-05	0	0.000465749	0	0	0	0	0	0	0	0	0	0	0	0	0	0	0	0	0	0	0	0.000107629	0	6.16e-05	0	0	0	0	0	0	0	0	0	0	0	0	0	0	0	0	0	0	0	0	0
Rhodococcus	3.41e-05	0.00102933	0	0	0	0.00016767	0.000251101	3.13e-05	0	0	0	0.000167129	1.56e-05	0	6.01e-05	0	0	0	1.79e-05	3.93e-05	0	0.000113734	0	0	0	0.000251135	8.29e-05	0.000164194	1.37e-05	0	0	0	1.68e-05	1.45e-05	5.99e-05	7.47e-05	2.78e-05	0	0	0	0	6.22e-05	0	0.000101149	0	0	0	0.000783373	7.43e-05
Rhodoferax	0	0	0	0	0	0	1.67e-05	0	0	0	0	5.01e-05	0	0	0.000450796	0	0	0	0	0	0	1.62e-05	0	0	0	0	3.32e-05	2.05e-05	0	0	0	0	0	0	1.5e-05	5.97e-05	0	0	0	1.89e-05	0	0	0	0	0	0	0	5e-05	0
Rhodohalobacter	0	0	0	0	0	0	1.67e-05	0	0	0	0	0	0	0.00195712	0	0	0	0	0	0	0	0	0	0	0	0	0	0	0	0	0	0	0	0	0	0	0	0	0	0	0	0	0	0	0	0	0	0	0
Rhodoluna	0	1.49e-05	0	0	0	0.000763828	0	0	0	0	0	0	0	1.48e-05	1.5e-05	0	0	0	0	0	0	0	0	0	0	0.000269073	1.66e-05	2.05e-05	0	0	0	0	0	0.000101379	0	0	0	0	0	0	0	0	0	0	0	0	0	0	9.9e-05
Rhodomicrobium	0	7.46e-05	0	0	0	0.0001863	0.00013392	0	0	0	0	0	0.000156272	0	1.5e-05	0	0	0	0	5.89e-05	3.08e-05	1.62e-05	0	0	0	0.00019732	0	0	0	0	0	0	0.000201234	4.34e-05	0	0	0	0	0	0	1.5e-05	0	0	0	0	0	0	1.67e-05	4.95e-05
Rhodopila	0	1.49e-05	0	0	0	0	0	0	0	0	0	1.67e-05	0	0	1.5e-05	0	0	0	0	0	0	0	0	0	0	0	0	0	0	0	0	0	0	0	0	0	0	0	0	0	0	0	0	0	0	0	0	3.33e-05	2.48e-05
Rhodoplanes	0	4.48e-05	0	0	0	0	6.7e-05	0	0	0	0	0	0	1.48e-05	1.5e-05	1.69e-05	0	0	0	5.89e-05	0	3.25e-05	0	0	0	1.79e-05	0	6.16e-05	1.37e-05	0	4.76e-05	0	0	0	7.48e-05	0	0.000152786	0	0	0	1.5e-05	1.56e-05	0	2.02e-05	0	0	0	0	7.43e-05
Rhodopseudomonas	0	0	0	0	0	0	1.67e-05	0	0	0	0	1.67e-05	7.81e-05	0	3.01e-05	0	0	0	1.79e-05	0	1.54e-05	0	0	0	0	0	0	0	0	0	0	0	0.000100617	0	0	0	0	0	0	0	0	0	0	0	0	0	0	0	0
Rhodovastum	0	0	0	0	0	0	1.67e-05	0	0	0	0	0	0	1.48e-05	1.5e-05	0	0	0	0	0	0	0	3.14e-05	0	0	0	1.66e-05	4.1e-05	0	0	0	0	0	0	0	0	5.56e-05	0	0	0	0	0	0	0	0	0	0	0	2.48e-05
Rickettsia	0	0.000179014	0	0	0	1.86e-05	1.67e-05	0.000125223	0	0	0	1.67e-05	0.000140645	0	0	0	0	0	0	1.96e-05	0	4.87e-05	0	0	0	0	0.000248843	0.000266814	0	0	0	0	0	0	0	2.99e-05	0	0	0	0	0	1.56e-05	3.01e-05	0	0	0	0	0.00013334	2.48e-05
Robinsoniella	1.71e-05	1.49e-05	0	0	0	0	0	0	0	0	0	0	3.13e-05	0	3.01e-05	0	0	0	0	0	0	0	0	0	0	1.79e-05	0	0	0	0	0	0	0	0	0	1.49e-05	0	0	0	0	0	0	0	0.000424826	0	0	0	0.000100005	0
Romboutsia	0.136246	0.0642211	0.302534	0.439672	0.355295	0.111538	0.176189	0.0184391	0.346287	0.117533	0.301142	0.0191864	0.0902314	0.261839	0.0995507	0.630157	0.288919	0.316277	0.190557	0.480353	0.154436	0.00303833	0.0779323	0.0315026	0.0239137	0.0184405	0.0513446	0.0242185	0.0570467	0.114948	0.0537667	0.0545298	0.176684	0.272535	0.00974143	0.126856	0.215734	0.0407665	0.329702	0.12821	0.0612352	0.0259886	0.0194635	0.0109241	0.0989872	0.0355359	0.363777	0.0613531	0.166044
Roseateles	0	0	3.07e-05	1.72e-05	7.54e-05	0.000484379	1.67e-05	0	1.33e-05	0	1.39e-05	0	0	0	0	0	0	5.61e-05	0.000125002	0	0	1.62e-05	0	0.000618836	0	0.000161444	1.66e-05	4.1e-05	0.000123686	9.83e-05	4.76e-05	0	0	0	0	0	2.78e-05	6.6e-05	2.1e-05	0.000208349	0	0	0	0	0.000169862	6.09e-05	1.81e-05	0	4.95e-05
Roseburia	0.000119409	0.00013426	3.07e-05	1.72e-05	0	0.00180711	0.0015066	0.00324015	2.66e-05	5.27e-05	6.96e-05	0.00244008	0.000437562	0.000237227	0.000180318	0	0	7.48e-05	0.000625011	9.81e-05	1.54e-05	0.000129982	0	7.74e-05	1.7e-05	0.00279836	0.00127739	0.00184718	0.000164914	4.92e-05	0.000142828	0.000210811	0.000251543	0.000173792	0.000418986	0.000209111	0.000152786	3.3e-05	4.2e-05	0.00130692	1.5e-05	3.11e-05	0	0.000323677	4.25e-05	0	0	0.00150008	0.00116374
Roseiarcus	0	0	0	0	0	0	0	1.57e-05	0	0	0	0.000100277	0	0	0	0	0	0	0	1.96e-05	0	1.62e-05	3.14e-05	0	0	3.59e-05	0	4.1e-05	0	0	0	0	0	0	0	0	0	0	0	0	0	0	0	2.02e-05	0	0	0	3.33e-05	4.95e-05
Roseicyclus	0	0	0	0	0	0	0	0	0	0	0	0	0	0	4.51e-05	0	0	0	0	0	0	0	0	0	0	0	0	0	0	0	0	0	0	0	5.99e-05	0.000164302	0	0	0	0	0	0	0	0	0	0	0	0	0
Roseimarinus	0	0	0	0	0	0	0	0	0	0	0	0	0	0.000237227	0	0	0	0	0	0	0	0	0	0	0	0	0	0	0	0	0	0	0	0	0	0	0	0	0	0	0	0	0	0	0	0	0	0	0
Roseimicrobium	0	0	0	0	0	0.000204929	0	3.13e-05	0	0	0	0	0	0	0	0	0	0	0	0	0	0	0	0	0	7.18e-05	0	0	0	0	0	0	0	0	0	0	0	0	0	0	0	0	0	0	0	0	0	0	0
Roseisolibacter	0	0	0	0	0	0.000242189	0.00013392	0	0	0	0	1.67e-05	7.81e-05	0	4.51e-05	0	0	0	0	0	0	0	0	0	0	3.59e-05	3.32e-05	0.000143669	0	0	0	0	0	0	1.5e-05	0	2.78e-05	0	0	0	0	3.11e-05	0	0	0	0	0	0	0
Roseivivax	0	0	0	0	0	0	0	0	0	0	0	0	0	0.000874774	0	0	0	0	0	0	0	0	0	0	0	0	0	0	0	0	0	0	0	0	0	0	0	0	0	0	0	0	0	0	0	0	0	0	0
Roseomonas	0	2.98e-05	0	0	0	0.000242189	0.00011718	6.26e-05	0	0	0	0	0	2.97e-05	0	0	0	0	0	1.96e-05	0	0	0	0	0	0.000125567	3.32e-05	0.000102621	0	0	0	0	0	0	2.99e-05	0	0.000597255	0	0	0	0	1.56e-05	1.51e-05	0	0	0	0	3.33e-05	0
Roseovarius	1.71e-05	0.000149178	0	0	0	0.000484379	0.000401761	1.57e-05	0	1.76e-05	0	0.000150416	9.38e-05	0.00062272	0	0	0	0	0	0	0	4.87e-05	0	0	0	0.000645775	1.66e-05	0.000184718	0	0	0	0	0	0	0	1.49e-05	0	0	0	0	0	0	3.01e-05	0	0	0	0	0.00110005	0.000123802
Rothia	5.12e-05	0.000208849	1.54e-05	0	1.88e-05	0.00100602	0.000820262	0.000970479	0	0	8.36e-05	5.01e-05	0.000140645	0	0	0	0	0	5.36e-05	1.96e-05	9.25e-05	3.25e-05	7.85e-05	0	0	0.000753404	0.000929013	0.00108778	9.62e-05	0	1.59e-05	0.000193244	3.35e-05	0	0.000284312	0.000373413	6.94e-05	4.95e-05	0	7.58e-05	0	7.78e-05	6.02e-05	0	0	0	0	0.000450023	0.000767574
Rothia	0.000341169	0.000104425	0	0	0	0.000633418	0.000887222	0.000328711	0	5.27e-05	0.000167	0.000685229	0.000219	0.0002224	6.01e-05	0	1.88e-05	0	0	0	0.000323829	3.25e-05	0	0.000270741	1.7e-05	0.000484331	0.000663581	0.00162141	6.87e-05	8.19e-05	6.35e-05	0	0.000453	0	7.48e-05	0	6.94e-05	1.65e-05	0	5.68e-05	0	3.11e-05	0	4.05e-05	0	0	0	0.0002	0.000322
Rothia	0	0	0	0	0	0.000596159	0.000301321	0	0	0	8.36e-05	0	3.13e-05	0	0	0	0	0	0	0	0	0	0	0	0	0.00019732	0.000149306	0.000143669	0	0	0	0	8.38e-05	1.45e-05	0	0	0	0	0	0	0	0	0	0	0	0	0	6.67e-05	4.95e-05
Rouxiella	0.00022176	5.97e-05	0.000122869	0	0	0	0.00018414	1.57e-05	1.33e-05	0	0	0.00113648	0.00107828	0.00117131	0.00213377	0	0	0	0	0.000157017	0.00962235	0.000227468	0.000690499	0	0	0.000107629	3.32e-05	0.000779919	0	0	0	1.76e-05	0.000301851	0.000680686	0.00335189	2.99e-05	1.39e-05	0	0.000209894	1.89e-05	6e-05	0.00150952	0.00105371	8.09e-05	0	0	0	0.000100005	0.000148563
Rubellimicrobium	0	0.000328192	0	1.72e-05	0	0	1.67e-05	0	0	0	0	0	1.56e-05	0	0	0	0	0	1.79e-05	0.000510304	0.000478034	0.000454937	0	0.000174048	0	0	1.66e-05	8.21e-05	0	0	0	0	0	0	0	0	0.000375021	0	0	0	9e-05	0	3.01e-05	2.02e-05	0	0	0	1.67e-05	2.48e-05
Rubrivirga	0	0	0	0	0	0	0	0	0	0	0	1.67e-05	0	0	0	0	0	0	0	0	0	0	0	0	0	0	0	0	0	0	0	0	0	0	0	0	0	0	0	0	0	0	0	0	0	0	0	0	0
Rubrobacter	0	4.48e-05	0	0	0	0.000316709	1.67e-05	0	0	0	0	0	4.69e-05	0	0	0	0	0	0	0	1.54e-05	0	0	0	0	5.38e-05	0	0	4.12e-05	0	0	0	1.68e-05	0	0	0	0	0	0	0	0	0	0	0	0	2.03e-05	0	6.67e-05	0
Rudaea	0	0	0	0	0	0	5.02e-05	1.57e-05	0	0	0	6.69e-05	1.56e-05	0	4.51e-05	0	0	0	0	0	0	1.62e-05	0	0	0	0	8.29e-05	8.21e-05	0	0	0	0	0	0	0	0	0	0	0	0	0	0	0	0	0	0	0	1.67e-05	2.48e-05
Ruegeria	5.12e-05	0	0	0	0	0	0.00013392	0	0	0	0	0	0	1.48e-05	1.5e-05	0	0	0	0	0	6.17e-05	0.000162477	0	0	0	1.79e-05	0	0	0	0	0	0	0	0	0.000448914	0	0	0	0	0	1.5e-05	0	3.01e-05	0.000323677	0	0	0	1.67e-05	4.95e-05
Rugosimonospora	0	2.98e-05	0	0	0	0	3.35e-05	0	0	0	0	1.67e-05	0.000125018	0	0	0	0	0	0	0	0	0	0	0	0	0	3.32e-05	6.16e-05	0	0	0	0	0	1.45e-05	0	0	0	0	0	0	0	0	0	0	0	0	0	0	0
Ruminiclostridium	0	0	0	0	0	0	0	0	0	0	0	0.000718655	0	0	0	0	0	0	0	0	0	0	0	0	0	0	0	0	0	0	0	0	0	0	0	0	0	0	0	0	0	0	0	0	0	0	0	0	0
Ruminococcus	0.000750571	0.000119342	1.54e-05	3.44e-05	1.88e-05	0.000558899	0.00103788	0.00120527	1.33e-05	3.51e-05	0.000529248	5.01e-05	0.000234408	0.00013344	6.01e-05	3.39e-05	0	1.87e-05	5.36e-05	3.93e-05	6.17e-05	4.87e-05	9.42e-05	0.000522143	3.39e-05	0.000466393	0.000414738	0.00106726	0.000508486	0.000147495	0.000158697	5.27e-05	0.000285082	1.45e-05	0.000404022	7.47e-05	0.000166676	9.89e-05	4.2e-05	1.89e-05	0	6.22e-05	9.03e-05	0.000202298	0.000169862	4.06e-05	0	0.000233345	0.000445688
Ruminococcus2	0.000102351	8.95e-05	3.07e-05	3.44e-05	0	0.00109917	0.000435241	0.000281752	0	0	0.000111421	0.000685229	0.000265662	0	0	1.69e-05	0	0	3.57e-05	0	0.000154204	3.25e-05	4.71e-05	0.000502804	0	0.000520207	0.000282022	0.000595201	0.000151172	4.92e-05	7.93e-05	0	8.38e-05	0	0.000104747	2.99e-05	5.56e-05	0	0.000104947	9.47e-05	0	0	0	6.07e-05	0	0	0	0.000966715	0.000396167
Rurimicrobium	0	0	0	0	0	0.000279449	0	0	0	0	0	0	0	0	0	0	0	0	0	0	0	0	0	0	0	5.38e-05	0	0	0	0	0	0	0	0	0	0	0	0	0	0	0	0	0	0	0	0	0	0	0
Ruthenibacterium	0	5.97e-05	0	0	0	0.000652048	0.00010044	0.000125223	0	0	0.000292479	0	0	0	0	0	1.88e-05	0	0	0	0	1.62e-05	0	0	0	0.00019732	3.32e-05	0.000205242	4.12e-05	0	0	0	0	0	5.99e-05	0	0	0	0	0	0	0	0	0	0	0	0	0.00013334	7.43e-05
Saccharofermentans	0.000102351	0	0	0	0	1.86e-05	0.000401761	0.000250446	0	0	0	0.000167129	6.25e-05	1.48e-05	0	0	0	1.87e-05	0	0	0	0	0	0	0	8.97e-05	0.000331791	0.00024629	0	0	0	0	5.03e-05	1.45e-05	5.99e-05	0	0	0	0	1.89e-05	0	0.000108934	3.01e-05	0	0	0	0	8.33e-05	0.000272365
Saccharopolyspora	1.71e-05	4.48e-05	0	0	0	0.00013041	0.00011718	4.7e-05	0	0	0	0.00210583	1.56e-05	0	1.5e-05	0	0	0	1.79e-05	0	0	1.62e-05	0	0	0	0.000125567	3.32e-05	0.000164194	0	0	0	0	3.35e-05	0	0	2.99e-05	0	0	2.1e-05	1.89e-05	4.5e-05	0	0	0	0	0	0	0.000150008	7.43e-05
Saccharospirillum	0	0	0	0	0	0	0	0	0	0	0	0	0	0.00115648	0	0	0	0	0	0	0	0	0	0	0	0	0	0	0	0	0	0	0	1.45e-05	0	0	0	0	0	0	0	0	0	0	0	0	0	0	0
Salegentibacter	0	0	0	0	0	0	0.0001674	0	0	5.27e-05	0	0	0	0	0	0	0	0	0	0	0	0	0	0	0	0	1.66e-05	0.000123145	4.12e-05	4.92e-05	0	0	0	0	0	0	0	0	0	0	0	0	0	0	0	0	0	0	0.000222844
Salinibacterium	0	7.46e-05	0	0	0	9.31e-05	0.00013392	3.13e-05	0	0	0	0	0.000203154	0	0.000150265	0	0	0	0	0	0.000123364	0	0	0	0	0.000107629	8.29e-05	0.000225766	0	1.64e-05	3.17e-05	0	0	0	4.49e-05	1.49e-05	0	3.3e-05	0	0	0	6.22e-05	1.51e-05	0	0	0	0	0.000116673	4.95e-05
Salinirepens	0.000204701	0	0	0	0	0	0	0	0	0	0	0	0	0	0	0	0	3.74e-05	0	0	0	0	0	0	0	0	0	0	0	0	0	0	0	0	0	0	0	0	0	0	0	0	0	0	0	0	0	0	0
Salmonella	0	0	0	0	0	0	0	0.00010957	0	0	0	0.000668516	0	1.48e-05	0	0	0	0	0	0	0	0	0	0	0	1.79e-05	0	0	0	0	0	0	0	0	2.99e-05	0	0	0	0	1.89e-05	0	3.11e-05	0	0	0	0	0	0	0
Scardovia	0	0	3.07e-05	1.72e-05	3.77e-05	0.000298079	5.02e-05	1.57e-05	4e-05	7.03e-05	2.79e-05	0	0	2.97e-05	0	0	7.53e-05	0	8.93e-05	0	0	0	3.14e-05	0	0	0.000179382	0	0	2.75e-05	3.28e-05	0	5.27e-05	0	0	0	0	0	1.65e-05	0	1.89e-05	1.5e-05	0	0	0	0	2.03e-05	0	3.33e-05	2.48e-05
Schaalia	0.000869981	0.000865233	0.0050837	0.00180751	0.00425796	0.00631555	0.00462025	0.0016279	0.00206425	0.0060278	0.00536212	0.000785507	0.000843869	0.0110755	0.00219387	0.000491317	0.00850535	0.00691744	0.0141788	0.000294406	0.000308409	0.000211221	0.00748564	0.00357764	0.00720803	0.00527383	0.00034838	0.0017856	0.00325706	0.00386765	0.00679225	0.0114365	0.00194526	0.00170896	0.000448914	0.00140403	0.00194455	0.00216036	0.00274962	0.00625047	0.000660056	9.34e-05	0.000617172	0.000445056	0.00318492	0.0022743	0.00703791	0.00253346	0.00470448
Schaedlerella	3.41e-05	7.46e-05	0	0	0	0.00156492	8.37e-05	4.7e-05	0	0	0	0	4.69e-05	0	1.5e-05	0	0	0	0	0	0.000323829	9.75e-05	0	0	0	0.000609898	6.64e-05	4.1e-05	0	0	0	3.51e-05	0	0	0	0	0	0	0	0	0	0	0	0	0	0	1.81e-05	3.33e-05	4.95e-05
Schlegelella	0	0	0	0	0	0.000503009	0	7.83e-05	0	0	0	1.67e-05	0	0	0	0	0	0	0	0	1.54e-05	0	0	1.93e-05	0	0.000125567	4.98e-05	4.1e-05	1.37e-05	0	0	0	0	0	0	0	0	0	0	0	0	0	0	0	0	0	0	1.67e-05	0
Schwartzia	0	0.00047737	6.14e-05	3.44e-05	3.77e-05	1.86e-05	0.00015066	3.13e-05	0.000106542	0.00105443	0.000167131	0	0.000125018	1.48e-05	0	5.08e-05	0.000112903	5.61e-05	0	3.93e-05	0.000246727	0.00240467	0.000156932	0	0.00210305	0	1.66e-05	0.000123145	0.000563458	0.000360543	0.00195198	0	0	0.00021724	0.000209493	0.000179238	5.56e-05	3.3e-05	0.000167916	1.89e-05	0	1.56e-05	3.01e-05	0.000364137	0.000169862	0	7.26e-05	0.000116673	7.43e-05
Sediminibacterium	0	0	0	0	0	0.000242189	3.35e-05	4.7e-05	0	0	0	1.67e-05	0	0	0	0	0	0	0	0	0	0	0	0	0	1.79e-05	6.64e-05	4.1e-05	4.12e-05	0	1.59e-05	0	0	1.45e-05	1.5e-05	0	0	0	4.2e-05	0	0	0	0	0	0	0	0	1.67e-05	2.48e-05
Selenomonas	0	0.00387863	0.00276455	0.00149765	0.00188405	0.00216108	0.00709778	0.000986132	0.0066189	0.0346379	0.0139833	0.00205569	0.00521948	0.00182368	0.00111196	0.000948751	0.000865589	0.000430003	0.00223218	0.00105986	0.00114111	0.0152241	0.00561815	0.00342294	0.0778637	0.00340825	0.000779708	0.00447427	0.0607985	0.00778446	0.113262	0.0205892	0.000570164	0.00866064	0.00499791	0.00407767	0.00181955	0.0104555	0.00648574	0.00299265	0.0313827	6.22e-05	0.000210742	0.00349976	0.00371574	0.0211388	0.00186831	0.00146674	0.00673484
Sellimonas	0	2.98e-05	0	0	0	3.73e-05	0	0	0	0	0	0	0	0	0	0	0	0	0	0	0	0	0	0	0	0	1.66e-05	2.05e-05	0	0	0	0	0	0	0	0	0	0	0	0	0	0	0	0	0	2.03e-05	0	0	0
Seohaeicola	0	2.98e-05	0	0	0	0	0	0	0	0	0	0.000150416	0	4.45e-05	0	0	0	0	0	0	0	1.62e-05	0	0	0	0	0	0	0	0	0	0	0	0	0	0	0	0	0	0	0	0	0	0	0	0	0	0	0
Serratia	0.000272935	0.000313274	0.000138228	0	7.54e-05	0.00100602	0.00398413	0.00173747	1.33e-05	3.51e-05	1.39e-05	0.000467961	0.000343798	0.000504107	0.000631114	0	0	7.48e-05	0.000232147	3.93e-05	0.00242101	0.00035745	0.000486488	0.000290079	0	0.000538146	0.00575656	0.00656774	0.000164914	0.000147495	3.17e-05	3.51e-05	0.000385699	0.000130344	0.000823008	0.000179238	0.000319462	4.95e-05	8.4e-05	0.000208349	3e-05	0.000124496	0.000105371	0.000101149	0.000148629	6.09e-05	0	0.00140007	0.00148563
Shewanella	0	0	0	0	0	0	0	0	0	0	0	0	0	0	0	0	0	0	0	0	0	1.62e-05	0	0	0	0	0	2.05e-05	0	0	0	0	0	0	0	0	0	0	0	0	0	0	0	0	0	0	0	0	0
Shinella	3.41e-05	1.49e-05	1.54e-05	0	0	0.000968758	0.000301321	0.000641768	0	0	0	3.34e-05	7.81e-05	0	1.5e-05	0	0	0	1.79e-05	0	0.000107943	8.12e-05	0.000172625	0	0	0.000358764	0.000763118	0.00100569	2.75e-05	0	0	0	0	0	1.5e-05	1.49e-05	2.78e-05	0	0	0	0	0.000248992	0	0	0	0	0	5e-05	9.9e-05
Shuttleworthia	0	0	3.07e-05	1.72e-05	3.77e-05	0.000558899	1.67e-05	9.39e-05	2.66e-05	7.03e-05	1.39e-05	0	3.13e-05	0.000103787	6.01e-05	0	0	0	1.79e-05	0	1.54e-05	0	0	5.8e-05	1.7e-05	0.000125567	1.66e-05	0.000184718	0.000233629	3.28e-05	0.000174567	1.76e-05	0	2.9e-05	0	1.49e-05	0	0	0	5.68e-05	1.5e-05	0	0	0	0	0	1.81e-05	6.67e-05	0
Siccibacter	1.71e-05	4.48e-05	0	0	0	0	0	0	0	0	0	0	0	0	0	0	0	0	0	0	4.63e-05	0.000129982	0	0	0	0	0	0	0	0	0	0	0	0	0	0	0	0	0	0	0	0	0	0.000242758	0	0	0	0	0
Siccirubricoccus	0	0	0	0	0	0	0	0	0	0	0	0	0	0	6.01e-05	0	0	0	0	0	0	0	0	0	0	0	0	0	0	0	0	0	0	0	0	0	0	0	0	0	0	0	0	0	0	0	0	0	0
Sideroxydans	0	0	0	0	0	0	0.000234361	3.13e-05	0	0	0	0	0	0	0	0	0	0	0	0	0	0	0	0	0	7.18e-05	0.00034838	0.000205242	0	0	0	0	0	0	0	0	0	0	0	0	0	0	0	0	0	0	0	0.000183343	7.43e-05
Silicimonas	0	0	0	0	0	0	0	0	0	0	0	0	0	1.48e-05	0	0	0	0	0	0	0	3.25e-05	0	0	0	0	0	0	0	0	0	0	0	0	0	0	0	0	0	0	0	0	0	0	0	0	0	0	0
Simonsiella	6.82e-05	4.48e-05	3.07e-05	0	3.77e-05	0.00016767	6.7e-05	3.13e-05	1.33e-05	0	0	0	0	2.97e-05	0.000315557	0	0	0	0	0	0.000585977	1.62e-05	0	7.74e-05	0	7.18e-05	0.000165895	0.000102621	1.37e-05	0	0	0	8.38e-05	2.9e-05	8.98e-05	2.99e-05	2.78e-05	0	0	1.89e-05	0	3.11e-05	1.51e-05	0	0	0	1.81e-05	0.000116673	0.000198084
Singulisphaera	0	0	0	0	0	0	0	0	0	0	0	0	0	0	0	0	0	0	0	0	0	0	0	0	0	0	0	0	0	0	0	0	0	0	0	0	0	0	0	0	0	0	0	0	0	0	0	0	0
Siphonobacter	0	0	0	0	0	0	0	0	0	0	0	0	0	0	0	0	0	0	0	0	0	0	0	0	0	0	0	0	0	0	0	0	0	0	8.98e-05	0	0	0	0	0	0	0	0	0	0	0	0	0	0
Skermanella	1.71e-05	2.98e-05	0	0	0	3.73e-05	0.0001674	0	0	3.51e-05	0	0	0.00140645	1.48e-05	1.5e-05	0	0	0	0	9.81e-05	4.63e-05	0.000178725	1.57e-05	0	0	7.18e-05	0.000182485	0	0	0	1.59e-05	0	0	0	4.49e-05	0	0	0	2.1e-05	0	1.5e-05	0	0	0.000121379	0	0	0	0	0.000346646
Sneathia	0	0	0	0	0	0	0.00015066	3.13e-05	0	0	0	0	1.56e-05	0	0	0	0	0	0	0	0	0	0	0	0	0	9.95e-05	6.16e-05	0	0	0	0	0	0	0	2.99e-05	0	0	0	0	0	0	0	0	0	0	0	3.33e-05	0.000198084
Snodgrassella	0	1.49e-05	3.07e-05	0	1.88e-05	3.73e-05	5.02e-05	6.26e-05	1.33e-05	0	0	0	1.56e-05	1.48e-05	0	0	0.000282257	0.000299133	0.000160717	0	0.000678499	4.87e-05	0	7.74e-05	0	1.79e-05	8.29e-05	2.05e-05	0	0	0	1.76e-05	0	0	0	0	0	0.000461757	0.000209894	0.000151527	6e-05	4.67e-05	7.53e-05	0	0	0	0	8.33e-05	2.48e-05
Solibacillus	0.000784688	1.49e-05	0	0	0	0	0	0	0	0	0	0	0	0	0	0	1.88e-05	7.48e-05	0	0	0	0	0	0	0	5.38e-05	0	0	0	0	0	0	0	0.000115861	0	0	0	0	0	0	0	0	0	0	0	0	0	0	2.48e-05
Solimonas	0	0	0	0	0	0	0	0	0	0	0	0	1.56e-05	0	0	0	0	0	0	0	0	0	0	0	0	0	0	0	0	0	0	0	0	0	4.49e-05	0	0	0	0	0	0	0	0	0	0	0	0	3.33e-05	0
Solirubrobacter	1.71e-05	0.000298356	0	0	0	0.000409859	0.00110484	9.39e-05	0	0	0	5.01e-05	0.0010314	5.93e-05	0.000135239	6.78e-05	1.88e-05	1.87e-05	1.79e-05	0.000255152	0.000277568	0.000406194	0	0	0	0.000574022	0.000248843	0.00038996	1.37e-05	0	4.76e-05	0	8.38e-05	0.000115861	0.000164602	0.000268857	0	3.3e-05	0	1.89e-05	4.5e-05	0.000124496	0.000120424	0.000101149	0	0	0	0.00131673	0.00136182
Sorangium	0	0	0	0	0	0	1.67e-05	0	0	0	0	0	0	0	4.51e-05	0	0	0	0	0	0	0	0	0	0	0	0	0	0	0	0	0	0	0	1.5e-05	0	0	0	0	0	0	0	0	0	0	0	0	0	0
Spartobacteria_genera_incertae_sedis	0	0	0	0	0	0.000372599	0.000485461	4.7e-05	0	0	0	1.67e-05	0.000203154	0	1.5e-05	0	0	0	0	0	0	1.62e-05	0	1.93e-05	0	0.00019732	0.000132716	0.000102621	0	0	0	0	0	0	0	1.49e-05	0	0	0	1.89e-05	0	1.56e-05	7.53e-05	0	0	0	0	5e-05	0.00158467
Sphaerobacter	0	0	0	0	0	0.000260819	0	0	0	0	0	0	0	0	0	0	0	0	0	0	0	0	0	0	0	3.59e-05	0	0	0	0	0	0	0	0	0	0	0	0	0	0	0	0	0	0	0	0	0	0	0
Sphaerochaeta	0	0	0	0	0	0	0	0	0	0	0	0	0	0	0	0	0	0	0	0	0	0	0	0	0	0	0	0	0	0	0	0	0	0	0	0	0	0	0	0	0	0	0	0	0	0	0	0	0
Sphingobacterium	0	0	0	0	0	0	0	0	0	0	0	1.67e-05	0	0	0	0	0	0	0	0	0	0	0	0	0	0	0	0	0	0	0	0	0	0	8.98e-05	0.000134429	0	0	0	0	0	0	0	0	0	0	0	0	0
Sphingobium	1.71e-05	1.49e-05	0.000122869	8.61e-05	0.000169565	0.000428489	6.7e-05	3.13e-05	5.33e-05	5.27e-05	0	6.69e-05	0.000328171	5.93e-05	1.5e-05	0	1.88e-05	5.61e-05	0.000339292	5.89e-05	0	9.75e-05	0.00144377	0.00293947	6.78e-05	0.000233196	6.64e-05	8.21e-05	0.000412286	0.000344155	9.52e-05	1.76e-05	8.38e-05	0	0	0	0.000208345	8.25e-05	0.000104947	0.000303053	0	6.22e-05	0	4.05e-05	0.000403423	6.09e-05	1.81e-05	0.00033335	0
Sphingomonas	0.00622633	0.0121431	0.0017816	0.000774647	0.00254347	0.102316	0.0597787	0.0750243	0.00107873	0.00119502	0.0014624	0.0251696	0.0409589	0.00664235	0.0621497	0.000237188	0.000620966	0.00129001	0.00282148	0.00217861	0.0029453	0.0142818	0.00638712	0.0984142	0.000542722	0.040343	0.406311	0.0558668	0.00978492	0.00332683	0.0015711	0.0426717	0.0301013	0.0148158	0.0997486	0.0523226	0.00679204	0.00273756	0.00486955	0.0128419	0.000345029	0.0070496	0.00450084	0.0353819	0.0112109	0.000791942	0.000399057	0.118789	0.0600193
Sphingopyxis	5.12e-05	0	0	0	0	7.45e-05	0.00010044	0.00010957	0	0	0	5.01e-05	0.000343798	0	1.5e-05	0	0	0	0	0	1.54e-05	0	0	1.93e-05	0	5.38e-05	0.000132716	0.000143669	2.75e-05	0	0	0.000245946	0	0	4.49e-05	0	0	0	0	0	0	0	0	0	0	0	0	0.000216678	2.48e-05
Sphingorhabdus	6.82e-05	0	0	0	0	0	1.67e-05	1.57e-05	0	0	0	0	3.13e-05	0.000296534	0	0	0	0	0	1.96e-05	0	3.25e-05	0	0	0	0	4.98e-05	0	0	1.64e-05	0	0	0.000134156	0	0	0	0	0	0	0	0	0	0	2.02e-05	0	0	0	5e-05	0
Spiroplasma	0	0	0	0	0	0	0	0	0	0	0	0	0	0	0	0	0	0	0	0	0	0	0	0	0	0	0	0	0	0	0	0	0	0	0	1.49e-05	0	0	0	0	0	0	0	0	0	0	0	0	0
Sporobacter	0	0	0	0	0	0	0	0	0	0	0	0.000334258	0	0	0	0	0	0	0	0	0	0	0	0	0	0	0	0	0	0	0	0	0	0	0	0	0	0	0	0	0	0	0	0	0	0	0	0	0
Sporocytophaga	0	0	0	0	0	0.000223559	0	0	0	0	0	0	0	0	0	0	0	0	0	0	0	0	0	0	0	0.000107629	0	0	0	0	0	0	0	0	0	0	0	0	0	0	0	0	0	0	0	0	0	0	0
Sporolactobacillus	0	0	0	0	0	1.86e-05	3.35e-05	0	0	0	0	0	1.56e-05	0	0	0.000271072	0	0	0	0	0	0	0	0	0	0.000322887	1.66e-05	8.21e-05	0	0	0	0	0	0	0	0	0	0	0	0	0	0	0	0	0	0	0	0.00188343	0
SR1_genera_incertae_sedis	0.000665279	0.000119342	0.00213485	0	0.000226087	0.000856978	3.35e-05	1.57e-05	0.000426167	0.000615082	0.000208914	0.00202226	1.56e-05	0.000415147	0.0007363	8.47e-05	0.000696235	0.000654352	0	0	0.000169625	4.87e-05	0	0	1.7e-05	1.79e-05	0	2.05e-05	0.000233629	0.00111441	0.000333265	0	0.000167695	0.000173792	0	0	0.000152786	0	2.1e-05	0	0	0	0.000180636	0.000141609	0	6.09e-05	3.63e-05	0.000150008	0
Staphylococcus	0.000289994	0.000149178	6.14e-05	0.000137715	0.000150724	0.0014904	0.00154008	0.0010957	4e-05	0.000246033	0.000181058	0.00011699	0.000156272	0.00075616	0.000555981	0	3.76e-05	7.48e-05	1.79e-05	7.85e-05	0.00914432	0.000552423	0	0.0011023	1.7e-05	0.00059196	0.000829476	0.00240133	0.000137429	4.92e-05	6.35e-05	0.000158108	0.00110679	0.000231723	0.000463877	0.000463032	9.72e-05	8.25e-05	0.000167916	9.47e-05	0.000165014	0.000420175	0.000210742	0.000202298	2.12e-05	0.00016245	0.000108834	0.000166675	0.000742813
Stappia	0	0	0	0	0	0	8.37e-05	0	0	0	0	0	4.69e-05	2.97e-05	0	0	0	0	0	0	0	0	0	0	0	0	0	0	0	0	0	0	0	0	0	0	0	0	0	0	0	0	0	0	0	0	0	0	7.43e-05
Stenotrophobacter	0	0.000179014	0	0	0	0.00016767	0.000217621	9.39e-05	0	0	1.39e-05	0	0.000343798	0	0	0	0	0	0	1.96e-05	4.63e-05	0.00300583	0	0	0	8.97e-05	9.95e-05	8.21e-05	0	0	0	0	3.35e-05	0	8.98e-05	0	0	0	0	0	0	3.11e-05	0.000105371	0	0	0	0	3.33e-05	7.43e-05
Stenotrophomonas	0.226911	0.243578	7.68e-05	1.72e-05	7.54e-05	0.0369991	0.0927231	0.165294	4e-05	3.51e-05	2.79e-05	0.201725	0.143755	0.0202384	0.079896	0	1.88e-05	0.000261741	0.000178575	0.127733	0.0199078	0.411832	4.71e-05	0.000908915	1.7e-05	0.13807	0.168566	0.166985	9.62e-05	3.28e-05	0.000111088	0.000122973	0.042058	0.0836085	0.204181	0.0354294	0.0431552	4.95e-05	0	0.000606107	0.0158113	0.408161	0.60662	0.62585	0.000191095	4.06e-05	3.63e-05	0.317083	0.0817837
Steroidobacter	5.12e-05	5.97e-05	0	0	0	0.000726568	8.37e-05	1.57e-05	0	0	0	8.36e-05	0.000515698	0	3.01e-05	0	0	0	0	1.96e-05	1.54e-05	4.87e-05	0	0	0	0.000269073	8.29e-05	0	0	0	0	0	0	0	4.49e-05	0	1.39e-05	0	0	0	0	0	1.51e-05	4.05e-05	0	0	0	0	0
Stomatobaculum	0.000835864	2.98e-05	0.000261097	8.61e-05	9.42e-05	0.000856978	0.000552421	0.000156529	2.66e-05	0.00133561	0.00045961	0.00011699	7.81e-05	0.000593067	0.000180318	3.39e-05	5.65e-05	0.000673048	0.000250004	0	0.000323829	9.75e-05	3.14e-05	0.000212725	0	7.18e-05	0.000265432	0.00104673	0.000151172	0.000131107	0.00101566	0.000105406	0	7.24e-05	5.99e-05	0.000209111	9.72e-05	0.000313335	0.000440778	0.00178044	9e-05	1.56e-05	0.000286007	8.09e-05	0.000106164	0.000142144	7.26e-05	0.000283348	0.000668532
Streptacidiphilus	0	1.49e-05	0	0	1.88e-05	0	3.35e-05	0	0	0	0	0	0	0	7.51e-05	0	0	0	0	1.96e-05	0	0	0	0	0	0	0	6.16e-05	0	0	1.59e-05	0	0	0	0	0	0	0	2.1e-05	1.89e-05	0	0	0	2.02e-05	0	0	0	0	0
Streptobacillus	6.82e-05	2.98e-05	4.61e-05	0	0	0	0	0	0.00171798	0.000333902	0	3.34e-05	3.13e-05	0.00062272	0.000330583	1.69e-05	0	7.48e-05	0	0	0	6.5e-05	1.57e-05	0	0	0	0	0.000287339	4.12e-05	0.000524427	0.000111088	0	0	0.000448963	8.98e-05	0.00104556	0	0.000263861	8.4e-05	0	0	1.56e-05	4.52e-05	0	0	0	0	0	0
[truncated: 71 more rows]
[truncated: 140 more columns]

## Sheet: Table_S1-3
Table S1-3: Phylum relative abundance table of 16S rRNA sequencing data from distinct oral sites
[truncated: 38 more rows]
[truncated: 140 more columns]

## Sheet: Table_S2-1
Table S2-1: Adjacency matrix of GCF
[truncated: 283 more rows]
[truncated: 233 more columns]

## Sheet: Table_S2-2
Table S2-2: Adjacency matrix of P
[truncated: 323 more rows]
[truncated: 273 more columns]

## Sheet: Table_S2-3
Table S2-3: Adjacency matrix of B
[truncated: 340 more rows]
[truncated: 290 more columns]

## Sheet: Table_S2-4
Table S2-4: Adjacency matrix of S
[truncated: 242 more rows]
[truncated: 192 more columns]

## Sheet: Table_S2-5
Table S2-5: Adjacency matrix of T
[truncated: 226 more rows]
[truncated: 176 more columns]

[truncated: 17 more sheets: Table_S3-1, Table_S3-2, Table_S3-3, Table_S3-4, Table_S3-5, Table_S4-1, Table_S4-2, Table_S4-3, Table_S4-4, Table_S4-5, Table_S5-1, Table_S5-2, Table_S5-3, Table_S5-4, Table_S5-5, Table_S6, Table_S7]
